# Supplementary material for: Cracking Chordoma's Conundrum: Immune Checkpoints Provide a Potential Modality
Source: Int J Med Sci. 2025 Apr 22;22(10):2318–32. doi: 10.7150/ijms.109721 (PMC12080586; doi:10.7150/ijms.109721)
Supplement: Supplementary file 1 — Supplementary figures and tables. [file ijmsv22p2318s1.zip]

Archive with 6 entries (6 files):
- TableS1.xlsx
- TableS2.xlsx
- TableS3.xlsx
- TableS4.xlsx
- TableS5.xlsx
- Supplementary materials.pdf
