# Supplementary material for: Cracking Chordoma's Conundrum: Immune Checkpoints Provide a Potential Modality
Source: Int J Med Sci. 2025 Apr 22;22(10):2318–32. doi: 10.7150/ijms.109721 (PMC12080586; doi:10.7150/ijms.109721)
Supplement: Supplementary file 1 — Supplementary figures and tables. [file ijmsv22p2318s1.zip › TableS1.xlsx]

## Sheet: HallMarker
	ID	Description	setSize	enrichmentScore	NES	pvalue	p.adjust	qvalue	rank	leading_edge	core_enrichment
HALLMARK_INTERFERON_GAMMA_RESPONSE	HALLMARK_INTERFERON_GAMMA_RESPONSE	Interferon Gamma Response	187	0.762749	3.4719	6.19512e-51	3.09756e-49	1.04339e-49	1409	tags=67%, list=8%, signal=62%	3117/3117/3117/3117/3117/3117/3117/3117/3117/3117/3117/3117/3117/3117/6373/4283/3627/6352/6352/969/3108/3108/3108/3108/3108/3108/3108/3108/3433/57823/3437/5698/5698/5698/5698/5698/5698/5698/5698/80830/3429/3429/3574/115361/3001/5696/5696/5696/5696/5696/5696/5696/5696/716/219285/10964/8743/10875/5743/4599/3959/3434/3106/3106/3106/3106/3106/3106/64135/972/6890/6890/6890/6890/6890/6890/6890/6890/307…
HALLMARK_TNFA_SIGNALING_VIA_NFKB	HALLMARK_TNFA_SIGNALING_VIA_NFKB	Tnfa Signaling Via Nfkb	189	0.679358	3.09414	3.9015e-32	9.75375e-31	3.28547e-31	2614	tags=58%, list=16%, signal=50%	6373/3606/3627/6352/6352/969/3433/2669/19/1880/9945/330/5743/64135/6890/6890/6890/6890/6890/6890/6890/6890/25976/6347/7097/2643/597/55332/10135/6648/7128/1843/2919/1846/3575/3726/5966/467/8878/8878/22822/3604/1959/3383/10611/1026/5341/4929/595/8767/5054/5329/6385/941/7127/3659/4792/694/3572/6351/6351/6351/7124/7124/7124/7124/7124/7124/7124/7124/8553/7538/127544/8061/6303/6515/8942/7832/1958/7050/…
HALLMARK_ALLOGRAFT_REJECTION	HALLMARK_ALLOGRAFT_REJECTION	Allograft Rejection	189	0.670284	3.05281	1.51675e-30	2.52792e-29	8.51509e-30	837	tags=47%, list=5%, signal=46%	3117/3117/3117/3117/3117/3117/3117/3117/3117/3117/3117/3117/3117/3117/4283/3606/3702/50852/6352/6352/3122/3122/3122/3122/3122/3122/3122/3122/3108/3108/3108/3108/3108/3108/3108/3108/4065/7098/1520/917/3574/3001/2634/7096/972/6890/6890/6890/6890/6890/6890/6890/6890/920/925/9450/3109/3109/3109/3109/3109/3109/3109/3109/3560/7076/6347/5788/5788/7097/355/567/567/3135/3135/3135/3135/3135/3135/3135/3135/…
HALLMARK_INTERFERON_ALPHA_RESPONSE	HALLMARK_INTERFERON_ALPHA_RESPONSE	Interferon Alpha Response	89	0.80114	3.23743	5.23387e-30	6.54234e-29	2.20374e-29	1468	tags=66%, list=9%, signal=61%	6373/3627/3433/3437/4938/5698/5698/5698/5698/5698/5698/5698/5698/3429/3429/3574/115361/5696/5696/5696/5696/5696/5696/5696/5696/716/219285/10964/2634/4599/3959/64135/972/8519/6890/6890/6890/6890/6890/6890/6890/6890/55601/567/567/83666/27074/55008/10561/6402/10437/91543/64108/64108/3430/10410/9830/684/834/8767/3600/3659/51056/10161/54809/54625/10628/64761/4061/4061/23424/135112/9034/7706/9636/12960…
HALLMARK_MYOGENESIS	HALLMARK_MYOGENESIS	Myogenesis	190	-0.58528	-2.95725	7.3147e-24	7.3147e-23	2.4639e-23	972	tags=34%, list=6%, signal=32%	7004/786/89/4622/3756/2273/7134/2702/7139/7169/8557/1306/3270/1339/5816/5816/6442/3679/8736/4634/6450/2775/6261/4656/5569/187/9172/9172/4608/4625/1134/859/4618/8497/7140/7140/11155/10580/487/7135/10278/6444/7136/7136/948/5837/1160/2027/88/1158/844/2065/58/6445/7125/4635/4633/58529/4151/845/7138/8048/70/4632/4620/4621/6588/4626
HALLMARK_INFLAMMATORY_RESPONSE	HALLMARK_INFLAMMATORY_RESPONSE	Inflammatory Response	197	0.609319	2.785	2.99699e-23	2.49749e-22	8.41261e-23	1579	tags=38%, list=9%, signal=35%	6373/4283/3606/3627/6352/6352/969/5996/4481/7098/19/1880/8743/929/7096/8519/962/3560/7076/6347/8809/7097/2643/1536/27074/10135/3587/166929/3575/719/9180/6402/2357/10663/4233/64108/64108/3604/3383/684/1026/9966/196/5732/8767/5054/5329/3600/3659/3656/4792/6542/4067/3937/6892/6892/6892/6892/6892/10125/4061/4061/7832/9034/2014/1318/1316/7855/7133/5610/5734/728/133/3091/255488/2152/1240/3454/391/9111/…
HALLMARK_OXIDATIVE_PHOSPHORYLATION	HALLMARK_OXIDATIVE_PHOSPHORYLATION	Oxidative Phosphorylation	170	0.564485	2.53448	3.59843e-15	2.57031e-14	8.65787e-15	5417	tags=69%, list=32%, signal=47%	4967/6392/5166/1345/481/4729/6390/3313/4695/3939/3939/4702/1349/4694/1340/528/2746/3052/4697/9550/51382/4190/1329/1329/4719/4719/1537/23479/10128/2806/1738/1351/11331/10884/8992/4724/4552/54205/1337/4717/34/4712/29088/4706/4700/4700/4700/4700/4700/4710/1374/8402/4696/4696/4696/4696/4696/4696/4696/4696/4696/4696/9377/4709/4704/7386/3417/3032/537/4711/1350/7388/4698/4708/1528/2108/10063/1347/2821/2…
HALLMARK_MYC_TARGETS_V1	HALLMARK_MYC_TARGETS_V1	Myc Targets V1	173	0.549533	2.47023	1.20728e-14	7.54551e-14	2.54165e-14	5201	tags=59%, list=31%, signal=41%	3251/3939/3939/54107/5093/26986/5691/5691/3608/1973/5230/6637/5683/1537/7458/10728/2806/6188/3475/26156/6141/8894/51690/1982/11331/821/821/4673/10213/6204/5685/1964/5714/7531/7531/10574/5682/5690/6193/51020/8669/3181/5688/4706/23450/51491/5901/5887/3336/2079/4686/57819/57819/57819/57819/57819/57819/10054/9377/7913/7284/2091/2091/6418/7555/7514/3326/2739/1965/3837/6732/7411/6633/6723/10971/5478/10…
HALLMARK_APOPTOSIS	HALLMARK_APOPTOSIS	Apoptosis	153	0.560142	2.4919	1.41755e-13	7.3561e-13	2.47784e-13	2032	tags=44%, list=12%, signal=39%	3606/969/1806/330/8743/929/6890/6890/6890/6890/6890/6890/6890/6890/7076/355/2643/6648/3875/1191/3162/467/598/8878/8878/3958/10410/914/1026/834/595/857/3659/301/3459/5551/1540/7124/7124/7124/7124/7124/7124/7124/7124/10018/10628/2149/6303/7832/1027/2012/5534/351/56172/7077/4170/3489/8870/8870/8870/8870/8870/8870/4739/6574/8837/2876/4616/5611/4060/6647/960/3669/5970/5538/388
HALLMARK_COMPLEMENT	HALLMARK_COMPLEMENT	Complement	187	0.529139	2.40855	1.47122e-13	7.3561e-13	2.47784e-13	2130	tags=44%, list=13%, signal=39%	4321/6352/6352/7941/1520/5698/5698/5698/5698/5698/5698/5698/5698/714/3001/2207/716/712/3075/3988/7076/64167/1075/718/1519/1519/7128/2919/2335/1191/283/3958/2157/710/629/629/629/629/629/629/629/717/717/717/717/717/717/717/5341/834/1508/1508/5054/5329/5641/3659/51056/1378/1509/341/4067/2625/3937/308/10125/801/8942/715/715/5265/5265/91133/3002/4199/23764/760/10019/7077/966/2152/391/3660/5321/1356/68…
HALLMARK_PROTEIN_SECRETION	HALLMARK_PROTEIN_SECRETION	Protein Secretion	93	0.635813	2.58741	3.75929e-13	1.70877e-12	5.75585e-13	4530	tags=79%, list=27%, signal=58%	19/1075/3875/10040/1203/858/10564/6845/6845/9805/6197/476/8775/372/10972/2581/1213/259230/1956/10652/22796/51552/1175/6647/667/10959/5538/163/375/9367/7251/4074/8773/51614/9522/22872/9341/6643/3920/2803/5862/27236/286451/10059/9871/1173/164/57403/11079/11316/8774/5868/538/51606/4952/8615/7163/10565/1315/10282/8417/3998/102/1211/8674/3482/10067/10067/1182/8027/81542/2778/664/81611/5594
HALLMARK_P53_PATHWAY	HALLMARK_P53_PATHWAY	P53 Pathway	184	0.522421	2.37164	5.97181e-12	2.48825e-11	8.38149e-12	4342	tags=55%, list=26%, signal=41%	7039/6890/6890/6890/6890/6890/6890/6890/6890/355/55332/8673/975/3162/10437/467/64065/8493/2517/1026/834/29946/4193/694/1509/6281/2760/27244/10628/2052/2149/127544/6303/10140/7832/22824/51768/351/51065/2353/8870/8870/8870/8870/8870/8870/64393/51002/51002/10769/10397/2040/23479/900/10668/5925/7508/6141/63874/1969/23303/1643/54541/9538/6520/7378/4814/7704/55602/7867/2872/3094/23657/51499/10614/64782…
HALLMARK_IL2_STAT5_SIGNALING	HALLMARK_IL2_STAT5_SIGNALING	Il2 Stat5 Signaling	185	0.503609	2.28521	1.40473e-11	5.40279e-11	1.81989e-11	2160	tags=35%, list=13%, signal=31%	3627/115361/4907/8743/10875/962/3560/8809/3587/8477/29851/942/975/6402/598/22822/10410/3604/822/196/5732/3559/9173/3459/3394/84525/8728/8553/2323/7052/1522/6515/2012/27242/9249/23764/1316/5167/760/7133/6095/64866/307/5621/9910/9144/1326/1435/399/10397/79026/23191/23191/23191/10924/4616/23075/8530/8320/23710/130589/960/2151/6696/64116/388/158219/5359/3685/4582/6271
HALLMARK_MTORC1_SIGNALING	HALLMARK_MTORC1_SIGNALING	Mtorc1 Signaling	185	0.492401	2.23436	9.51553e-11	3.3984e-10	1.14473e-10	4314	tags=50%, list=26%, signal=38%	10875/1075/10135/10437/8878/8878/7436/1026/3689/9695/5641/8935/3251/29110/2023/26136/8553/23165/5052/3313/6515/3939/3939/7832/60481/80777/6513/4199/5684/10197/5230/6533/6917/8503/10652/10096/10797/51377/51382/5861/5718/900/8624/10097/3475/8894/821/821/2181/7852/10213/928/54541/5701/5685/2632/4074/8140/23657/5860/27230/3336/6745/2745/488/7296/2965/2965/3417/2597/4783/4048/1649/112399/6503/2821/282…
HALLMARK_IL6_JAK_STAT3_SIGNALING	HALLMARK_IL6_JAK_STAT3_SIGNALING	Il6 Jak Stat3 Signaling	85	0.601595	2.41104	2.15747e-10	7.19156e-10	2.42242e-10	2185	tags=48%, list=13%, signal=42%	6373/4283/3627/3574/929/8809/7097/355/6772/2919/3588/9180/3561/3162/1439/3559/3659/3459/3572/1230/7124/7124/7124/7124/7124/7124/7124/7124/27242/3594/7133/10456/1438/1438/3454/10563/1326/1435/3601/6774/9021/5770/7132/960/10379/10379/3676/3460/3460/928
HALLMARK_KRAS_SIGNALING_UP	HALLMARK_KRAS_SIGNALING_UP	Kras Signaling Up	184	0.49947	2.26745	3.50223e-10	1.09445e-09	3.68656e-10	1989	tags=38%, list=12%, signal=34%	27299/3627/23643/1520/347/51311/2207/5696/5696/5696/5696/5696/5696/5696/5696/9945/330/5743/7805/3075/55273/51129/10457/3587/7128/685/4613/3575/719/3936/3561/220/55365/28959/629/629/629/629/629/629/629/2517/3689/10103/81617/2115/5329/3394/5328/2012/1794/2162/1636/7102/760/7133/56172/11179/1438/1438/4318/1240/9910/80380/5801/55339/10221/12/83734/10253/219333/10320/1848/50856/7852/6696/9935
HALLMARK_ANDROGEN_RESPONSE	HALLMARK_ANDROGEN_RESPONSE	Androgen Response	94	0.547284	2.22651	7.39832e-08	2.17598e-07	7.32961e-08	4197	tags=54%, list=25%, signal=41%	3880/3856/567/567/220/2289/10611/595/10788/6197/6303/60481/84159/22936/8554/56172/4117/6675/6446/10397/25816/10461/23585/2185/2181/3685/10257/7520/8031/4824/4189/54407/9871/87/3248/8821/207/4094/2005/5867/7163/3998/65986/2773/1836/5238/11057/2683/9455/896/10627/51171
HALLMARK_HYPOXIA	HALLMARK_HYPOXIA	Hypoxia	185	0.438212	1.98847	2.46582e-07	6.84951e-07	2.3072e-07	3679	tags=44%, list=22%, signal=35%	25976/771/51129/4502/7128/1843/3073/3162/467/7436/55577/1026/5054/857/5329/6385/694/2023/26136/8553/7538/5507/4493/25824/7052/6515/3939/3939/1027/7360/2908/6513/23764/1316/6095/2353/4627/133/2152/8870/8870/8870/8870/8870/8870/5230/6533/7045/1356/1956/9672/7428/2355/10397/9469/3669/7852/4282/4282/302/54541/6383/54206/51316/2632/26118/8609/3569/2745/2597/6518/3725/4783/11015/1649/2203/123/2821/2821…
HALLMARK_KRAS_SIGNALING_DN	HALLMARK_KRAS_SIGNALING_DN	Kras Signaling Dn	179	-0.386613	-1.93519	8.79125e-07	2.31349e-06	7.7928e-07	4499	tags=53%, list=27%, signal=39%	58157/495/105375355/105375355/2488/2668/7781/5626/5626/5626/3852/64137/5650/1907/1014/4842/3785/3785/2593/658/10734/5133/5133/1146/3195/10686/2895/6927/51384/79085/51168/27076/3352/9127/6498/11202/778/2813/11254/83714/9992/8471/55220/7032/5409/1208/10022/676/6474/9073/8786/6712/258/5324/7441/6262/51156/51156/242/6531/6531/5077/50489/1630/1360/6707/3291/50832/10991/1585/79917/79917/4908/7356/6663/…
HALLMARK_UNFOLDED_PROTEIN_RESPONSE	HALLMARK_UNFOLDED_PROTEIN_RESPONSE	Unfolded Protein Response	101	0.474343	1.94468	1.07558e-05	2.68895e-05	9.05751e-06	4302	tags=44%, list=26%, signal=33%	3434/6347/467/1662/9695/9709/3313/1973/10797/5611/7534/10775/54541/9531/9114/2081/4189/8140/9451/22872/27230/1938/55272/6745/28972/5073/5073/167227/6464/6208/11015/55770/22926/10897/1965/27257/4801/7184/10130/3309/55651/9775/9775/51013/25804/2521
HALLMARK_SPERMATOGENESIS	HALLMARK_SPERMATOGENESIS	Spermatogenesis	127	-0.405895	-1.91924	1.22427e-05	2.87962e-05	9.69977e-06	3361	tags=38%, list=20%, signal=31%	9063/9053/23397/165721/814/2515/2515/3211/7141/7180/148066/8277/135138/4751/3050/132612/7288/11004/3361/246/8852/1132/1630/83445/10880/4867/6954/26330/5620/10047/699/6790/9133/116/7272/4889/7137/11055/8900/2146/2571/27285/23139/11318/4744/9892/419/29106/29118/6447/6447/6447
HALLMARK_ADIPOGENESIS	HALLMARK_ADIPOGENESIS	Adipogenesis	175	0.407962	1.83739	1.26703e-05	2.87962e-05	9.69977e-06	5004	tags=48%, list=30%, signal=34%	19/51129/718/977/11343/3459/6390/10140/84919/1349/4199/6342/6623/51635/5468/1147/128338/2040/1537/83871/51727/6647/1738/1351/8322/604/29979/1337/55037/34/84274/2632/84522/10010/7905/4189/334/29088/4706/5860/27069/28512/10162/23788/23788/2820/5168/3417/56894/6776/3910/23786/4698/123/5495/33/29103/10124/8491/1666/348/23187/26353/5209/415116/47/64225/54884/54884/51/7532/10935/369/6391/26275/7316/847…
HALLMARK_COAGULATION	HALLMARK_COAGULATION	Coagulation	129	0.447902	1.92688	1.64644e-05	3.57922e-05	1.20563e-05	2210	tags=40%, list=13%, signal=35%	9615/716/712/3075/7076/7056/718/1519/1519/2335/1191/283/2157/710/629/629/629/629/629/629/629/717/717/717/717/717/717/717/5341/1508/1508/5054/5641/301/3426/2200/341/11098/715/715/5328/5265/5265/378/23764/4318/2152/1675/1675/1512/4314/23479/55970/4035/1848/2151/1803/6271/928/7057
HALLMARK_PI3K_AKT_MTOR_SIGNALING	HALLMARK_PI3K_AKT_MTOR_SIGNALING	Pi3k Akt Mtor Signaling	101	0.462958	1.89801	2.2902e-05	4.77125e-05	1.60716e-05	4530	tags=52%, list=27%, signal=38%	3561/8878/8878/1026/3709/81617/29110/6197/1027/6513/1213/84335/7529/1956/8503/10096/10097/1072/3932/7132/7852/375/5571/466/4690/1845/10094/5879/2872/396/5579/1173/1649/117145/6503/5899/207/5216/4615/7184/51135/1019/6773/2885/7323/5728/5728/8569/7074/51719/10392/1460/1460/1460/1460/1460/1460/1460/5594
HALLMARK_UV_RESPONSE_UP	HALLMARK_UV_RESPONSE_UP	Uv Response Up	149	0.410616	1.81359	7.97397e-05	0.000159479	5.37193e-05	1530	tags=26%, list=9%, signal=24%	6890/6890/6890/6890/6890/6890/6890/6890/3134/3134/3134/3134/3134/3134/3134/6539/2643/6648/3726/5873/3162/467/8878/8878/3383/3337/3659/2907/4792/3485/1212/694/3572/4067/10018/2052/10125/54107/8804/7832/7009/80777/528/760/2353/6697/10652/1175
HALLMARK_DNA_REPAIR	HALLMARK_DNA_REPAIR	Dna Repair	124	0.426556	1.81707	0.000160234	0.000308143	0.000103795	5052	tags=46%, list=30%, signal=32%	50484/3251/3059/6809/1603/129607/6119/11051/5440/5432/6118/7508/5982/10959/1643/5423/56655/7251/6827/50808/51164/5142/5980/2958/1642/4090/2072/6386/2965/2965/6881/29927/84265/10063/5436/8721/7084/7372/5438/4830/2987/10134/23204/4799/7298/5111/51292/51292/8086/8086/7157/64976/10302/100/9883/2959/8237/5430/5430/124583
HALLMARK_XENOBIOTIC_METABOLISM	HALLMARK_XENOBIOTIC_METABOLISM	Xenobiotic Metabolism	186	0.376082	1.70477	0.000242486	0.000449047	0.000151258	3281	tags=34%, list=20%, signal=28%	283537/6539/355/2643/4502/8714/1728/3162/28959/51128/629/629/629/629/629/629/629/10611/5226/5054/5166/3251/3394/2052/4121/8942/7009/223/60481/9060/873/760/5730/4864/6533/51635/2328/645/10728/29950/23710/7132/1969/10653/6747/5699/10776/3487/7378/53/4814/3554/115817/115817/2114/2618/2618/128/5627/8876/55748/488/3417/54677/9054/3398/10237/1528/2203/9446/4522
HALLMARK_REACTIVE_OXYGEN_SPECIES_PATHWAY	HALLMARK_REACTIVE_OXYGEN_SPECIES_PATHWAY	Reactive Oxygen Species Pathway	42	0.548597	1.89774	0.000617543	0.00110276	0.000371455	2929	tags=47%, list=18%, signal=39%	6648/3726/1728/7295/9124/4482/4482/2512/5052/2730/4155/5621/4257/6647/9588/475/4700/4700/4700/4700/4700/4710/2745/7296
HALLMARK_ESTROGEN_RESPONSE_EARLY	HALLMARK_ESTROGEN_RESPONSE_EARLY	Estrogen Response Early	181	0.339975	1.54197	0.00257616	0.00444166	0.00149614	2302	tags=26%, list=14%, signal=23%	64699/3880/25976/3856/79875/771/3875/2289/595/4277/4277/4277/4277/4277/4277/4277/4277/3572/6542/8553/55686/10125/4681/4299/7052/11098/10140/60481/2444/9060/9249/3866/6513/3280/56994/2353/5655/2274/221/7357/5174/8204/645/26509/960/1997/4582/3487/64919/22836/6990
HALLMARK_GLYCOLYSIS	HALLMARK_GLYCOLYSIS	Glycolysis	184	0.338692	1.53757	0.00471866	0.00786444	0.00264907	4085	tags=38%, list=24%, signal=29%	4907/7039/51129/283/7436/4233/7295/1824/79644/2023/3939/3939/10164/223/10380/7360/4199/10456/8870/8870/8870/8870/8870/8870/5230/7045/1956/9672/22796/5318/4190/5516/10461/2806/5836/6647/1738/960/2530/3669/10007/7852/6120/5834/4282/4282/10776/10616/54541/6383/50808/140838/2745/3417/11015/112399/1528/8660/23443/3309/6662/26035/5478/1634/64077/2990/51728/5704/5704/55501/10370/58528/54982/2683/5631
HALLMARK_CHOLESTEROL_HOMEOSTASIS	HALLMARK_CHOLESTEROL_HOMEOSTASIS	Cholesterol Homeostasis	70	0.405019	1.5745	0.010659	0.0171919	0.00579094	3805	tags=33%, list=23%, signal=26%	1191/58191/467/3958/6282/5329/5641/308/22809/26270/132864/5468/5359/928/54206/182/23474/51330/4783/71/71/6311/118429/2990/10957
HALLMARK_ESTROGEN_RESPONSE_LATE	HALLMARK_ESTROGEN_RESPONSE_LATE	Estrogen Response Late	186	0.307528	1.39402	0.0136862	0.0213847	0.00720326	1955	tags=24%, list=12%, signal=22%	64699/3880/29887/771/2289/64065/595/857/4277/4277/4277/4277/4277/4277/4277/4277/3251/3572/9547/1345/57834/2013/7538/4681/4299/11098/10140/60481/5265/5265/22824/2444/9060/3716/56994/760/2353/5655/221/9254/5174/12/6446/8204/645/26509/5618/960/3669
HALLMARK_UV_RESPONSE_DN	HALLMARK_UV_RESPONSE_DN	Uv Response Dn	129	0.33645	1.44741	0.022111	0.0335016	0.0112847	5114	tags=47%, list=31%, signal=33%	1843/2202/390/7436/4233/10611/5054/857/11343/8553/4493/1027/2908/2274/307/2152/8503/5468/9975/9863/627/6310/10516/302/2650/3667/6383/55109/6334/8405/140609/6717/4790/6541/11030/8821/546/5797/493/3915/1281/1281/4092/8871/5002/5002/10370/2697/5728/5728/5376/8455/23345/1432/490/4088/4853/5922/4363/4363/5577/54468/6591/136/1601

## Sheet: C2
	ID	Description	setSize	enrichmentScore	NES	pvalue	p.adjust	qvalue	rank	leading_edge	core_enrichment
REACTOME_SIGNALING_BY_INTERLEUKINS	REACTOME_SIGNALING_BY_INTERLEUKINS	Signaling By Interleukins	414	0.499829	2.46684	3.67896e-23	1.07095e-19	6.79253e-20	3929	tags=52%, list=24%, signal=41%	3606/3627/6352/6352/5698/5698/5698/5698/5698/5698/5698/5698/3574/84868/5696/5696/5696/5696/5696/5696/5696/5696/5743/920/3560/7076/6347/8809/6772/6648/3587/57162/2919/1846/3575/2335/3726/3588/942/9180/3936/3561/3162/2357/1439/598/8878/8878/3383/1026/3557/834/595/3689/6845/6845/8767/3559/3600/9173/941/3656/4792/729230/301/3572/6351/6351/6351/50615/29110/6197/4067/6775/1230/7124/7124/7124/7124/7124/…
REACTOME_MUSCLE_CONTRACTION	REACTOME_MUSCLE_CONTRACTION	Muscle Contraction	189	-0.565525	-2.87015	2.76629e-21	4.02634e-18	2.55373e-18	2152	tags=42%, list=13%, signal=37%	53822/6327/782/53826/3741/2256/2256/6262/3777/59284/6331/2259/6910/491/816/6328/4311/51305/58498/6547/72/89822/89/6543/3767/7137/6329/3768/6335/7134/10060/3761/815/6336/7139/93408/7169/8557/4636/11280/2257/3751/54207/55800/6323/4634/6261/478/30820/80333/80333/2258/493829/4606/859/7111/7140/7140/10580/487/7135/4624/7136/7136/10345/477/4703/88/844/7273/6263/6332/58/7125/4635/4633/845/4604/7138/70/4…
REACTOME_STRIATED_MUSCLE_CONTRACTION	REACTOME_STRIATED_MUSCLE_CONTRACTION	Striated Muscle Contraction	35	-0.874544	-3.25437	5.88581e-19	4.04569e-16	2.566e-16	1187	tags=76%, list=7%, signal=70%	89/7137/7134/7139/7169/8557/4634/4606/7111/7140/7140/7135/4624/7136/7136/4703/88/7273/58/7125/4635/4633/4604/7138/70/4632/4621/4626
REACTOME_NEURONAL_SYSTEM	REACTOME_NEURONAL_SYSTEM	Neuronal System	386	-0.432968	-2.39678	6.94897e-19	4.04569e-16	2.566e-16	3255	tags=42%, list=20%, signal=35%	56479/114/814/93107/9066/1135/3764/774/170572/57657/57657/200959/3757/2905/3755/7277/3743/84254/81027/6857/1141/22941/23229/139065/3736/9132/2900/3737/2911/2901/10242/3782/1143/196883/196883/80086/3744/140679/6512/26251/2892/8499/2558/9379/10368/6511/4900/3754/22843/53632/2559/782/57555/57555/6505/9177/5568/57369/26050/6529/347730/9228/9228/9228/9228/9228/22871/94235/3772/91683/5578/3741/10021/27…
REACTOME_SARS_COV_INFECTIONS	REACTOME_SARS_COV_INFECTIONS	Sars Cov Infections	370	0.486959	2.3868	4.42562e-19	4.04569e-16	2.566e-16	4536	tags=57%, list=27%, signal=43%	51311/3106/3106/3106/3106/3106/3106/64135/7096/3134/3134/3134/3134/3134/3134/3134/10800/7097/567/567/3135/3135/3135/3135/3135/3135/3135/3135/6772/83666/51201/3105/3105/3105/3105/3105/3105/3105/3105/598/92421/51128/684/23279/834/8767/5054/857/6385/11320/3656/4792/3459/9631/3133/3133/3133/3133/3133/3133/3133/7187/29110/54625/481/1655/476/23165/79023/5094/84282/84282/1603/7706/10427/9475/2908/6229/9…
WP_NETWORK_MAP_OF_SARS_COV_2_SIGNALING_PATHWAY	WP_NETWORK_MAP_OF_SARS_COV_2_SIGNALING_PATHWAY	Network Map Of Sars Cov 2 Signaling Pathway	194	0.578555	2.65139	1.38138e-18	6.70201e-16	4.25078e-16	1300	tags=38%, list=8%, signal=36%	4283/3606/3627/6355/6352/6352/3122/3122/3122/3122/3122/3122/3122/3122/3675/347/3429/3429/917/3574/716/10964/8743/9332/5743/4599/929/3959/3434/64135/8519/920/925/3075/6347/4939/8542/6772/1843/2919/8631/916/2335/3726/58191/10410/914/684/629/629/629/629/629/629/629/2537/196/1508/1508/5054/3426/6351/6351/6351/7187/29110/1509/341/10666/7124/7124/7124/7124/7124/7124/7124/7124/1522/1958/715/715/3716/111…
REACTOME_NEUTROPHIL_DEGRANULATION	REACTOME_NEUTROPHIL_DEGRANULATION	Neutrophil Degranulation	425	0.461244	2.2782	2.48682e-18	1.03416e-15	6.55921e-16	3965	tags=50%, list=24%, signal=39%	1116/1520/2207/10855/10875/929/3106/3106/3106/3106/3106/3106/175/5788/5788/7097/1075/567/567/718/1536/3683/1823/2919/3071/963/55754/8673/719/5873/535/11314/11314/6402/3310/2357/3958/10577/6282/684/2517/10788/1471/3689/1508/1508/5049/7305/5329/427/22875/79895/4069/2512/64114/2519/121260/1378/1832/1509/6993/2760/160364/968/2896/8826/5660/1522/6515/8804/8655/23406/8566/5328/5265/5265/1794/2444/5878/…
REACTOME_TRANSLATION	REACTOME_TRANSLATION	Translation	245	0.535515	2.53752	5.08159e-18	1.84906e-15	1.17278e-15	5201	tags=58%, list=31%, signal=41%	28998/6130/6130/6173/79731/11224/28957/27335/27335/92259/92259/51258/6229/740/6232/51065/26986/51504/6133/1973/6156/51023/124995/6157/64983/7458/6166/51081/6726/6227/6210/6233/6188/6138/6141/6155/6134/8894/51650/6207/10884/28977/6222/6222/6222/6222/6222/6222/8668/6235/10480/6181/9801/6205/6169/6234/6747/6748/9553/6189/6189/6230/6230/23480/55037/6176/6204/6152/1964/23471/55173/6193/23708/8669/2908…
REACTOME_INTERFERON_SIGNALING	REACTOME_INTERFERON_SIGNALING	Interferon Signaling	233	0.543087	2.56379	1.74637e-17	5.64855e-15	3.58262e-15	1197	tags=39%, list=7%, signal=37%	3117/3117/3117/3117/3117/3117/3117/3117/3117/3117/3117/3117/3117/3117/3113/3113/3113/3113/3113/3113/3113/3113/2635/3122/3122/3122/3122/3122/3122/3122/3122/3433/3437/4938/10346/3429/3429/2633/115361/5696/5696/5696/5696/5696/5696/5696/5696/2634/4599/3434/3106/3106/3106/3106/3106/3106/8519/3115/3115/3115/3115/3115/3115/3115/3115/3134/3134/3134/3134/3134/3134/3134/3119/3119/3119/3119/3119/3119/3119/5…
REACTOME_HIV_INFECTION	REACTOME_HIV_INFECTION	Hiv Infection	197	0.552879	2.53751	7.10475e-17	2.06819e-14	1.31176e-14	5033	tags=61%, list=30%, signal=43%	5698/5698/5698/5698/5698/5698/5698/5698/5696/5696/5696/5696/5696/5696/5696/5696/920/567/567/130340/940/3105/3105/3105/3105/3105/3105/3105/3105/92421/23279/9631/23165/79023/1794/5691/5691/1234/27243/919/6879/5684/10197/2961/5440/5720/5720/1022/1022/6917/5432/1175/5683/5718/8905/6233/5686/5711/3932/5441/23198/51510/7852/5689/5689/163/5699/375/348995/10213/5721/5721/25978/5701/7520/5685/8732/5714/56…
WP_STRIATED_MUSCLE_CONTRACTION_PATHWAY	WP_STRIATED_MUSCLE_CONTRACTION_PATHWAY	Striated Muscle Contraction Pathway	38	-0.836863	-3.15322	8.7668e-17	2.32001e-14	1.47148e-14	1187	tags=69%, list=7%, signal=64%	89/7137/7134/7139/7169/8557/8736/4634/4606/7111/7140/7140/7135/4624/7136/7136/4703/88/7273/58/7125/4635/4633/4604/7138/70/4632/4621/4626
REACTOME_INFLUENZA_INFECTION	REACTOME_INFLUENZA_INFECTION	Influenza Infection	136	0.602547	2.63887	4.25222e-16	1.03152e-13	6.54245e-14	4986	tags=69%, list=30%, signal=49%	6130/6130/6173/23279/11224/9631/23165/3841/79023/6229/9636/6232/51065/6133/1213/5610/6156/5440/6157/5432/6166/5611/6227/6210/6233/6188/6138/6141/6155/6134/5441/6207/821/821/6222/6222/6222/6222/6222/6222/6235/6181/6205/6169/6234/348995/6189/6189/6230/6230/6176/6204/6152/6193/4928/6217/5901/6160/6147/6129/6171/6201/6224/6208/53371/6206/7311/7514/6168/5436/3837/6170/2197/5438/6223/6122/8106/6158/616…
REACTOME_TCR_SIGNALING	REACTOME_TCR_SIGNALING	Tcr Signaling	102	0.657216	2.73557	8.50724e-16	1.90497e-13	1.20823e-13	2551	tags=64%, list=15%, signal=55%	3117/3117/3117/3117/3117/3117/3117/3117/3117/3117/3117/3117/3117/3117/3702/50852/3113/3113/3113/3113/3113/3113/3113/3113/3122/3122/3122/3122/3122/3122/3122/3122/5698/5698/5698/5698/5698/5698/5698/5698/917/5696/5696/5696/5696/5696/5696/5696/5696/920/3115/3115/3115/3115/3115/3115/3115/3115/3119/3119/3119/3119/3119/3119/3119/5788/5788/916/915/8767/4792/7321/3937/26191/55824/5691/5691/919/5684/10197/…
REACTOME_INTERFERON_GAMMA_SIGNALING	REACTOME_INTERFERON_GAMMA_SIGNALING	Interferon Gamma Signaling	86	0.675283	2.74079	1.61596e-15	3.13604e-13	1.98905e-13	744	tags=52%, list=4%, signal=51%	3117/3117/3117/3117/3117/3117/3117/3117/3117/3117/3117/3117/3117/3117/3113/3113/3113/3113/3113/3113/3113/3113/2635/3122/3122/3122/3122/3122/3122/3122/3122/4938/10346/2633/115361/2634/3106/3106/3106/3106/3106/3106/3115/3115/3115/3115/3115/3115/3115/3115/3134/3134/3134/3134/3134/3134/3134/3119/3119/3119/3119/3119/3119/3119/4939/567/567/3135/3135/3135/3135/3135/3135/3135/3135/6772/4502/115362/3105/3…
REACTOME_CELLULAR_RESPONSE_TO_CHEMICAL_STRESS	REACTOME_CELLULAR_RESPONSE_TO_CHEMICAL_STRESS	Cellular Response To Chemical Stress	186	0.550366	2.50798	1.51113e-15	3.13604e-13	1.98905e-13	5033	tags=68%, list=30%, signal=48%	5698/5698/5698/5698/5698/5698/5698/5698/5696/5696/5696/5696/5696/5696/5696/5696/6347/1536/6648/1950/8714/1728/3162/598/8878/8878/7295/1026/5226/571/1345/27244/10628/5052/25824/2730/1349/4199/1340/5691/5691/5034/26043/5684/10197/5720/5720/4697/10499/2876/6774/5683/1329/1329/5718/645/10128/7975/6233/6737/5686/6647/9588/5711/1351/23198/51241/5970/5689/5689/7415/5699/54205/1337/10213/5721/5721/475/57…
REACTOME_SARS_COV_2_INFECTION	REACTOME_SARS_COV_2_INFECTION	Sars Cov 2 Infection	258	0.502446	2.38029	2.2306e-15	4.0583e-13	2.57399e-13	2592	tags=43%, list=16%, signal=37%	51311/3106/3106/3106/3106/3106/3106/64135/7096/3134/3134/3134/3134/3134/3134/3134/7097/567/567/3135/3135/3135/3135/3135/3135/3135/3135/6772/83666/51201/3105/3105/3105/3105/3105/3105/3105/3105/92421/51128/23279/8767/857/6385/11320/3656/9631/3133/3133/3133/3133/3133/3133/3133/7187/29110/54625/1655/23165/79023/84282/84282/1603/7706/10427/6229/9636/79668/6232/3716/51065/27243/84061/4247/7405/63982/75…
REACTOME_SARS_COV_1_INFECTION	REACTOME_SARS_COV_1_INFECTION	Sars Cov 1 Infection	125	0.613139	2.63106	9.74128e-15	1.66805e-12	1.05797e-12	5006	tags=75%, list=30%, signal=53%	64135/83666/598/92421/684/834/5054/857/3656/4792/7187/29110/54625/1655/5094/7706/6229/79668/6232/51065/27243/7405/7529/9111/7428/5925/6227/6210/6233/6188/6482/8678/6207/821/821/6222/6222/6222/6222/6222/6222/6235/11123/5970/6205/6234/7534/7415/4245/6189/6189/6230/6230/23193/6204/25978/7531/7531/6193/2589/6480/6217/7533/29108/1915/6201/6224/6208/6206/4790/128866/7311/81631/3837/10971/85437/2197/547…
REACTOME_RESPONSE_OF_EIF2AK4_GCN2_TO_AMINO_ACID_DEFICIENCY	REACTOME_RESPONSE_OF_EIF2AK4_GCN2_TO_AMINO_ACID_DEFICIENCY	Response Of Eif2ak4 Gcn2 To Amino Acid Deficiency	87	0.652988	2.65733	3.95869e-14	6.40208e-12	4.06055e-12	4791	tags=77%, list=29%, signal=55%	6130/6130/467/6173/11224/6229/6232/51065/6133/6156/6157/6166/6227/6210/6233/6188/6138/6141/6155/6134/8894/6207/6222/6222/6222/6222/6222/6222/6235/6181/6205/6169/6234/6189/6189/6230/6230/6176/6204/6152/6193/6217/6160/6147/6129/55364/6171/6201/6224/6208/6206/1968/1649/7311/6168/1965/6170/2197/1386/6223/6122/6158/6165/6191/6175/6194/6136/6132/6187/6187/6209/6231/9349/6228/440275
REACTOME_SARS_COV_2_HOST_INTERACTIONS	REACTOME_SARS_COV_2_HOST_INTERACTIONS	Sars Cov 2 Host Interactions	169	0.54661	2.46208	6.14898e-14	9.42089e-12	5.97524e-12	4590	tags=68%, list=28%, signal=50%	51311/3106/3106/3106/3106/3106/3106/64135/7096/3134/3134/3134/3134/3134/3134/3134/7097/567/567/3135/3135/3135/3135/3135/3135/3135/3135/6772/3105/3105/3105/3105/3105/3105/3105/3105/51128/23279/8767/857/3656/9631/3133/3133/3133/3133/3133/3133/3133/7187/29110/23165/79023/84282/84282/7706/10427/6229/9636/6232/3716/51065/7405/7529/79833/3454/6637/1147/10802/6227/6210/6233/6188/23339/8678/6207/6222/622…
REACTOME_EUKARYOTIC_TRANSLATION_INITIATION	REACTOME_EUKARYOTIC_TRANSLATION_INITIATION	Eukaryotic Translation Initiation	106	0.627196	2.6258	7.62852e-14	1.11033e-11	7.04233e-12	4637	tags=72%, list=28%, signal=52%	6130/6130/6173/11224/27335/27335/6229/6232/51065/26986/6133/1973/6156/6157/7458/6166/6227/6210/6233/6188/6138/6141/6155/6134/8894/6207/6222/6222/6222/6222/6222/6222/8668/6235/10480/6181/6205/6169/6234/6189/6189/6230/6230/6176/6204/6152/1964/6193/8669/6217/6160/6147/6129/6171/6201/1983/6224/6208/6206/1968/7311/6168/1965/6170/2197/8666/8667/6223/6122/6158/6165/6191/6175/6194/6136/6132/6187/6187/197…
REACTOME_SRP_DEPENDENT_COTRANSLATIONAL_PROTEIN_TARGETING_TO_MEMBRANE	REACTOME_SRP_DEPENDENT_COTRANSLATIONAL_PROTEIN_TARGETING_TO_MEMBRANE	Srp Dependent Cotranslational Protein Targeting To Membrane	97	0.641607	2.64042	2.81044e-13	3.89581e-11	2.47094e-11	4637	tags=76%, list=28%, signal=55%	6130/6130/6173/11224/6229/6232/51065/6133/6156/6157/6166/6726/6227/6210/6233/6188/6138/6141/6155/6134/6207/6222/6222/6222/6222/6222/6222/6235/6181/6205/6169/6234/6747/6748/6189/6189/6230/6230/23480/6176/6204/6152/23471/6193/6217/6745/6160/6147/28972/6129/6171/6729/6727/6201/6224/6208/6206/7311/29927/6168/6170/9789/6746/2197/6185/6185/6730/6223/6122/6158/6165/6191/6175/6194/6136/6132/6187/6187/620…
WP_TYROBP_CAUSAL_NETWORK_IN_MICROGLIA	WP_TYROBP_CAUSAL_NETWORK_IN_MICROGLIA	Tyrobp Causal Network In Microglia	54	0.736709	2.74855	3.06906e-13	4.06092e-11	2.57566e-11	2292	tags=62%, list=14%, signal=54%	3606/5996/1806/26157/714/64092/920/718/3587/10261/10261/54502/3071/58191/6039/10577/864/5341/822/3689/7305/3059/54518/113277/9056/7133/10019/55803/2876/3684/64764/3687/6696/10257/4688
REACTOME_CELLULAR_RESPONSE_TO_STARVATION	REACTOME_CELLULAR_RESPONSE_TO_STARVATION	Cellular Response To Starvation	128	0.582112	2.50958	3.24955e-13	4.1128e-11	2.60856e-11	4874	tags=66%, list=29%, signal=47%	526/6130/6130/467/6173/11224/27244/6229/6232/51065/528/6133/6156/57600/6157/9550/10325/51382/6166/6227/6210/6233/6188/6138/6141/6155/6134/8894/6207/6222/6222/6222/6222/6222/6222/6235/8992/6181/6205/6169/6234/6189/6189/6230/6230/6176/6204/6152/9114/153129/6009/6193/523/6217/6160/6147/6129/55364/6171/6201/6224/6208/6206/1968/1649/7311/6168/1965/6170/51606/533/2197/1386/6223/6122/64121/96459/6158/61…
KEGG_GRAFT_VERSUS_HOST_DISEASE	KEGG_GRAFT_VERSUS_HOST_DISEASE	Graft Versus Host Disease	29	0.843682	2.73989	3.40519e-13	4.13021e-11	2.61961e-11	815	tags=57%, list=5%, signal=55%	3117/3117/3117/3117/3117/3117/3117/3117/3117/3117/3117/3117/3117/3117/3113/3113/3113/3113/3113/3113/3113/3113/3122/3122/3122/3122/3122/3122/3122/3122/3108/3108/3108/3108/3108/3108/3108/3108/3106/3106/3106/3106/3106/3106/3115/3115/3115/3115/3115/3115/3115/3115/3109/3109/3109/3109/3109/3109/3109/3109/3134/3134/3134/3134/3134/3134/3134/3119/3119/3119/3119/3119/3119/3119/355/3135/3135/3135/3135/3135/…
REACTOME_CLASS_I_MHC_MEDIATED_ANTIGEN_PROCESSING_PRESENTATION	REACTOME_CLASS_I_MHC_MEDIATED_ANTIGEN_PROCESSING_PRESENTATION	Class I Mhc Mediated Antigen Processing Presentation	342	0.441631	2.14519	5.20286e-13	6.05821e-11	3.84245e-11	2721	tags=44%, list=16%, signal=37%	23643/1520/5698/5698/5698/5698/5698/5698/5698/5698/5696/5696/5696/5696/5696/5696/5696/5696/929/3106/3106/3106/3106/3106/3106/7096/6890/6890/6890/6890/6890/6890/6890/6890/3134/3134/3134/3134/3134/3134/3134/51191/140462/64167/7097/567/567/3135/3135/3135/3135/3135/3135/3135/3135/1536/55008/55819/8673/151636/3105/3105/3105/3105/3105/3105/3105/3105/51128/51088/7099/4360/3133/3133/3133/3133/3133/3133/3…
WP_EBOLA_VIRUS_INFECTION_IN_HOST	WP_EBOLA_VIRUS_INFECTION_IN_HOST	Ebola Virus Infection In Host	116	0.594871	2.54216	5.97347e-13	6.68799e-11	4.24189e-11	752	tags=52%, list=5%, signal=51%	3117/3117/3117/3117/3117/3117/3117/3117/3117/3117/3117/3117/3117/3117/3113/3113/3113/3113/3113/3113/3113/3113/3122/3122/3122/3122/3122/3122/3122/3122/3108/3108/3108/3108/3108/3108/3108/3108/3675/84868/30835/3106/3106/3106/3106/3106/3106/3115/3115/3115/3115/3115/3115/3115/3115/3109/3109/3109/3109/3109/3109/3109/3109/91937/3134/3134/3134/3134/3134/3134/3134/3119/3119/3119/3119/3119/3119/3119/3135/3…
PID_IL12_2PATHWAY	PID_IL12_2PATHWAY	Il12 2pathway	60	0.70837	2.69506	1.04968e-12	1.10157e-10	6.98673e-11	1965	tags=62%, list=12%, signal=55%	3606/3122/3122/3122/3122/3122/3122/3122/3122/917/3001/920/925/3560/8809/567/567/6772/916/3105/3105/3105/3105/3105/3105/3105/3105/915/3561/8767/3559/6351/6351/6351/6775/3002/5534/3594/1234/2353/919/30009/6774/4616/8320/3932/5530/5970
KEGG_RIBOSOME	KEGG_RIBOSOME	Ribosome	75	0.668966	2.62706	1.05956e-12	1.10157e-10	6.98673e-11	4741	tags=80%, list=28%, signal=58%	28998/6130/6130/6173/11224/6229/6232/51065/6133/6156/6157/6166/6227/6210/6233/6188/6138/6141/6155/6134/6207/6222/6222/6222/6222/6222/6222/6235/6181/6205/6169/6234/6189/6189/6230/6230/6176/6204/6152/6193/6217/6160/6147/6129/6171/6201/6224/6206/7311/6168/6170/2197/6223/6122/6158/6165/51187/6191/6175/6194/6136/6132/6187/6187/6209/6231/9349/6228
KEGG_MEDICUS_REFERENCE_TRANSLATION_INITIATION	KEGG_MEDICUS_REFERENCE_TRANSLATION_INITIATION	Translation Initiation	68	0.67897	2.61834	1.40481e-12	1.41014e-10	8.94386e-11	4741	tags=84%, list=28%, signal=61%	6130/6130/6173/11224/6229/6232/6133/6156/6157/6227/6210/6233/6188/6138/6141/6155/6134/6207/6222/6222/6222/6222/6222/6222/6235/6181/6205/6169/6234/6189/6189/6230/6230/6176/6204/6152/6193/6217/6160/6147/6129/6171/6201/6224/6208/6206/7311/6168/6170/2197/6223/6122/6158/6165/6191/6175/6194/6136/6132/6187/6187/6209/6231/9349/6228
REACTOME_NONSENSE_MEDIATED_DECAY_NMD	REACTOME_NONSENSE_MEDIATED_DECAY_NMD	Nonsense Mediated Decay Nmd	101	0.614923	2.54867	1.80558e-12	1.75202e-10	1.11123e-10	4757	tags=71%, list=29%, signal=51%	6130/6130/6173/11224/6229/6232/51065/26986/6133/6156/23049/6157/6166/6227/6210/6233/6188/6138/6141/6155/6134/6207/6222/6222/6222/6222/6222/6222/6235/6181/6205/6169/6234/6189/6189/6230/6230/6176/6204/6152/6193/23708/6217/6160/6147/55629/5515/4686/55110/6129/6171/6201/6224/6208/6206/7311/6168/5518/6170/2197/6223/6122/6158/6165/5520/9775/9775/6191/6175/6194/6136/6132/6187/6187/6209/6231/9349/6228/23…
REACTOME_INTERFERON_ALPHA_BETA_SIGNALING	REACTOME_INTERFERON_ALPHA_BETA_SIGNALING	Interferon Alpha Beta Signaling	71	0.681918	2.65582	1.95276e-12	1.7764e-10	1.12669e-10	1394	tags=63%, list=8%, signal=58%	3433/3437/4938/3429/3429/5696/5696/5696/5696/5696/5696/5696/5696/2634/4599/3434/3106/3106/3106/3106/3106/3106/8519/3134/3134/3134/3134/3134/3134/3134/4939/4600/3135/3135/3135/3135/3135/3135/3135/3135/6772/54739/3105/3105/3105/3105/3105/3105/3105/3105/91543/3430/10410/684/2537/3659/3394/3133/3133/3133/3133/3133/3133/3133/1958/24138/9636/3716/5610/3454/3660
REACTOME_HOST_INTERACTIONS_OF_HIV_FACTORS	REACTOME_HOST_INTERACTIONS_OF_HIV_FACTORS	Host Interactions Of Hiv Factors	113	0.593422	2.5283	1.92468e-12	1.7764e-10	1.12669e-10	3170	tags=56%, list=19%, signal=45%	5698/5698/5698/5698/5698/5698/5698/5698/5696/5696/5696/5696/5696/5696/5696/5696/920/567/567/130340/940/3105/3105/3105/3105/3105/3105/3105/3105/23279/9631/23165/79023/1794/5691/5691/919/5684/10197/5720/5720/1175/5683/5718/8905/6233/5686/5711/3932/23198/5689/5689/163/5699/375/348995/10213/5721/5721/5701/5685/5714/5682/5690/6500/5879/5716/5688/4928/162/5901/926/5695/3055/1173/164/53371/9491/7311/7514
REACTOME_SARS_COV_1_HOST_INTERACTIONS	REACTOME_SARS_COV_1_HOST_INTERACTIONS	Sars Cov 1 Host Interactions	83	0.645712	2.58721	2.22395e-12	1.96179e-10	1.24428e-10	4884	tags=80%, list=29%, signal=57%	64135/598/684/834/5054/857/3656/4792/7187/29110/5094/7706/6229/6232/51065/7529/9111/6227/6210/6233/6188/6207/6222/6222/6222/6222/6222/6222/6235/11123/5970/6205/6234/7534/6189/6189/6230/6230/6204/7531/7531/6193/6217/7533/29108/1915/6201/6224/6208/6206/4790/7311/3837/10971/2197/5478/6667/6223/114548/5706/6191/6194/2280/7532/6187/6187/10465/7316/6209/6231/5170/3178/6228/4088/7314
KEGG_NEUROACTIVE_LIGAND_RECEPTOR_INTERACTION	KEGG_NEUROACTIVE_LIGAND_RECEPTOR_INTERACTION	Neuroactive Ligand Receptor Interaction	261	-0.424506	-2.25494	2.39539e-12	2.05087e-10	1.30078e-10	4547	tags=59%, list=27%, signal=43%	8698/5029/2899/2915/4543/2488/7433/9340/1813/134/2903/2918/3973/2897/2147/6869/117/2563/624/554/2692/6753/10316/6865/5644/5644/6751/2798/552/2693/2904/1136/10886/1146/8973/5745/3354/8484/2895/4161/3352/3363/9127/4887/1135/4923/134860/5340/2905/887/153/2642/2642/83551/22953/3360/1141/6915/1128/2914/2894/2900/9248/2911/9002/2901/5746/2862/553/1143/5733/4986/2892/5646/2859/4985/23620/2558/1902/4160/…
WP_ALLOGRAFT_REJECTION	WP_ALLOGRAFT_REJECTION	Allograft Rejection	76	0.663653	2.61635	3.02616e-12	2.5169e-10	1.59636e-10	815	tags=66%, list=5%, signal=63%	3117/3117/3117/3117/3117/3117/3117/3117/3117/3117/3117/3117/3117/3117/6373/4283/3113/3113/3113/3113/3113/3113/3113/3113/3122/3122/3122/3122/3122/3122/3122/3122/3108/3108/3108/3108/3108/3108/3108/3108/714/3106/3106/3106/3106/3106/3106/712/3115/3115/3115/3115/3115/3115/3115/3115/3109/3109/3109/3109/3109/3109/3109/3109/3134/3134/3134/3134/3134/3134/3134/3119/3119/3119/3119/3119/3119/3119/355/3135/31…
REACTOME_EUKARYOTIC_TRANSLATION_ELONGATION	REACTOME_EUKARYOTIC_TRANSLATION_ELONGATION	Eukaryotic Translation Elongation	81	0.643871	2.56464	3.40634e-12	2.7544e-10	1.74699e-10	4741	tags=75%, list=28%, signal=54%	6130/6130/6173/11224/6229/6232/51065/6133/6156/6157/6166/6227/6210/6233/6188/6138/6141/6155/6134/6207/6222/6222/6222/6222/6222/6222/6235/6181/6205/6169/6234/6189/6189/6230/6230/6176/6204/6152/6193/6217/1938/6160/6147/6129/1915/6171/6201/6224/6208/6206/1937/7311/6168/6170/2197/6223/6122/6158/6165/6191/6175/6194/6136/6132/6187/6187/6209/6231/9349/6228
REACTOME_OLFACTORY_SIGNALING_PATHWAY	REACTOME_OLFACTORY_SIGNALING_PATHWAY	Olfactory Signaling Pathway	90	-0.591072	-2.68465	7.58498e-12	5.7662e-10	3.65724e-10	5379	tags=89%, list=32%, signal=61%	7932/7932/7932/7932/7932/7932/7932/26740/126370/26211/26211/390064/283160/138804/442191/442191/442191/442191/442191/442191/442191/26692/26692/26692/26692/26692/26692/26692/26692/26245/120065/120065/120065/158131/79470/26494/282763/442184/442184/442184/442184/442184/442184/442184/442184/26659/26707/26707/26707/26707/26707/26707/26707/26707/442194/442194/442194/442194/442194/442194/442194/442194/26…
KEGG_OLFACTORY_TRANSDUCTION	KEGG_OLFACTORY_TRANSDUCTION	Olfactory Transduction	107	-0.566795	-2.65478	7.72525e-12	5.7662e-10	3.65724e-10	5379	tags=87%, list=32%, signal=60%	7932/7932/7932/7932/7932/7932/7932/3000/26740/126370/26211/26211/390064/1179/283160/138804/442191/442191/442191/442191/442191/442191/442191/26692/26692/26692/26692/26692/26692/26692/26692/26245/120065/120065/120065/158131/22802/9626/26494/282763/442184/442184/442184/442184/442184/442184/442184/442184/26659/26707/26707/26707/26707/26707/26707/26707/26707/442194/442194/442194/442194/442194/442194/4…
REACTOME_ANTIGEN_PROCESSING_CROSS_PRESENTATION	REACTOME_ANTIGEN_PROCESSING_CROSS_PRESENTATION	Antigen Processing Cross Presentation	95	0.615574	2.52061	7.64675e-12	5.7662e-10	3.65724e-10	2721	tags=72%, list=16%, signal=61%	23643/1520/5698/5698/5698/5698/5698/5698/5698/5698/5696/5696/5696/5696/5696/5696/5696/5696/929/3106/3106/3106/3106/3106/3106/7096/6890/6890/6890/6890/6890/6890/6890/6890/3134/3134/3134/3134/3134/3134/3134/7097/567/567/3135/3135/3135/3135/3135/3135/3135/3135/1536/8673/3105/3105/3105/3105/3105/3105/3105/3105/7099/4360/3133/3133/3133/3133/3133/3133/3133/6892/6892/6892/6892/6892/2209/5691/5691/5684/1…
KEGG_ALLOGRAFT_REJECTION	KEGG_ALLOGRAFT_REJECTION	Allograft Rejection	30	0.828122	2.73097	8.11652e-12	5.9068e-10	3.74641e-10	815	tags=83%, list=5%, signal=79%	3117/3117/3117/3117/3117/3117/3117/3117/3117/3117/3117/3117/3117/3117/3113/3113/3113/3113/3113/3113/3113/3113/3122/3122/3122/3122/3122/3122/3122/3122/3108/3108/3108/3108/3108/3108/3108/3108/3106/3106/3106/3106/3106/3106/3115/3115/3115/3115/3115/3115/3115/3115/3109/3109/3109/3109/3109/3109/3109/3109/3134/3134/3134/3134/3134/3134/3134/3119/3119/3119/3119/3119/3119/3119/355/3135/3135/3135/3135/3135/…
KEGG_LYSOSOME	KEGG_LYSOSOME	Lysosome	113	0.583906	2.48776	9.73325e-12	6.91061e-10	4.38309e-10	3407	tags=53%, list=20%, signal=42%	1520/7805/3988/175/1075/130340/27074/1519/1519/1203/535/3073/10577/2517/1508/1508/427/5641/1212/1200/1509/2760/968/5660/8763/1522/950/2581/1213/4864/4125/2799/3916/1512/8905/3074/79158/1497/5538/57192/5476/4758/4758/4758/4758/4758/4758/4758/4758/6272/9114/53/23431/4074/26985/162/2720/55353/3920/4668/537/164/8120/138050/411/8907/9741/51606
REACTOME_KEAP1_NFE2L2_PATHWAY	REACTOME_KEAP1_NFE2L2_PATHWAY	Keap1 Nfe2l2 Pathway	111	0.587726	2.50277	1.0642e-11	7.37592e-10	4.67821e-10	5112	tags=76%, list=31%, signal=53%	5698/5698/5698/5698/5698/5698/5698/5698/5696/5696/5696/5696/5696/5696/5696/5696/6347/1950/8714/1728/3162/598/8878/8878/7295/1026/5226/571/27244/5052/2730/4199/5691/5691/26043/5684/10197/5720/5720/5683/5718/7975/6233/6737/5686/5711/23198/5970/5689/5689/7415/5699/10213/5721/5721/5701/5685/5714/5682/5690/6500/9451/5716/5688/23657/5695/7296/3417/55666/4790/9491/7311/4780/81631/207/64839/6667/5704/570…
WP_CYTOPLASMIC_RIBOSOMAL_PROTEINS	WP_CYTOPLASMIC_RIBOSOMAL_PROTEINS	Cytoplasmic Ribosomal Proteins	76	0.653183	2.57507	1.40908e-11	9.53913e-10	6.05024e-10	4741	tags=78%, list=28%, signal=56%	6130/6130/6173/11224/6197/6229/6232/6133/6156/6157/6227/6210/6233/6188/6138/6141/6155/6134/6207/6222/6222/6222/6222/6222/6222/6235/6181/9801/6205/6169/6234/6189/6189/6230/6230/6176/6204/6152/6193/6217/6160/6147/6129/6171/6201/6224/6208/6206/7311/6168/6170/2197/6223/6122/6158/6165/6191/6175/6194/6136/6132/6187/6187/6198/6209/6231/9349/6228
KEGG_TYPE_I_DIABETES_MELLITUS	KEGG_TYPE_I_DIABETES_MELLITUS	Type I Diabetes Mellitus	35	0.78638	2.69521	1.44846e-11	9.5829e-10	6.078e-10	815	tags=76%, list=5%, signal=73%	3117/3117/3117/3117/3117/3117/3117/3117/3117/3117/3117/3117/3117/3117/3113/3113/3113/3113/3113/3113/3113/3113/3122/3122/3122/3122/3122/3122/3122/3122/3108/3108/3108/3108/3108/3108/3108/3108/3106/3106/3106/3106/3106/3106/3115/3115/3115/3115/3115/3115/3115/3115/3109/3109/3109/3109/3109/3109/3109/3109/3134/3134/3134/3134/3134/3134/3134/3119/3119/3119/3119/3119/3119/3119/355/3135/3135/3135/3135/3135/…
REACTOME_SELENOAMINO_ACID_METABOLISM	REACTOME_SELENOAMINO_ACID_METABOLISM	Selenoamino Acid Metabolism	95	0.606125	2.48192	2.53408e-11	1.63927e-09	1.03972e-09	4783	tags=72%, list=29%, signal=51%	6130/6130/6173/11224/9060/6229/6232/51065/6133/6156/6157/6166/6227/6210/6233/6188/6138/3176/6141/6155/6134/6207/6222/6222/6222/6222/6222/6222/6235/6181/6205/6169/6234/6189/6189/6230/6230/6176/6204/6152/4837/6193/6217/6160/6147/6129/6171/7296/6201/6224/6208/6206/7311/6168/6170/2197/9521/6223/6122/6158/6165/6191/6175/6194/6136/6132/6187/6187/2936/9061/191/6209/6231/9349/6228/51091
REACTOME_RRNA_PROCESSING	REACTOME_RRNA_PROCESSING	Rrna Processing	170	0.503354	2.26752	3.50777e-11	2.21981e-09	1.40792e-09	4637	tags=50%, list=28%, signal=37%	6130/6130/55505/55505/6173/51077/11224/22894/11103/6229/6232/51065/90459/90459/51504/6133/6156/6157/55781/6166/6227/6210/6233/6188/6138/6141/6155/6134/6207/6222/6222/6222/6222/6222/6222/6235/6181/6205/6169/6234/6189/6189/6230/6230/6176/6204/6152/55623/11056/11056/6193/55127/6217/387338/51388/55272/6160/6147/6129/6171/6201/2091/2091/6224/6208/6206/7311/6168/6170/84135/55759/10200/22803/51096/2197/…
REACTOME_REGULATION_OF_EXPRESSION_OF_SLITS_AND_ROBOS	REACTOME_REGULATION_OF_EXPRESSION_OF_SLITS_AND_ROBOS	Regulation Of Expression Of Slits And Robos	148	0.535803	2.35661	3.86862e-11	2.39607e-09	1.51972e-09	4289	tags=66%, list=26%, signal=49%	5698/5698/5698/5698/5698/5698/5698/5698/5696/5696/5696/5696/5696/5696/5696/5696/6130/6130/6173/1287/11224/6229/6232/51065/26986/5691/5691/6133/6156/5684/10197/5720/5720/6157/5683/5718/6166/6227/6210/6233/6188/6138/5686/6141/6155/6134/5711/6207/23198/6222/6222/6222/6222/6222/6222/6235/6181/5689/5689/6205/6169/6234/5699/6189/6189/6230/6230/10213/6176/5721/5721/8861/6204/6152/5701/5685/5714/5682/569…
WP_NONALCOHOLIC_FATTY_LIVER_DISEASE	WP_NONALCOHOLIC_FATTY_LIVER_DISEASE	Nonalcoholic Fatty Liver Disease	137	0.548154	2.39987	4.73599e-11	2.87218e-09	1.82169e-09	4958	tags=69%, list=30%, signal=49%	6347/355/6392/1345/7124/7124/7124/7124/7124/7124/7124/7124/10018/4729/6390/4695/4702/1349/4694/4217/1340/3570/4697/8503/1329/1329/4719/4719/1537/9021/51079/5562/1351/7132/51094/5970/4724/54205/1337/5571/4717/3667/4712/2081/4725/9451/5879/3551/4706/10062/3569/4700/4700/4700/4700/4700/4710/4696/4696/4696/4696/4696/4696/4696/4696/4696/4696/9377/22877/22877/4709/4704/7386/3725/4711/836/4790/1350/1649…
REACTOME_INTERLEUKIN_10_SIGNALING	REACTOME_INTERLEUKIN_10_SIGNALING	Interleukin 10 Signaling	40	0.753891	2.6317	8.70997e-11	5.17443e-09	3.28191e-09	1572	tags=66%, list=9%, signal=60%	3606/3627/6352/6352/5743/7076/6347/3587/2919/3588/942/2357/3383/3557/941/729230/6351/6351/6351/1230/7124/7124/7124/7124/7124/7124/7124/7124/3716/7133/1234/1435/6774
KEGG_LEISHMANIA_INFECTION	KEGG_LEISHMANIA_INFECTION	Leishmania Infection	61	0.668633	2.54668	1.1595e-10	6.75061e-09	4.2816e-09	815	tags=57%, list=5%, signal=55%	3117/3117/3117/3117/3117/3117/3117/3117/3117/3117/3117/3117/3117/3117/3113/3113/3113/3113/3113/3113/3113/3113/3122/3122/3122/3122/3122/3122/3122/3122/3108/3108/3108/3108/3108/3108/3108/3108/5743/3115/3115/3115/3115/3115/3115/3115/3115/3109/3109/3109/3109/3109/3109/3109/3109/3119/3119/3119/3119/3119/3119/3119/7097/718/6772/3689/7099/4792/3459/1378/7124/7124/7124/7124/7124/7124/7124/7124
REACTOME_TRANSMISSION_ACROSS_CHEMICAL_SYNAPSES	REACTOME_TRANSMISSION_ACROSS_CHEMICAL_SYNAPSES	Transmission Across Chemical Synapses	252	-0.412496	-2.18518	1.48476e-10	8.47476e-09	5.37516e-09	3104	tags=40%, list=19%, signal=33%	1135/774/170572/200959/2905/7277/84254/81027/6857/1141/23229/2900/2901/1143/196883/196883/80086/140679/6512/2892/8499/2558/10368/6511/4900/22843/53632/2559/782/6505/9177/5568/6529/94235/3772/5578/2791/7915/6531/6531/6506/2893/785/2572/6582/2567/2550/2550/2550/2550/2550/2550/2550/6538/2741/3763/816/3359/784/3773/5582/777/2784/6540/22999/10369/2742/1144/5923/8825/3768/1742/57554/2555/2569/2557/5587…
REACTOME_PROGRAMMED_CELL_DEATH	REACTOME_PROGRAMMED_CELL_DEATH	Programmed Cell Death	185	0.501644	2.28424	1.5826e-10	8.85951e-09	5.61919e-09	4083	tags=51%, list=24%, signal=39%	3606/23643/5698/5698/5698/5698/5698/5698/5698/5698/5696/5696/5696/5696/5696/5696/5696/5696/330/8743/929/355/57162/1829/598/92421/834/7099/3659/1832/10018/197259/8655/3002/5534/8797/5691/5691/27243/5684/10197/5720/5720/7529/3660/8837/6774/5683/5718/6233/5686/1612/5711/28988/8795/23198/5689/5689/7534/5699/54205/10213/5721/5721/25978/5701/26060/5685/5714/7531/7531/331/5682/5690/5716/5688/7533/6386/5…
REACTOME_RESPIRATORY_ELECTRON_TRANSPORT	REACTOME_RESPIRATORY_ELECTRON_TRANSPORT	Respiratory Electron Transport	81	0.614121	2.44614	1.81775e-10	9.98392e-09	6.33235e-09	4586	tags=73%, list=28%, signal=54%	6392/1345/4729/6390/4695/4702/1349/4694/1340/80219/51103/55863/4697/1329/1329/4719/4719/1537/10128/51079/1351/51241/4724/54205/1337/4717/4712/4725/4706/9997/4700/4700/4700/4700/4700/4710/80224/4696/4696/4696/4696/4696/4696/4696/4696/4696/4696/9377/4709/4704/7386/4711/1350/7388/4698/4708/6341/285521/2108/4707/55967/25915/7385/4720/9167/51204/126328/126328/6391/4716/4716/4722
KEGG_CYTOKINE_CYTOKINE_RECEPTOR_INTERACTION	KEGG_CYTOKINE_CYTOKINE_RECEPTOR_INTERACTION	Cytokine Cytokine Receptor Interaction	231	0.459975	2.16465	1.89765e-10	1.02298e-08	6.48827e-09	2184	tags=30%, list=13%, signal=26%	6373/4283/3606/3627/6355/6352/6352/6362/6362/6362/10673/3574/8743/3560/6347/8809/355/3587/2919/3575/1950/3588/9180/3561/1439/58191/10663/4233/3604/9966/3559/3600/729230/3459/3572/6351/6351/6351/50615/9547/6357/1230/7124/7124/7124/7124/7124/7124/7124/7124/56477/2323/27242/7292/8797/3594/7133/1234/1438/1438/1436/3454/10563/3570/1956/1435/3601/2829/4982/959/7132/8795/5618/80301/7852/1235/3460/3460/6…
WP_TYPE_II_INTERFERON_SIGNALING	WP_TYPE_II_INTERFERON_SIGNALING	Type Ii Interferon Signaling	36	0.762582	2.63567	1.98469e-10	1.05044e-08	6.66248e-09	1195	tags=65%, list=7%, signal=60%	4283/3627/3433/4938/5698/5698/5698/5698/5698/5698/5698/5698/2633/3106/3106/3106/3106/3106/3106/6890/6890/6890/6890/6890/6890/6890/6890/6772/1536/3383/2537/3659/3459/3394/9636/3716/5610
REACTOME_COSTIMULATION_BY_THE_CD28_FAMILY	REACTOME_COSTIMULATION_BY_THE_CD28_FAMILY	Costimulation By The Cd28 Family	64	0.656144	2.51135	2.08686e-10	1.06576e-08	6.75966e-09	482	tags=46%, list=3%, signal=45%	3117/3117/3117/3117/3117/3117/3117/3117/3117/3117/3117/3117/3117/3117/3113/3113/3113/3113/3113/3113/3113/3113/3122/3122/3122/3122/3122/3122/3122/3122/917/920/3115/3115/3115/3115/3115/3115/3115/3115/3119/3119/3119/3119/3119/3119/3119/916/29851/940/942/915/29126
REACTOME_IMMUNOREGULATORY_INTERACTIONS_BETWEEN_A_LYMPHOID_AND_A_NON_LYMPHOID_CELL	REACTOME_IMMUNOREGULATORY_INTERACTIONS_BETWEEN_A_LYMPHOID_AND_A_NON_LYMPHOID_CELL	Immunoregulatory Interactions Between A Lymphoid And A Non Lymphoid Cell	114	0.570858	2.43132	2.06072e-10	1.06576e-08	6.75966e-09	789	tags=22%, list=5%, signal=21%	57823/917/3106/3106/3106/3106/3106/3106/8519/925/3134/3134/3134/3134/3134/3134/3134/9976/567/567/3135/3135/3135/3135/3135/3135/3135/3135/718/2213/131450/3683/916/3820/11314/11314/975/3105/3105/3105/3105/3105/3105/3105/3105/915/6402/56253/4068/135250/3383/6614/3689/7305/10859/10859/10859/10859/10859/4277/4277/4277/4277/4277/4277/4277/4277/3133/3133/3133/3133/3133/3133/3133/10666
REACTOME_NUCLEAR_EVENTS_MEDIATED_BY_NFE2L2	REACTOME_NUCLEAR_EVENTS_MEDIATED_BY_NFE2L2	Nuclear Events Mediated By Nfe2l2	85	0.608625	2.47037	2.45534e-10	1.23233e-08	7.81608e-09	3153	tags=60%, list=19%, signal=49%	5698/5698/5698/5698/5698/5698/5698/5698/5696/5696/5696/5696/5696/5696/5696/5696/6347/1950/8714/1728/3162/598/8878/8878/7295/5226/571/5052/2730/4199/5691/5691/5684/10197/5720/5720/5683/5718/7975/6233/5686/5711/5970/5689/5689/5699/10213/5721/5721/5701/5685/5714/5682/5690/6500/5716/5688/23657/5695/7296/3417/4790/9491/7311
REACTOME_CLEC7A_DECTIN_1_SIGNALING	REACTOME_CLEC7A_DECTIN_1_SIGNALING	Clec7a Dectin 1 Signaling	88	0.603036	2.45985	2.89741e-10	1.41586e-08	8.98013e-09	3153	tags=60%, list=19%, signal=49%	5698/5698/5698/5698/5698/5698/5698/5698/5696/5696/5696/5696/5696/5696/5696/5696/3709/4792/7321/801/5534/4773/5691/5691/5684/10197/5720/5720/1147/5683/5718/6233/5686/5711/5530/23198/6850/5970/5689/5689/5699/6714/6714/10213/5721/5721/4775/23291/5701/5685/5714/5682/5690/6500/5716/3551/5688/29108/5695/10768/3710/4790/10892/9491/7311
REACTOME_FC_EPSILON_RECEPTOR_FCERI_SIGNALING	REACTOME_FC_EPSILON_RECEPTOR_FCERI_SIGNALING	Fc Epsilon Receptor Fceri Signaling	122	0.549031	2.34702	2.91829e-10	1.41586e-08	8.98013e-09	3153	tags=50%, list=19%, signal=41%	3702/5698/5698/5698/5698/5698/5698/5698/5698/2207/5696/5696/5696/5696/5696/5696/5696/5696/3709/4792/7321/4067/3937/10125/801/5534/4773/5691/5691/2353/5684/10197/5720/5720/1147/5683/5718/6233/5686/5711/5530/23198/6850/5970/5689/5689/5699/10213/5721/5721/4775/23291/5701/5685/5714/5682/5690/6500/5879/5716/3551/5688/5695/7294/3725/10768/6464/3710/4790/10892/9491/7311
REACTOME_DEUBIQUITINATION	REACTOME_DEUBIQUITINATION	Deubiquitination	218	0.463129	2.1589	4.12599e-10	1.96898e-08	1.24883e-08	5059	tags=56%, list=30%, signal=40%	5698/5698/5698/5698/5698/5698/5698/5698/5696/5696/5696/5696/5696/5696/5696/5696/330/64135/7128/8767/4792/4193/7187/7321/1540/2625/4738/4738/84282/84282/7706/5691/5691/5684/3091/10197/5720/5720/387/8724/51377/5683/5718/123228/6233/64750/5686/219333/5711/8678/409/23198/60/29761/5689/5689/7415/5699/5886/10213/1643/5423/5721/5721/5701/5685/5714/5682/5690/3416/86/55252/10254/5716/5688/55432/11274/5887…
REACTOME_SENSORY_PERCEPTION	REACTOME_SENSORY_PERCEPTION	Sensory Perception	280	-0.386919	-2.10279	4.29045e-10	2.01443e-08	1.27766e-08	4573	tags=63%, list=27%, signal=47%	337/442191/442191/442191/442191/442191/442191/442191/345/9478/5957/6339/8573/117532/26692/26692/26692/26692/26692/26692/26692/26692/10518/83715/24/5949/26245/120065/120065/120065/158131/79470/2792/9626/26494/6338/282763/442184/442184/442184/442184/442184/442184/442184/442184/26659/26707/26707/26707/26707/26707/26707/26707/26707/442194/442194/442194/442194/442194/442194/442194/442194/26689/26189/6…
WP_T_CELL_RECEPTOR_SIGNALING_PATHWAY	WP_T_CELL_RECEPTOR_SIGNALING_PATHWAY	T Cell Receptor Signaling Pathway	74	0.625163	2.45964	6.05295e-10	2.79685e-08	1.77391e-08	3892	tags=51%, list=23%, signal=39%	3702/917/920/925/8631/916/29851/940/915/5966/8767/4792/3937/4773/2353/919/10019/1326/1147/2185/3932/28988/5970/1398/4690/3551/1385/3725/6464/4790/10892/207/8915/1399/27040/5295/1386/2885/7409
REACTOME_DOWNSTREAM_SIGNALING_EVENTS_OF_B_CELL_RECEPTOR_BCR	REACTOME_DOWNSTREAM_SIGNALING_EVENTS_OF_B_CELL_RECEPTOR_BCR	Downstream Signaling Events Of B Cell Receptor Bcr	74	0.623431	2.45283	7.51954e-10	3.42022e-08	2.16929e-08	3153	tags=63%, list=19%, signal=52%	5698/5698/5698/5698/5698/5698/5698/5698/5696/5696/5696/5696/5696/5696/5696/5696/5966/4792/10125/801/5534/4773/5691/5691/5684/10197/5720/5720/1147/5683/5718/6233/5686/5711/5530/23198/5970/5689/5689/5699/10213/5721/5721/4775/23291/5701/5685/5714/5682/5690/6500/5716/3551/5688/5579/5695/4790/10892/9491/7311
REACTOME_SIGNALING_BY_THE_B_CELL_RECEPTOR_BCR	REACTOME_SIGNALING_BY_THE_B_CELL_RECEPTOR_BCR	Signaling By The B Cell Receptor Bcr	104	0.565508	2.36143	7.97096e-10	3.56977e-08	2.26414e-08	3153	tags=54%, list=19%, signal=44%	5698/5698/5698/5698/5698/5698/5698/5698/5696/5696/5696/5696/5696/5696/5696/5696/5966/3709/4792/4067/10125/801/118788/5534/4773/5691/5691/5684/10197/5720/5720/1147/5683/5718/6233/5686/5711/5530/23198/6850/5970/5689/5689/5699/10213/5721/5721/4775/23291/5701/4690/5685/30011/5714/5682/5690/6500/5716/3551/5688/5579/5695/10768/3710/4790/10892/9491/7311
REACTOME_SIGNALING_BY_ROBO_RECEPTORS	REACTOME_SIGNALING_BY_ROBO_RECEPTORS	Signaling By Robo Receptors	192	0.481613	2.20565	8.85767e-10	3.90677e-08	2.47789e-08	3387	tags=52%, list=20%, signal=42%	5698/5698/5698/5698/5698/5698/5698/5698/5696/5696/5696/5696/5696/5696/5696/5696/6130/6130/6173/1287/11224/6229/6232/10487/51065/26986/5691/5691/6133/6156/5684/10197/5720/5720/387/6157/5063/5683/5718/6166/6227/6210/6233/6188/6138/5686/6141/6155/6134/5711/5567/6207/23198/6222/6222/6222/6222/6222/6222/6235/7852/6181/5689/5689/6205/6169/6234/5699/6189/6189/6230/6230/6714/6714/10213/6176/5721/5721/886…
BIOCARTA_TCYTOTOXIC_PATHWAY	BIOCARTA_TCYTOTOXIC_PATHWAY	Tcytotoxic Pathway	12	0.926428	2.36142	1.39265e-09	5.96179e-08	3.78129e-08	1238	tags=100%, list=7%, signal=93%	917/925/5788/5788/3683/916/940/915/914/3383/3689/7070/919
BIOCARTA_THELPER_PATHWAY	BIOCARTA_THELPER_PATHWAY	Thelper Pathway	12	0.926428	2.36142	1.39265e-09	5.96179e-08	3.78129e-08	1238	tags=100%, list=7%, signal=93%	917/920/5788/5788/3683/916/940/915/914/3383/3689/7070/919
WP_MEASLES_VIRUS_INFECTION	WP_MEASLES_VIRUS_INFECTION	Measles Virus Infection	124	0.530075	2.27295	1.4877e-09	6.27635e-08	3.98081e-08	4622	tags=51%, list=28%, signal=37%	4938/917/30835/4599/64135/3560/4939/7097/355/6772/2213/7128/916/940/915/3561/3310/598/595/7099/3559/4792/7187/29110/1027/4478/3718/3716/5610/2353/3454/8503/6774/1147/5970/10379/10379/54205/9367/27102/103/9451/3551/4179/3569/3312/3725/6776/836/4790/8717/1965/4615/4940/51135/8667/1019/5295/3654/6773/25898/896/1460/1460/1460/1460/1460/1460/1460/6777/7157/572
WP_T_CELL_ACTIVATION_SARS_COV_2	WP_T_CELL_ACTIVATION_SARS_COV_2	T Cell Activation Sars Cov 2	81	0.594196	2.36677	2.09595e-09	8.71614e-08	5.52825e-08	1379	tags=37%, list=8%, signal=34%	3122/3122/3122/3122/3122/3122/3122/3122/917/920/5788/5788/8809/916/29851/940/942/915/598/1026/595/941/4792/6775/7124/7124/7124/7124/7124/7124/7124/7124/56477/3937/10125/3594/2353/919/3454
KEGG_SYSTEMIC_LUPUS_ERYTHEMATOSUS	KEGG_SYSTEMIC_LUPUS_ERYTHEMATOSUS	Systemic Lupus Erythematosus	44	0.702509	2.52037	2.24641e-09	9.21026e-08	5.84165e-08	983	tags=71%, list=6%, signal=68%	3117/3117/3117/3117/3117/3117/3117/3117/3117/3117/3117/3117/3117/3117/3113/3113/3113/3113/3113/3113/3113/3113/3122/3122/3122/3122/3122/3122/3122/3122/3108/3108/3108/3108/3108/3108/3108/3108/714/716/712/3115/3115/3115/3115/3115/3115/3115/3115/3109/3109/3109/3109/3109/3109/3109/3109/3119/3119/3119/3119/3119/3119/3119/718/2213/940/942/81/81/717/717/717/717/717/717/717/941/7124/7124/7124/7124/7124/71…
KEGG_ANTIGEN_PROCESSING_AND_PRESENTATION	KEGG_ANTIGEN_PROCESSING_AND_PRESENTATION	Antigen Processing And Presentation	66	0.638552	2.45599	2.50565e-09	1.01305e-07	6.4253e-08	837	tags=32%, list=5%, signal=31%	3117/3117/3117/3117/3117/3117/3117/3117/3117/3117/3117/3117/3117/3117/3113/3113/3113/3113/3113/3113/3113/3113/3122/3122/3122/3122/3122/3122/3122/3122/3108/3108/3108/3108/3108/3108/3108/3108/1520/3106/3106/3106/3106/3106/3106/972/6890/6890/6890/6890/6890/6890/6890/6890/920/925/3115/3115/3115/3115/3115/3115/3115/3115/3109/3109/3109/3109/3109/3109/3109/3109/3134/3134/3134/3134/3134/3134/3134/3119/31…
REACTOME_GENERATION_OF_SECOND_MESSENGER_MOLECULES	REACTOME_GENERATION_OF_SECOND_MESSENGER_MOLECULES	Generation Of Second Messenger Molecules	27	0.78726	2.51844	2.93249e-09	1.16808e-07	7.4086e-08	412	tags=67%, list=2%, signal=65%	3117/3117/3117/3117/3117/3117/3117/3117/3117/3117/3117/3117/3117/3117/3702/3113/3113/3113/3113/3113/3113/3113/3113/3122/3122/3122/3122/3122/3122/3122/3122/917/920/3115/3115/3115/3115/3115/3115/3115/3115/3119/3119/3119/3119/3119/3119/3119/916/915
REACTOME_ACTIVATION_OF_THE_MRNA_UPON_BINDING_OF_THE_CAP_BINDING_COMPLEX_AND_EIFS_AND_SUBSEQUENT_BINDING_TO_43S	REACTOME_ACTIVATION_OF_THE_MRNA_UPON_BINDING_OF_THE_CAP_BINDING_COMPLEX_AND_EIFS_AND_SUBSEQUENT_BINDING_TO_43S	Activation Of The Mrna Upon Binding Of The Cap Binding Complex And Eifs And Subsequent Binding To 43s	53	0.667944	2.48544	2.96935e-09	1.16808e-07	7.4086e-08	4572	tags=84%, list=27%, signal=61%	27335/27335/6229/6232/51065/26986/1973/7458/6227/6210/6233/6188/8894/6207/6222/6222/6222/6222/6222/6222/8668/6235/10480/6205/6234/6189/6189/6230/6230/6204/1964/6193/8669/6217/6201/6224/6208/6206/1968/1965/2197/8666/8667/6223/6191/6194/6187/6187/1975/3646/6209/6231
REACTOME_PTEN_REGULATION	REACTOME_PTEN_REGULATION	Pten Regulation	121	0.528723	2.2638	3.52687e-09	1.3689e-07	8.6823e-08	5149	tags=69%, list=31%, signal=48%	5698/5698/5698/5698/5698/5698/5698/5698/5696/5696/5696/5696/5696/5696/5696/5696/8535/1958/2444/5691/5691/5684/10197/5720/5720/10325/5468/5683/5718/6233/5371/5686/5711/23198/5689/5689/23512/5699/10213/5721/5721/5978/5701/5685/5714/331/153129/5682/5690/6009/5716/5688/84232/23466/7101/8658/8658/5695/11060/3725/27327/9491/7311/57167/207/8726/80012/57504/80351/4734/1386/57459/57459/5704/5704/64121/585…
REACTOME_EXTRACELLULAR_MATRIX_ORGANIZATION	REACTOME_EXTRACELLULAR_MATRIX_ORGANIZATION	Extracellular Matrix Organization	274	-0.374737	-2.01539	3.63491e-09	1.39227e-07	8.83052e-08	2294	tags=28%, list=14%, signal=25%	3673/1301/170690/1294/2199/84290/3680/3680/4017/1308/7276/92291/5578/84570/1311/8200/3696/1305/283208/284217/1088/84467/1289/3791/1463/4237/652/4015/2006/340267/8785/54829/54829/8076/9509/1303/2243/85301/11096/7093/1511/1306/1307/3679/7837/58494/7373/90187/4317/5802/1300/9378/11095/3674/56999/4239/3690/999/4148/26577/9508/131873/1404/255631/169044/1298/4038/1302/1302/1302/1302/1302/1302/1302/3381…
KEGG_MEDICUS_REFERENCE_ANTIGEN_PROCESSING_AND_PRESENTATION_BY_MHC_CLASS_II_MOLECULES	KEGG_MEDICUS_REFERENCE_ANTIGEN_PROCESSING_AND_PRESENTATION_BY_MHC_CLASS_II_MOLECULES	Antigen Processing And Presentation By Mhc Class Ii Molecules	10	0.945693	2.27867	4.20664e-09	1.59033e-07	1.00867e-07	246	tags=83%, list=1%, signal=82%	3117/3117/3117/3117/3117/3117/3117/3117/3117/3117/3117/3117/3117/3117/3113/3113/3113/3113/3113/3113/3113/3113/3122/3122/3122/3122/3122/3122/3122/3122/3108/3108/3108/3108/3108/3108/3108/3108/972/3115/3115/3115/3115/3115/3115/3115/3115/3109/3109/3109/3109/3109/3109/3109/3109/3119/3119/3119/3119/3119/3119/3119
REACTOME_DISEASES_OF_SIGNAL_TRANSDUCTION_BY_GROWTH_FACTOR_RECEPTORS_AND_SECOND_MESSENGERS	REACTOME_DISEASES_OF_SIGNAL_TRANSDUCTION_BY_GROWTH_FACTOR_RECEPTORS_AND_SECOND_MESSENGERS	Diseases Of Signal Transduction By Growth Factor Receptors And Second Messengers	399	0.382321	1.88053	4.54491e-09	1.69618e-07	1.07581e-07	5042	tags=51%, list=30%, signal=37%	50852/5698/5698/5698/5698/5698/5698/5698/5698/5696/5696/5696/5696/5696/5696/5696/5696/7039/597/6772/685/2335/29851/1950/940/3726/942/598/8878/8878/4233/1026/941/4193/8323/4067/10018/8826/2323/801/54518/161742/6711/1027/118788/56829/4478/3280/23385/5691/5691/7855/1213/84335/9444/4627/5684/10197/5440/5720/5720/7529/391/1956/5432/5501/8503/6774/2252/1147/5683/5718/471/5516/6233/5686/4763/5711/5906/3…
REACTOME_ASPARAGINE_N_LINKED_GLYCOSYLATION	REACTOME_ASPARAGINE_N_LINKED_GLYCOSYLATION	Asparagine N Linked Glycosylation	276	0.424303	2.01359	4.64871e-09	1.71296e-07	1.08645e-07	5145	tags=58%, list=31%, signal=41%	9945/7039/1075/2157/55577/51128/2517/7903/9695/11320/6489/79644/8775/57134/4121/1522/8655/830/6711/1603/5265/5265/10427/23243/378/372/832/10972/966/84061/4247/91445/54187/29880/6675/80267/10652/22796/90411/5861/9527/10802/1314/6233/58485/6482/57511/55860/22818/51399/51399/821/821/10959/2530/377/51272/8813/79053/4905/4905/4905/7415/375/4245/55741/5476/23193/4758/4758/4758/4758/4758/4758/4758/4758/…
REACTOME_CARDIAC_CONDUCTION	REACTOME_CARDIAC_CONDUCTION	Cardiac Conduction	121	-0.483685	-2.31323	5.11141e-09	1.85991e-07	1.17966e-07	3036	tags=46%, list=18%, signal=38%	30819/3757/4880/9992/10699/4878/8645/1760/482/53822/6327/782/53826/3741/2256/2256/6262/3777/59284/6331/2259/6910/491/816/6328/4311/51305/6547/89822/6543/3767/7137/6329/3768/6335/10060/3761/815/6336/11280/2257/3751/54207/55800/6323/6261/478/30820/80333/80333/2258/487/10345/477/844/6263/6332/845/6588
REACTOME_TRANSCRIPTIONAL_REGULATION_BY_RUNX3	REACTOME_TRANSCRIPTIONAL_REGULATION_BY_RUNX3	Transcriptional Regulation By Runx3	87	0.571307	2.32493	5.44907e-09	1.9583e-07	1.24206e-07	2551	tags=50%, list=15%, signal=42%	5698/5698/5698/5698/5698/5698/5698/5698/5696/5696/5696/5696/5696/5696/5696/5696/3683/864/1026/595/4193/865/10018/3280/5691/5691/5684/10197/5720/5720/7003/5683/5718/6233/64750/5686/5711/5689/5689/6696/5699/3676/6714/6714/10213/5721/5721/5701/5685/5714/5682/5690/84441/182/10413/5716/5688
BIOCARTA_CTL_PATHWAY	BIOCARTA_CTL_PATHWAY	Ctl Pathway	13	0.908171	2.38717	5.56248e-09	1.97468e-07	1.25245e-07	1238	tags=95%, list=7%, signal=88%	917/355/567/567/3683/916/3105/3105/3105/3105/3105/3105/3105/3105/915/3383/3689/5551/3002/919
PID_ERBB1_DOWNSTREAM_PATHWAY	PID_ERBB1_DOWNSTREAM_PATHWAY	Erbb1 Downstream Pathway	102	0.551682	2.2963	6.53934e-09	2.2935e-07	1.45466e-07	5418	tags=63%, list=32%, signal=43%	6772/1843/1950/598/6197/8826/7538/9252/10095/1958/6548/378/10109/2353/10787/7529/1956/8503/10096/6774/10097/1848/2549/2151/5337/7534/8976/6714/6714/673/466/10094/7531/7531/5879/10093/7533/1385/5515/10746/9047/3725/10006/5518/207/5868/10971/5295/1386/2885/253260/5520/6194/7532/5594/572/5170/5291/5290/5037/10163/10092/3845/6722/8986/5601
REACTOME_PD_1_SIGNALING	REACTOME_PD_1_SIGNALING	Pd 1 Signaling	18	0.85104	2.45661	8.29488e-09	2.87457e-07	1.82321e-07	482	tags=76%, list=3%, signal=74%	3117/3117/3117/3117/3117/3117/3117/3117/3117/3117/3117/3117/3117/3117/3113/3113/3113/3113/3113/3113/3113/3113/3122/3122/3122/3122/3122/3122/3122/3122/917/920/3115/3115/3115/3115/3115/3115/3115/3115/3119/3119/3119/3119/3119/3119/3119/916/915/29126
REACTOME_C_TYPE_LECTIN_RECEPTORS_CLRS	REACTOME_C_TYPE_LECTIN_RECEPTORS_CLRS	C Type Lectin Receptors Clrs	123	0.514648	2.20584	8.52243e-09	2.91868e-07	1.85119e-07	3343	tags=47%, list=20%, signal=38%	5698/5698/5698/5698/5698/5698/5698/5698/2207/5696/5696/5696/5696/5696/5696/5696/5696/30835/3709/4792/7321/4067/9252/801/5534/4773/5691/5691/5684/10197/5720/5720/5063/1147/5683/5718/6233/5686/5711/5567/5530/23198/6850/5970/50856/5689/5689/5699/6714/6714/10213/4582/5721/5721/4775/23291/5701/5685/5714/5682/5690/6500/5716/26253/3551/5688/29108/5695/10768/3710/4790/10892/9491/7311/5566/5566/8915
PID_PDGFRB_PATHWAY	PID_PDGFRB_PATHWAY	Pdgfrb Pathway	121	0.518545	2.22022	1.01766e-08	3.42409e-07	2.17175e-07	5573	tags=66%, list=33%, signal=45%	6772/81/81/6197/6876/4067/8826/59/10095/55824/10109/5610/2353/10787/7529/387/5321/8503/10096/6774/10097/5770/4035/5906/3932/2549/7534/8976/2017/2017/3685/6714/6714/673/1398/4690/10094/8440/7531/7531/5908/5879/10093/7533/396/2889/5515/5795/3055/3725/6464/6776/10006/6503/5518/3717/116985/5868/5867/10971/5295/2885/23533/5728/5728/7532/2887/5594/6777/1796/5291/5290/5294/10163/10092/3845/6722/146850/3…
REACTOME_PROCESSING_OF_CAPPED_INTRON_CONTAINING_PRE_MRNA	REACTOME_PROCESSING_OF_CAPPED_INTRON_CONTAINING_PRE_MRNA	Processing Of Capped Intron Containing Pre Mrna	232	0.437075	2.06189	1.02335e-08	3.42409e-07	2.17175e-07	6181	tags=56%, list=37%, signal=36%	23279/9631/1655/23165/59286/79023/5094/5093/11051/5440/51691/10179/27258/5432/55339/6637/3190/51690/5441/83443/53938/10594/10594/348995/10081/6628/60625/23658/80145/4670/51362/51759/3181/10286/23450/4928/8896/6638/3312/153527/5725/4686/55110/57819/57819/57819/57819/57819/57819/10284/11325/51340/25949/53371/3185/6636/10914/29107/9589/5436/3191/3191/3550/6633/4236/9584/85437/5511/5438/8106/57721/79…
REACTOME_APOPTOSIS	REACTOME_APOPTOSIS	Apoptosis	156	0.480598	2.14447	1.08502e-08	3.58921e-07	2.27648e-07	4010	tags=51%, list=24%, signal=39%	23643/5698/5698/5698/5698/5698/5698/5698/5698/5696/5696/5696/5696/5696/5696/5696/5696/8743/929/355/1829/598/7099/1832/10018/8655/3002/5534/8797/5691/5691/5684/10197/5720/5720/7529/8837/6774/5683/5718/6233/5686/1612/5711/28988/8795/23198/5689/5689/7534/5699/54205/10213/5721/5721/5701/26060/5685/5714/7531/7531/331/5682/5690/5716/5688/7533/5695/10059/5747/836/7431/9491/8717/7311/207/1676/115209/3837…
REACTOME_RESPIRATORY_ELECTRON_TRANSPORT_ATP_SYNTHESIS_BY_CHEMIOSMOTIC_COUPLING_AND_HEAT_PRODUCTION_BY_UNCOUPLING_PROTEINS	REACTOME_RESPIRATORY_ELECTRON_TRANSPORT_ATP_SYNTHESIS_BY_CHEMIOSMOTIC_COUPLING_AND_HEAT_PRODUCTION_BY_UNCOUPLING_PROTEINS	Respiratory Electron Transport Atp Synthesis By Chemiosmotic Coupling And Heat Production By Uncoupling Proteins	87	0.564686	2.29799	1.15335e-08	3.77235e-07	2.39263e-07	4586	tags=69%, list=28%, signal=51%	6392/1345/4729/6390/4695/4702/1349/4694/1340/80219/51103/55863/4697/1329/1329/4719/4719/1537/10128/51079/1351/51241/4724/54205/1337/4717/4712/4725/4706/9997/4700/4700/4700/4700/4700/4710/80224/4696/4696/4696/4696/4696/4696/4696/4696/4696/4696/9377/4709/4704/7386/4711/1350/7388/4698/4708/6341/285521/2108/4707/55967/25915/7385/4720/9167/51204/126328/126328/6391/4716/4716/4722
REACTOME_REGULATION_OF_MRNA_STABILITY_BY_PROTEINS_THAT_BIND_AU_RICH_ELEMENTS	REACTOME_REGULATION_OF_MRNA_STABILITY_BY_PROTEINS_THAT_BIND_AU_RICH_ELEMENTS	Regulation Of Mrna Stability By Proteins That Bind Au Rich Elements	78	0.58655	2.33757	1.18716e-08	3.83982e-07	2.43542e-07	3170	tags=57%, list=19%, signal=47%	5698/5698/5698/5698/5698/5698/5698/5698/5696/5696/5696/5696/5696/5696/5696/5696/22894/7538/26986/5691/5691/5684/10197/5720/5720/7529/5683/5718/6233/5686/5711/23198/5689/5689/7534/5699/10213/5721/5721/5701/5685/5714/5682/5690/5716/5688/3312/3315/5073/5073/167227/5695/6418/9491/7311/7514
REACTOME_TRANSCRIPTIONAL_REGULATION_BY_TP53	REACTOME_TRANSCRIPTIONAL_REGULATION_BY_TP53	Transcriptional Regulation By Tp53	304	0.403863	1.94098	1.57289e-08	5.03153e-07	3.19127e-07	5007	tags=44%, list=30%, signal=32%	50484/355/64065/7295/1026/834/10848/4193/1345/27244/5052/25824/7832/1027/1349/1340/8797/2353/6119/6879/5440/7529/1022/1022/4697/6917/5432/10769/10325/6446/143686/6118/10397/1329/1329/5516/900/10128/25946/6233/5371/124446/5562/5441/1351/5982/8795/3622/51241/1121/604/7534/54205/5934/1337/5571/1643/54541/84883/7531/7531/10111/153129/9337/4683/117584/6009/639/6827/9997/7533/5932/23019/64769/79837/551…
PID_IL12_STAT4_PATHWAY	PID_IL12_STAT4_PATHWAY	Il12 Stat4 Pathway	32	0.734663	2.44447	1.80961e-08	5.72405e-07	3.63051e-07	1288	tags=64%, list=8%, signal=59%	3606/3122/3122/3122/3122/3122/3122/3122/3122/917/920/8809/916/940/942/915/3559/941/3659/5551/6775/5534/2353/919/30009
REACTOME_THE_CITRIC_ACID_TCA_CYCLE_AND_RESPIRATORY_ELECTRON_TRANSPORT	REACTOME_THE_CITRIC_ACID_TCA_CYCLE_AND_RESPIRATORY_ELECTRON_TRANSPORT	The Citric Acid Tca Cycle And Respiratory Electron Transport	133	0.501524	2.17254	1.84837e-08	5.72405e-07	3.63051e-07	5537	tags=66%, list=33%, signal=44%	8801/4967/6392/5166/1345/4729/6390/4695/3939/3939/4702/1349/4694/4199/1340/80219/51103/55863/4697/1329/1329/4719/4719/1537/10128/51079/1738/1351/51241/4724/54205/1337/4717/4712/4725/4706/9997/4700/4700/4700/4700/4700/4710/80224/4696/4696/4696/4696/4696/4696/4696/4696/4696/4696/9377/4709/4704/7386/4711/1350/7388/4698/4708/6341/285521/2108/2739/4707/55967/25915/7385/8803/4720/9167/51204/126328/1263…
REACTOME_NEUROTRANSMITTER_RECEPTORS_AND_POSTSYNAPTIC_SIGNAL_TRANSMISSION	REACTOME_NEUROTRANSMITTER_RECEPTORS_AND_POSTSYNAPTIC_SIGNAL_TRANSMISSION	Neurotransmitter Receptors And Postsynaptic Signal Transmission	190	-0.407323	-2.07855	1.84284e-08	5.72405e-07	3.63051e-07	3229	tags=40%, list=19%, signal=33%	114/814/1135/170572/200959/2905/7277/84254/81027/1141/23229/2900/2901/1143/196883/196883/80086/2892/2558/10368/4900/22843/53632/2559/9177/5568/94235/3772/5578/2791/2893/2567/2550/2550/2550/2550/2550/2550/2550/2741/3763/816/3359/3773/5582/2784/10369/2742/1144/5923/8825/3768/1742/57554/2555/2569/2557/55879/9568/3761/815/55584/2774/2570/2890/83988/3760/108/2554/2556/2066/2898/1134/4137/4137/4137/256…
REACTOME_FCERI_MEDIATED_NF_KB_ACTIVATION	REACTOME_FCERI_MEDIATED_NF_KB_ACTIVATION	Fceri Mediated Nf Kb Activation	72	0.586829	2.29544	2.92089e-08	8.95022e-07	5.67672e-07	2551	tags=55%, list=15%, signal=47%	5698/5698/5698/5698/5698/5698/5698/5698/2207/5696/5696/5696/5696/5696/5696/5696/5696/4792/7321/4067/10125/5691/5691/5684/10197/5720/5720/1147/5683/5718/6233/5686/5711/23198/5970/5689/5689/5699/10213/5721/5721/23291/5701/5685/5714/5682/5690/6500/5716/3551/5688
WP_VEGFA_VEGFR2_SIGNALING	WP_VEGFA_VEGFR2_SIGNALING	Vegfa Vegfr2 Signaling	396	0.369595	1.81606	3.43361e-08	1.04117e-06	6.60367e-07	5005	tags=49%, list=30%, signal=35%	5743/6347/355/6772/1536/6648/1823/2335/3490/598/3383/7295/4929/595/5226/857/5329/4792/301/4193/9168/1200/5322/10628/8826/9252/8775/9709/7430/7114/3939/3939/1958/5328/9034/9475/378/4773/4217/26986/832/1213/5034/84335/9444/2746/2274/4627/2152/5230/387/5321/2876/1175/10397/6774/5770/1072/54505/6155/9588/23339/5562/5906/1982/2185/1192/1192/1192/1192/1192/1192/1192/5530/7170/409/6546/2549/4673/1969/59…
KEGG_T_CELL_RECEPTOR_SIGNALING_PATHWAY	KEGG_T_CELL_RECEPTOR_SIGNALING_PATHWAY	T Cell Receptor Signaling Pathway	106	0.529379	2.21628	4.07542e-08	1.22305e-06	7.75723e-07	3892	tags=45%, list=23%, signal=34%	3702/917/920/925/5788/5788/916/29851/940/915/4792/7124/7124/7124/7124/7124/7124/7124/7124/3937/10125/5534/4773/2353/919/387/1326/5063/8503/1147/959/3932/5530/5970/4775/4690/8440/3458/3551/10725/926/3725/6655/4790/10892/207/8915/1493/27040/1019/5295/2885/23533/7409
REACTOME_COLLAGEN_BIOSYNTHESIS_AND_MODIFYING_ENZYMES	REACTOME_COLLAGEN_BIOSYNTHESIS_AND_MODIFYING_ENZYMES	Collagen Biosynthesis And Modifying Enzymes	58	-0.592262	-2.42154	4.5632e-08	1.35546e-06	8.59706e-07	2658	tags=52%, list=16%, signal=43%	5118/1290/50509/1301/1294/1308/84570/1305/283208/1289/340267/9509/1303/85301/7093/1306/1307/7373/1300/26577/9508/131873/255631/169044/1298/1302/1302/1302/1302/1302/1302/1302/81578/1297
REACTOME_SARS_COV_2_MODULATES_HOST_TRANSLATION_MACHINERY	REACTOME_SARS_COV_2_MODULATES_HOST_TRANSLATION_MACHINERY	Sars Cov 2 Modulates Host Translation Machinery	41	0.688644	2.43185	5.07287e-08	1.49163e-06	9.46073e-07	4741	tags=90%, list=28%, signal=64%	6229/6232/51065/79833/6637/6227/6210/6233/6188/6207/6222/6222/6222/6222/6222/6222/6235/6205/25929/6234/6189/6189/6230/6230/6628/6204/6193/6217/6201/6224/6208/6206/6636/6633/2197/6223/6191/6194/6187/6187/6209/6231/6635/6228
REACTOME_UB_SPECIFIC_PROCESSING_PROTEASES	REACTOME_UB_SPECIFIC_PROCESSING_PROTEASES	Ub Specific Processing Proteases	148	0.481916	2.1196	5.30683e-08	1.54482e-06	9.79808e-07	5106	tags=64%, list=31%, signal=45%	5698/5698/5698/5698/5698/5698/5698/5698/5696/5696/5696/5696/5696/5696/5696/5696/330/64135/4792/4193/1540/2625/5691/5691/5684/3091/10197/5720/5720/8724/5683/5718/6233/64750/5686/219333/5711/8678/409/23198/29761/5689/5689/5699/10213/1643/5423/5721/5721/5701/5685/5714/5682/5690/3416/10254/5716/5688/11274/51651/8658/8658/5695/55031/27430/6881/9491/7311/8239/23326/80351/4092/5704/5704/9099/55611/25862…
WP_EXTRAFOLLICULAR_AND_FOLLICULAR_B_CELL_ACTIVATION_BY_SARS_COV_2	WP_EXTRAFOLLICULAR_AND_FOLLICULAR_B_CELL_ACTIVATION_BY_SARS_COV_2	Extrafollicular And Follicular B Cell Activation By Sars Cov 2	67	0.602244	2.32453	5.42149e-08	1.56257e-06	9.91068e-07	1980	tags=46%, list=12%, signal=41%	969/3433/57823/10673/1880/8519/5788/5788/718/29851/6402/4068/4240/3689/7099/941/3394/9168/1378/7124/7124/7124/7124/7124/7124/7124/7124/9636/30009/10563/959/3687/6850/604/7852
WP_TOLL_LIKE_RECEPTOR_SIGNALING_PATHWAY	WP_TOLL_LIKE_RECEPTOR_SIGNALING_PATHWAY	Toll Like Receptor Signaling Pathway	92	0.551111	2.25155	5.54179e-08	1.58158e-06	1.00313e-06	1587	tags=32%, list=10%, signal=29%	6373/4283/3627/6352/6352/7098/23643/51311/929/7096/7097/6772/942/7099/941/4792/6351/6351/6351/7187/29110/7124/7124/7124/7124/7124/7124/7124/7124/2353/3454/1326/8503/1147
REACTOME_REGULATION_OF_RUNX3_EXPRESSION_AND_ACTIVITY	REACTOME_REGULATION_OF_RUNX3_EXPRESSION_AND_ACTIVITY	Regulation Of Runx3 Expression And Activity	48	0.662981	2.42968	5.69375e-08	1.60918e-06	1.02063e-06	2551	tags=68%, list=15%, signal=58%	5698/5698/5698/5698/5698/5698/5698/5698/5696/5696/5696/5696/5696/5696/5696/5696/864/4193/865/5691/5691/5684/10197/5720/5720/5683/5718/6233/64750/5686/5711/5689/5689/5699/6714/6714/10213/5721/5721/5701/5685/5714/5682/5690/5716/5688
REACTOME_METABOLISM_OF_POLYAMINES	REACTOME_METABOLISM_OF_POLYAMINES	Metabolism Of Polyamines	51	0.651944	2.4135	6.94388e-08	1.92511e-06	1.22101e-06	2551	tags=64%, list=15%, signal=55%	5698/5698/5698/5698/5698/5698/5698/5698/5696/5696/5696/5696/5696/5696/5696/5696/1728/6303/5691/5691/51582/5684/10197/5720/5720/4946/5683/5718/5686/5711/23198/5689/5689/5699/10213/5721/5721/5701/5685/5714/79814/5682/5690/5716/5688
KEGG_TOLL_LIKE_RECEPTOR_SIGNALING_PATHWAY	KEGG_TOLL_LIKE_RECEPTOR_SIGNALING_PATHWAY	Toll Like Receptor Signaling Pathway	92	0.548891	2.24248	6.89731e-08	1.92511e-06	1.22101e-06	1587	tags=32%, list=10%, signal=29%	6373/4283/3627/6352/6352/7098/23643/51311/929/7096/7097/6772/942/7099/941/4792/6351/6351/6351/7187/29110/7124/7124/7124/7124/7124/7124/7124/7124/2353/3454/1326/8503/1147
WP_T_CELL_ANTIGEN_RECEPTOR_TCR_PATHWAY_DURING_STAPHYLOCOCCUS_AUREUS_INFECTION	WP_T_CELL_ANTIGEN_RECEPTOR_TCR_PATHWAY_DURING_STAPHYLOCOCCUS_AUREUS_INFECTION	T Cell Antigen Receptor Tcr Pathway During Staphylococcus Aureus Infection	61	0.60792	2.31543	7.28862e-08	2.00162e-06	1.26954e-06	3774	tags=54%, list=23%, signal=42%	3702/920/925/5788/5788/29851/940/915/4792/7124/7124/7124/7124/7124/7124/7124/7124/3937/801/4773/2353/1326/1147/959/6237/3932/4690/3458/3551/10598/3725/4790/10892/207/8915/1493/27040/1019/2885
WP_PROTEASOME_DEGRADATION	WP_PROTEASOME_DEGRADATION	Proteasome Degradation	53	0.630666	2.34673	7.67557e-08	2.08818e-06	1.32444e-06	2585	tags=75%, list=16%, signal=64%	5698/5698/5698/5698/5698/5698/5698/5698/5696/5696/5696/5696/5696/5696/5696/5696/3106/3106/3106/3106/3106/3106/3134/3134/3134/3134/3134/3134/3134/3135/3135/3135/3135/3135/3135/3135/3135/3105/3105/3105/3105/3105/3105/3105/3105/3133/3133/3133/3133/3133/3133/3133/7321/5691/5691/5684/10197/5720/5720/5683/5718/5686/5711/5689/5689/5699/5721/5721/5701/5685/5714/7320/3458/5682/5690/5716/5688/7317
REACTOME_HIV_LIFE_CYCLE	REACTOME_HIV_LIFE_CYCLE	Hiv Life Cycle	124	0.494341	2.11972	7.92399e-08	2.13581e-06	1.35465e-06	5007	tags=49%, list=30%, signal=34%	920/92421/23279/9631/23165/79023/1234/27243/6879/2961/5440/1022/1022/6917/5432/6233/5441/51510/7852/348995/25978/7520/8732/7251/6827/4928/5901/2958/4686/2960/2965/2965/53371/6881/128866/7311/7514/5436/902/5478/5438/81929/23225/137492/27183/8086/8086/55746/9972/7316/57122/4331/8148/8148/2957/9525/51616/9883/7314/2959/3981/2963/2547/5430/5430/10015/904
WP_TH17_CELL_DIFFERENTIATION_PATHWAY	WP_TH17_CELL_DIFFERENTIATION_PATHWAY	Th17 Cell Differentiation Pathway	64	0.601357	2.30165	8.39828e-08	2.24288e-06	1.42256e-06	3247	tags=58%, list=19%, signal=47%	3108/3108/3108/3108/3108/3108/3108/3108/917/920/6772/916/915/196/3559/4792/3459/50615/2625/3716/6095/2353/919/30009/3091/3570/6774/9021/3932/5530/9466/9466/1407/3458/3551/3569/6778/3725/4783/6776/4790/3717
REACTOME_CLASS_C_3_METABOTROPIC_GLUTAMATE_PHEROMONE_RECEPTORS	REACTOME_CLASS_C_3_METABOTROPIC_GLUTAMATE_PHEROMONE_RECEPTORS	Class C 3 Metabotropic Glutamate Pheromone Receptors	31	-0.704669	-2.55839	9.22739e-08	2.42276e-06	1.53665e-06	3291	tags=89%, list=20%, signal=72%	50837/50837/50837/80835/2914/2911/259285/50834/80834/50840/50840/50840/50835/50835/50835/50838/50838/50838/50833/259296/259296/259296/50831/846/50832/2550/2550/2550/2550/2550/2550/2550/54429/50839/50839/50839/259287/259287/259294/259294/259294/9568/50836/50836/50836/259286/2913/2917
WP_APOPTOSIS_MODULATION_AND_SIGNALING	WP_APOPTOSIS_MODULATION_AND_SIGNALING	Apoptosis Modulation And Signaling	81	0.561192	2.23531	9.23827e-08	2.42276e-06	1.53665e-06	5036	tags=58%, list=30%, signal=41%	330/8743/355/597/598/834/4792/7187/10018/826/4217/8797/7133/2353/4170/4671/4671/4671/8837/8739/7132/8795/54205/84883/9531/331/3554/3551/666/51651/3725/836/4790/8717/1676/8682/4615/27429/5366/90427/3654/1029/837/329/840/664/7157/572/56616/356/54472/54472/7850
KEGG_INTESTINAL_IMMUNE_NETWORK_FOR_IGA_PRODUCTION	KEGG_INTESTINAL_IMMUNE_NETWORK_FOR_IGA_PRODUCTION	Intestinal Immune Network For Iga Production	42	0.675378	2.40548	1.01105e-07	2.58679e-06	1.64069e-06	389	tags=60%, list=2%, signal=59%	3117/3117/3117/3117/3117/3117/3117/3117/3117/3117/3117/3117/3117/3117/3113/3113/3113/3113/3113/3113/3113/3113/3122/3122/3122/3122/3122/3122/3122/3122/3108/3108/3108/3108/3108/3108/3108/3108/10673/3115/3115/3115/3115/3115/3115/3115/3115/3109/3109/3109/3109/3109/3109/3109/3109/3119/3119/3119/3119/3119/3119/3119/29851/940/942
REACTOME_INTERLEUKIN_1_SIGNALING	REACTOME_INTERLEUKIN_1_SIGNALING	Interleukin 1 Signaling	100	0.525673	2.17349	1.01303e-07	2.58679e-06	1.64069e-06	3153	tags=51%, list=19%, signal=41%	5698/5698/5698/5698/5698/5698/5698/5698/5696/5696/5696/5696/5696/5696/5696/5696/57162/8878/8878/3557/8767/3656/4792/351/84166/5691/5691/5684/10197/5720/5720/1326/1147/5683/5718/6233/5686/5711/23198/5970/5689/5689/5699/10213/5721/5721/23291/5701/5685/5714/3554/5682/5690/6500/5716/3551/5688/11274/28512/9683/3556/5695/4790/9491/7311
KEGG_CHEMOKINE_SIGNALING_PATHWAY	KEGG_CHEMOKINE_SIGNALING_PATHWAY	Chemokine Signaling Pathway	171	0.451266	2.03552	1.01224e-07	2.58679e-06	1.64069e-06	3339	tags=36%, list=20%, signal=29%	6373/4283/3627/3702/6355/6352/6352/6362/6362/6362/6347/6772/2919/58191/10663/4792/729230/6351/6351/6351/9547/6357/4067/1230/56477/9475/1794/3718/1234/387/10563/8503/2829/6774/1147/55970/5906/2185/5567/409/5970/7852/1235/8976/673/6364/1398/10681/59345/5908/5879/3551/5579/51764/5880/3055/2771/5747/6464/6655/2920/4790/3717/26230/5566/5566/207
WP_IMMUNE_RESPONSE_TO_TUBERCULOSIS	WP_IMMUNE_RESPONSE_TO_TUBERCULOSIS	Immune Response To Tuberculosis	22	0.800014	2.44436	1.03688e-07	2.62467e-06	1.66471e-06	2182	tags=84%, list=13%, signal=73%	3437/4938/5696/5696/5696/5696/5696/5696/5696/5696/4599/3434/8519/6890/6890/6890/6890/6890/6890/6890/6890/6772/3430/3659/3459/3716/8554/3454/10379/10379/3460/3460
REACTOME_STABILIZATION_OF_P53	REACTOME_STABILIZATION_OF_P53	Stabilization Of P53	49	0.644898	2.37097	1.07908e-07	2.70793e-06	1.71752e-06	3153	tags=69%, list=19%, signal=56%	5698/5698/5698/5698/5698/5698/5698/5698/5696/5696/5696/5696/5696/5696/5696/5696/4193/5691/5691/5684/10197/5720/5720/5683/5718/6233/5686/5711/23198/5689/5689/5699/10213/5721/5721/5701/5685/5714/5682/5690/5716/5688/5695/472/11200/9491/7311
REACTOME_TP53_REGULATES_METABOLIC_GENES	REACTOME_TP53_REGULATES_METABOLIC_GENES	Tp53 Regulates Metabolic Genes	70	0.584366	2.26532	1.20088e-07	2.98784e-06	1.89505e-06	5355	tags=78%, list=32%, signal=53%	50484/7295/1345/27244/5052/25824/1349/1340/7529/4697/10325/143686/1329/1329/10128/5562/1351/51241/7534/54205/1337/5571/54541/7531/7531/153129/6009/9997/7533/9377/2744/7296/27327/1350/6341/285521/51422/2821/2821/207/10971/64121/58528/5728/5728/9167/51204/7532/5564/2936/7157/10670/83667/83667/1327/57690/5565/10000/10000
REACTOME_AUF1_HNRNP_D0_BINDS_AND_DESTABILIZES_MRNA	REACTOME_AUF1_HNRNP_D0_BINDS_AND_DESTABILIZES_MRNA	Auf1 Hnrnp D0 Binds And Destabilizes Mrna	47	0.65066	2.37412	1.26483e-07	3.12027e-06	1.97905e-06	3153	tags=71%, list=19%, signal=58%	5698/5698/5698/5698/5698/5698/5698/5698/5696/5696/5696/5696/5696/5696/5696/5696/26986/5691/5691/5684/10197/5720/5720/5683/5718/6233/5686/5711/23198/5689/5689/5699/10213/5721/5721/5701/5685/5714/5682/5690/5716/5688/3312/3315/5695/9491/7311
WP_SARS_COV_2_INNATE_IMMUNITY_EVASION_AND_CELL_SPECIFIC_IMMUNE_RESPONSE	WP_SARS_COV_2_INNATE_IMMUNITY_EVASION_AND_CELL_SPECIFIC_IMMUNE_RESPONSE	Sars Cov 2 Innate Immunity Evasion And Cell Specific Immune Response	60	0.613875	2.33554	1.27872e-07	3.12804e-06	1.98397e-06	1405	tags=42%, list=8%, signal=39%	6373/4283/3627/6352/6352/3433/84868/4599/8519/6347/6772/2919/6351/6351/6351/7187/29110/7124/7124/7124/7124/7124/7124/7124/7124/7706/3716/3454/10563/3570
REACTOME_REGULATION_OF_PTEN_STABILITY_AND_ACTIVITY	REACTOME_REGULATION_OF_PTEN_STABILITY_AND_ACTIVITY	Regulation Of Pten Stability And Activity	62	0.595622	2.27476	1.47197e-07	3.57074e-06	2.26476e-06	5116	tags=82%, list=31%, signal=57%	5698/5698/5698/5698/5698/5698/5698/5698/5696/5696/5696/5696/5696/5696/5696/5696/2444/5691/5691/5684/10197/5720/5720/5683/5718/6233/5686/5711/23198/5689/5689/5699/10213/5721/5721/5701/5685/5714/331/5682/5690/5716/5688/8658/8658/5695/11060/9491/7311/207/80351/4734/5704/5704/5706/5728/5728/1460/1460/1460/1460/1460/1460/1460/7316/5713/5987/5987/5987/5987/5987/5987/5987/7314/10273/5705/9861/5719/23608
REACTOME_INTERLEUKIN_1_FAMILY_SIGNALING	REACTOME_INTERLEUKIN_1_FAMILY_SIGNALING	Interleukin 1 Family Signaling	131	0.483415	2.09102	1.49849e-07	3.60505e-06	2.28652e-06	2897	tags=43%, list=17%, signal=36%	3606/5698/5698/5698/5698/5698/5698/5698/5698/5696/5696/5696/5696/5696/5696/5696/5696/8809/57162/8878/8878/3557/834/8767/9173/3656/4792/29110/10068/351/84166/5691/5691/5684/10197/5720/5720/1326/6774/1147/5683/5718/6233/5686/5711/23198/5970/5689/5689/5699/10213/5721/5721/23291/5701/5685/5714/3554/5682/5690/6500/5716/3551/5688/11274/28512/9683/8807/3556/5695
REACTOME_TRANS_GOLGI_NETWORK_VESICLE_BUDDING	REACTOME_TRANS_GOLGI_NETWORK_VESICLE_BUDDING	Trans Golgi Network Vesicle Budding	64	0.595886	2.28071	1.55359e-07	3.70602e-06	2.35056e-06	4088	tags=63%, list=25%, signal=48%	130340/8673/6845/6845/2512/1212/25977/8775/1522/5878/351/1213/6844/27243/1362/2495/6810/2799/8905/23557/375/8301/6272/23431/4074/8773/162/3312/64746/6643/9685/286451/164/8907/388552/4952/9698/7163/1211/10618/10618/3482
PID_P53_DOWNSTREAM_PATHWAY	PID_P53_DOWNSTREAM_PATHWAY	P53 Downstream Pathway	121	0.49663	2.12639	1.56592e-07	3.70602e-06	2.35056e-06	2220	tags=34%, list=13%, signal=30%	7039/6890/6890/6890/6890/6890/6890/6890/6890/50484/355/597/1843/467/598/4068/4233/64065/1026/834/5054/857/4193/1509/1655/27244/7832/51065/8797/4170/255488/1956/2876/10397/900/25946/5925/5371/8795/1969/604/6696/1643/54541/84883
REACTOME_ANTIGEN_PRESENTATION_FOLDING_ASSEMBLY_AND_PEPTIDE_LOADING_OF_CLASS_I_MHC	REACTOME_ANTIGEN_PRESENTATION_FOLDING_ASSEMBLY_AND_PEPTIDE_LOADING_OF_CLASS_I_MHC	Antigen Presentation Folding Assembly And Peptide Loading Of Class I Mhc	26	0.747501	2.36001	1.5974e-07	3.75003e-06	2.37848e-06	2718	tags=90%, list=16%, signal=75%	3106/3106/3106/3106/3106/3106/6890/6890/6890/6890/6890/6890/6890/6890/3134/3134/3134/3134/3134/3134/3134/64167/567/567/3135/3135/3135/3135/3135/3135/3135/3135/3105/3105/3105/3105/3105/3105/3105/3105/51128/3133/3133/3133/3133/3133/3133/3133/6892/6892/6892/6892/6892/10427/51752/10802/8678/821/821/10484/22872/6891/6891/6891/6891/6891/6891/6891/6891
KEGG_AUTOIMMUNE_THYROID_DISEASE	KEGG_AUTOIMMUNE_THYROID_DISEASE	Autoimmune Thyroid Disease	41	0.674939	2.38346	1.69338e-07	3.94355e-06	2.50122e-06	744	tags=74%, list=4%, signal=72%	3117/3117/3117/3117/3117/3117/3117/3117/3117/3117/3117/3117/3117/3117/3113/3113/3113/3113/3113/3113/3113/3113/3122/3122/3122/3122/3122/3122/3122/3122/3108/3108/3108/3108/3108/3108/3108/3108/3106/3106/3106/3106/3106/3106/3115/3115/3115/3115/3115/3115/3115/3115/3109/3109/3109/3109/3109/3109/3109/3109/3134/3134/3134/3134/3134/3134/3134/3119/3119/3119/3119/3119/3119/3119/355/3135/3135/3135/3135/3135/…
REACTOME_NEGATIVE_REGULATORS_OF_DDX58_IFIH1_SIGNALING	REACTOME_NEGATIVE_REGULATORS_OF_DDX58_IFIH1_SIGNALING	Negative Regulators Of Ddx58 Ifih1 Signaling	33	0.698658	2.36852	1.75846e-07	4.0626e-06	2.57672e-06	2082	tags=51%, list=12%, signal=45%	64135/51191/7128/7187/29110/7321/1540/8887/5094/84282/84282/7706/9636/84166/9140/6233/9246/54941
WP_IL_24_SIGNALING_PATHWAY	WP_IL_24_SIGNALING_PATHWAY	Il 24 Signaling Pathway	211	0.42967	1.99643	1.80314e-07	4.13303e-06	2.6214e-06	4309	tags=56%, list=26%, signal=42%	7098/929/5788/5788/355/6772/6648/942/598/8878/8878/3383/7295/1026/595/1508/1508/941/4277/4277/4277/4277/4277/4277/4277/4277/3659/4792/5551/7124/7124/7124/7124/7124/7124/7124/7124/10018/308/1027/3002/3716/8797/7133/5610/1973/4318/4170/3660/1956/8837/10652/2876/6277/10397/3684/6774/4314/1147/5516/5925/51643/6647/51079/5562/8678/7132/8795/960/5970/604/7852/54205/6714/6714/331/2081/3458/639/9451/3551…
KEGG_MEDICUS_PATHOGEN_HTLV_1_TAX_TO_NFY_MEDIATED_TRANSCRIPTION	KEGG_MEDICUS_PATHOGEN_HTLV_1_TAX_TO_NFY_MEDIATED_TRANSCRIPTION	Pathogen Htlv 1 Tax To Nfy Mediated Transcription	10	0.917251	2.21014	1.99736e-07	4.54243e-06	2.88106e-06	246	tags=81%, list=1%, signal=80%	3117/3117/3117/3117/3117/3117/3117/3117/3117/3117/3117/3117/3117/3117/3113/3113/3113/3113/3113/3113/3113/3113/3122/3122/3122/3122/3122/3122/3122/3122/3108/3108/3108/3108/3108/3108/3108/3108/3115/3115/3115/3115/3115/3115/3115/3115/3109/3109/3109/3109/3109/3109/3109/3109/3119/3119/3119/3119/3119/3119/3119
REACTOME_INTERLEUKIN_12_FAMILY_SIGNALING	REACTOME_INTERLEUKIN_12_FAMILY_SIGNALING	Interleukin 12 Family Signaling	50	0.635732	2.34582	2.05457e-07	4.63633e-06	2.94062e-06	4051	tags=64%, list=24%, signal=49%	6772/6648/3936/6845/6845/3572/6775/3313/4478/3716/3594/5034/6774/1072/6647/5306/821/821/9466/9466/4282/4282/375/302/5721/5721/3458/3181/5908/3185/3717/9446/5478/1265/6950/6175
WP_MODULATORS_OF_TCR_SIGNALING_AND_T_CELL_ACTIVATION	WP_MODULATORS_OF_TCR_SIGNALING_AND_T_CELL_ACTIVATION	Modulators Of Tcr Signaling And T Cell Activation	59	0.606259	2.31475	2.08316e-07	4.66467e-06	2.95859e-06	4720	tags=62%, list=28%, signal=45%	3702/917/925/7128/916/940/915/5966/4068/4792/3937/5094/1027/10672/919/10019/1326/399/1147/3932/5970/3551/4790/10892/207/8915/27040/5295/2885/7409/677/8065/4209/4209/11184/4716/4716/9158/5170/921
REACTOME_DECTIN_1_MEDIATED_NONCANONICAL_NF_KB_SIGNALING	REACTOME_DECTIN_1_MEDIATED_NONCANONICAL_NF_KB_SIGNALING	Dectin 1 Mediated Noncanonical Nf Kb Signaling	55	0.613657	2.30183	2.15464e-07	4.7879e-06	3.03675e-06	2551	tags=60%, list=15%, signal=51%	5698/5698/5698/5698/5698/5698/5698/5698/5696/5696/5696/5696/5696/5696/5696/5696/5691/5691/5684/10197/5720/5720/1147/5683/5718/6233/5686/5711/23198/5970/5689/5689/5699/10213/5721/5721/23291/5701/5685/5714/5682/5690/6500/5716/5688
WP_T_CELL_MODULATION_IN_PANCREATIC_CANCER	WP_T_CELL_MODULATION_IN_PANCREATIC_CANCER	T Cell Modulation In Pancreatic Cancer	41	0.670937	2.36932	2.22743e-07	4.91216e-06	3.11556e-06	1671	tags=50%, list=10%, signal=45%	84868/4907/355/567/567/29851/940/942/3105/3105/3105/3105/3105/3105/3105/3105/3620/3958/29126/3604/941/10666/7292/80380/959
REACTOME_INTRACELLULAR_SIGNALING_BY_SECOND_MESSENGERS	REACTOME_INTRACELLULAR_SIGNALING_BY_SECOND_MESSENGERS	Intracellular Signaling By Second Messengers	283	0.392068	1.86966	2.27315e-07	4.9753e-06	3.15561e-06	5033	tags=56%, list=30%, signal=40%	50852/5698/5698/5698/5698/5698/5698/5698/5698/5696/5696/5696/5696/5696/5696/5696/5696/7039/685/29851/1950/940/942/4233/1026/5136/3709/9173/941/4193/2323/8535/801/1958/1027/118788/2444/5691/5691/84335/5684/10197/8870/8870/8870/8870/8870/8870/5720/5720/391/1956/8503/10325/5468/6446/2252/1147/5683/5718/5516/6233/5371/5686/5711/3932/5567/23198/2549/5689/5689/23512/5699/6714/6714/10213/3667/5721/5721/…
KEGG_CALCIUM_SIGNALING_PATHWAY	KEGG_CALCIUM_SIGNALING_PATHWAY	Calcium Signaling Pathway	170	-0.3949	-1.9925	2.37314e-07	5.15538e-06	3.26983e-06	3236	tags=39%, list=19%, signal=32%	4843/114/3363/9127/814/492/774/778/4923/2905/810/887/153/22953/3360/6915/1128/2911/553/196883/196883/5733/8912/8913/4846/89869/1131/84812/3361/5568/5260/5578/1133/5023/146/6262/491/623/816/63928/779/6547/85366/5582/777/2925/91807/6543/7134/815/5156/2774/5024/886/3358/7201/108/6261/51196/6870/1129/2066/487/163688/5332/6263/2065/7125/185
PID_CXCR4_PATHWAY	PID_CXCR4_PATHWAY	Cxcr4 Pathway	96	0.525183	2.15403	2.40706e-07	5.19034e-06	3.292e-06	4156	tags=56%, list=25%, signal=42%	5996/3122/3122/3122/3122/3122/3122/3122/3122/3675/917/920/5788/5788/6772/916/915/4067/55824/10672/919/4318/387/8503/6774/1072/2185/3932/409/7852/29979/388/3676/3685/6714/6714/1398/5908/5879/3055/2771/5747/6776/3717/5899/3678/207/5829/5295/6773/23533/2773/253260/7409/2308/3688/5728/5728/27183/54434
WP_CELL_LINEAGE_MAP_FOR_NEURONAL_DIFFERENTIATION	WP_CELL_LINEAGE_MAP_FOR_NEURONAL_DIFFERENTIATION	Cell Lineage Map For Neuronal Differentiation	122	-0.449571	-2.15348	2.51625e-07	5.38588e-06	3.41602e-06	2603	tags=38%, list=16%, signal=32%	4487/64321/4804/2128/151871/2103/5010/361/3361/6529/22871/6531/6531/7291/5077/6506/3975/3975/2572/2550/2550/2550/2550/2550/2550/2550/2741/3763/6530/6663/947/10369/9699/2742/2249/652/8825/1742/9568/57084/23025/3350/2571/6536/8927/6285/6616/50944/23504/1641/999/10763/4747/4741
REACTOME_TNFR2_NON_CANONICAL_NF_KB_PATHWAY	REACTOME_TNFR2_NON_CANONICAL_NF_KB_PATHWAY	Tnfr2 Non Canonical Nf Kb Pathway	92	0.535519	2.18785	2.75403e-07	5.85181e-06	3.71154e-06	2551	tags=47%, list=15%, signal=40%	10673/5698/5698/5698/5698/5698/5698/5698/5698/5696/5696/5696/5696/5696/5696/5696/5696/330/3604/9966/7187/7124/7124/7124/7124/7124/7124/7124/7124/7292/5691/5691/7133/5684/10197/5720/5720/4982/1147/5683/5718/959/6233/5686/5711/7132/23198/5689/5689/5699/10213/5721/5721/23291/5701/5685/5714/5682/5690/6500/5716/5688
REACTOME_SARS_COV_1_MODULATES_HOST_TRANSLATION_MACHINERY	REACTOME_SARS_COV_1_MODULATES_HOST_TRANSLATION_MACHINERY	Sars Cov 1 Modulates Host Translation Machinery	31	0.717032	2.37378	2.83657e-07	5.98352e-06	3.79507e-06	4741	tags=100%, list=28%, signal=72%	6229/6232/51065/6227/6210/6233/6188/6207/6222/6222/6222/6222/6222/6222/6235/6205/6234/6189/6189/6230/6230/6204/6193/6217/1915/6201/6224/6208/6206/2197/6223/6191/6194/6187/6187/6209/6231/3178/6228
PID_CD8_TCR_DOWNSTREAM_PATHWAY	PID_CD8_TCR_DOWNSTREAM_PATHWAY	Cd8 Tcr Downstream Pathway	61	0.592827	2.25795	3.2135e-07	6.72986e-06	4.26845e-06	1379	tags=48%, list=8%, signal=44%	917/925/3560/567/567/916/3726/3105/3105/3105/3105/3105/3105/3105/3105/915/3561/3604/3559/5551/6775/7124/7124/7124/7124/7124/7124/7124/7124/8061/1958/3002/5534/4773/2353/919/3454
REACTOME_DEFECTIVE_CFTR_CAUSES_CYSTIC_FIBROSIS	REACTOME_DEFECTIVE_CFTR_CAUSES_CYSTIC_FIBROSIS	Defective Cftr Causes Cystic Fibrosis	53	0.614185	2.2854	3.6556e-07	7.60104e-06	4.821e-06	3153	tags=66%, list=19%, signal=54%	5698/5698/5698/5698/5698/5698/5698/5698/5696/5696/5696/5696/5696/5696/5696/5696/5691/5691/5684/91445/10197/5720/5720/5683/5718/6233/5686/5711/23198/5689/5689/7415/5699/10213/5721/5721/5701/5685/5714/5682/5690/5716/5688/27248/5695/51009/9491/7311
REACTOME_ISG15_ANTIVIRAL_MECHANISM	REACTOME_ISG15_ANTIVIRAL_MECHANISM	Isg15 Antiviral Mechanism	65	0.590029	2.26344	4.73054e-07	9.76639e-06	6.19438e-06	4516	tags=57%, list=27%, signal=42%	4599/3434/51191/4600/6772/23279/317649/9631/23165/3841/79023/7706/9636/3716/5610/1973/6233/9246/1982/8678/348995/4928/11274/53371/7311/5495/3837/4734/81929/9775/9775/23225/8086/8086/55746/9972/7316/57122
REACTOME_ANTIGEN_PROCESSING_UBIQUITINATION_PROTEASOME_DEGRADATION	REACTOME_ANTIGEN_PROCESSING_UBIQUITINATION_PROTEASOME_DEGRADATION	Antigen Processing Ubiquitination Proteasome Degradation	275	0.38872	1.84381	5.49382e-07	1.12623e-05	7.14318e-06	5127	tags=55%, list=31%, signal=39%	5698/5698/5698/5698/5698/5698/5698/5698/5696/5696/5696/5696/5696/5696/5696/5696/51191/140462/55008/55819/151636/51088/92912/7321/114907/127544/84961/84085/5691/5691/140739/27246/26235/5684/26270/84541/223082/10197/246184/255488/5720/5720/26263/10393/65264/9903/90678/7325/55236/7428/25897/9320/5683/5718/26234/9021/51132/9867/6233/26224/6737/64750/9246/5686/5711/23198/54778/57674/5689/5689/55585/56…
PID_TCR_PATHWAY	PID_TCR_PATHWAY	Tcr Pathway	62	0.57977	2.21422	5.60638e-07	1.14127e-05	7.23856e-06	1856	tags=37%, list=11%, signal=33%	3702/3122/3122/3122/3122/3122/3122/3122/3122/917/920/5788/5788/916/940/942/915/941/3937/10125/55824/919/83593/1326/1147/5906/3932/28988
REACTOME_THE_ROLE_OF_NEF_IN_HIV_1_REPLICATION_AND_DISEASE_PATHOGENESIS	REACTOME_THE_ROLE_OF_NEF_IN_HIV_1_REPLICATION_AND_DISEASE_PATHOGENESIS	The Role Of Nef In Hiv 1 Replication And Disease Pathogenesis	28	0.721604	2.31875	5.93516e-07	1.19981e-05	7.60984e-06	3480	tags=76%, list=21%, signal=61%	920/567/567/130340/940/3105/3105/3105/3105/3105/3105/3105/3105/1794/919/1175/8905/3932/163/375/5879/162/926/3055/1173/164/8907/51606/55690
WP_INTERACTIONS_BETWEEN_IMMUNE_CELLS_AND_MICRORNAS_IN_TUMOR_MICROENVIRONMENT	WP_INTERACTIONS_BETWEEN_IMMUNE_CELLS_AND_MICRORNAS_IN_TUMOR_MICROENVIRONMENT	Interactions Between Immune Cells And Micrornas In Tumor Microenvironment	28	0.720851	2.31633	6.23378e-07	1.25148e-05	7.9376e-06	631	tags=40%, list=4%, signal=39%	3627/6352/6352/51311/3560/6347/942/3561/29126/7099/3559/941
WP_P53_TRANSCRIPTIONAL_GENE_NETWORK	WP_P53_TRANSCRIPTIONAL_GENE_NETWORK	P53 Transcriptional Gene Network	82	0.541342	2.16509	6.33442e-07	1.26298e-05	8.01051e-06	2575	tags=45%, list=15%, signal=38%	6347/50484/355/55332/3383/64065/2517/1026/5054/7124/7124/7124/7124/7124/7124/7124/7124/27244/6303/7832/9636/6513/84335/64393/2876/51426/900/7508/5371/5562/8795/10379/10379/5571/1643/54541/7057/4688/7520/23657/9997
REACTOME_UCH_PROTEINASES	REACTOME_UCH_PROTEINASES	Uch Proteinases	77	0.54862	2.17662	7.20149e-07	1.42609e-05	9.04506e-06	2678	tags=46%, list=16%, signal=39%	5698/5698/5698/5698/5698/5698/5698/5698/5696/5696/5696/5696/5696/5696/5696/5696/4738/4738/5691/5691/5684/10197/5720/5720/51377/5683/5718/123228/6233/5686/5711/23198/60/5689/5689/5699/10213/5721/5721/5701/5685/5714/5682/5690/86/55252/5716/5688/7347
WP_ONCOSTATIN_M_SIGNALING_PATHWAY	WP_ONCOSTATIN_M_SIGNALING_PATHWAY	Oncostatin M Signaling Pathway	55	0.59799	2.24307	7.45055e-07	1.46544e-05	9.29464e-06	4541	tags=61%, list=27%, signal=45%	6772/3726/9180/4792/3572/1958/1027/3718/3716/2353/3091/6774/9021/2185/5970/6714/6714/3667/1385/5579/6464/836/4790/3717/207/5583/5829/5295/2885/253260/6194/840/1432/5594/6777
WP_ELECTRON_TRANSPORT_CHAIN_OXPHOS_SYSTEM_IN_MITOCHONDRIA	WP_ELECTRON_TRANSPORT_CHAIN_OXPHOS_SYSTEM_IN_MITOCHONDRIA	Electron Transport Chain Oxphos System In Mitochondria	70	0.563825	2.18569	7.84103e-07	1.51161e-05	9.58743e-06	5100	tags=76%, list=31%, signal=53%	6392/1345/4729/6390/4695/4702/1349/4694/1340/4697/1329/1329/4719/4719/51079/1351/4724/1337/4717/4712/4725/4706/4700/4700/4700/4700/4700/4710/4696/4696/4696/4696/4696/4696/4696/4696/4696/4696/9377/4709/4704/7386/4711/1350/7388/4698/4708/6341/10063/1347/4707/55967/7385/4720/9167/126328/126328/6391/1346/4716/4716/4722/7384/1327/292/4715/4731
REACTOME_SARS_COV_2_ACTIVATES_MODULATES_INNATE_AND_ADAPTIVE_IMMUNE_RESPONSES	REACTOME_SARS_COV_2_ACTIVATES_MODULATES_INNATE_AND_ADAPTIVE_IMMUNE_RESPONSES	Sars Cov 2 Activates Modulates Innate And Adaptive Immune Responses	104	0.502738	2.09931	7.80079e-07	1.51161e-05	9.58743e-06	1088	tags=41%, list=7%, signal=39%	51311/3106/3106/3106/3106/3106/3106/64135/7096/3134/3134/3134/3134/3134/3134/3134/7097/567/567/3135/3135/3135/3135/3135/3135/3135/3135/6772/3105/3105/3105/3105/3105/3105/3105/3105/51128/23279/8767/3656/9631/3133/3133/3133/3133/3133/3133/3133/7187/29110/23165/79023/84282/84282/7706/10427/9636/3716
REACTOME_MRNA_SPLICING	REACTOME_MRNA_SPLICING	Mrna Splicing	174	0.441993	1.98764	7.79827e-07	1.51161e-05	9.58743e-06	5839	tags=53%, list=35%, signal=35%	1655/59286/5094/5093/5440/51691/10179/27258/5432/6637/3190/51690/5441/83443/53938/10594/10594/10081/6628/60625/23658/4670/51362/51759/3181/10286/23450/8896/6638/3312/153527/5725/4686/55110/57819/57819/57819/57819/57819/57819/10284/11325/51340/25949/3185/6636/5436/3191/3191/3550/6633/4236/9584/85437/5511/5438/79753/6629/22826/9775/9775/10291/3183/11338/10713/23451/9416/25804/2521/51503/10465/3187/…
REACTOME_PCP_CE_PATHWAY	REACTOME_PCP_CE_PATHWAY	Pcp Ce Pathway	84	0.528882	2.13351	7.8939e-07	1.51179e-05	9.58857e-06	3153	tags=56%, list=19%, signal=45%	5698/5698/5698/5698/5698/5698/5698/5698/5696/5696/5696/5696/5696/5696/5696/5696/1212/8323/5691/5691/7855/1213/5684/10197/5720/5720/387/4920/1175/5683/5718/6233/64750/5686/5711/409/23198/8322/5689/5689/163/5699/10213/5721/5721/5701/5685/5714/5682/5690/5879/5716/5688/5579/5695/5880/1173/9491/7311
KEGG_MEDICUS_PATHOGEN_SARS_COV_2_NSP1_TO_TRANSLATION_INITIATION	KEGG_MEDICUS_PATHOGEN_SARS_COV_2_NSP1_TO_TRANSLATION_INITIATION	Pathogen Sars Cov 2 Nsp1 To Translation Initiation	28	0.716903	2.30364	8.02771e-07	1.52736e-05	9.68737e-06	4741	tags=100%, list=28%, signal=72%	6229/6232/6227/6210/6233/6188/6207/6222/6222/6222/6222/6222/6222/6235/6205/6234/6189/6189/6230/6230/6204/6193/6217/6201/6224/6208/6206/2197/6223/6191/6194/6187/6187/6209/6231/6228
PID_CD8_TCR_PATHWAY	PID_CD8_TCR_PATHWAY	Cd8 Tcr Pathway	53	0.602691	2.24263	9.02665e-07	1.69948e-05	1.0779e-05	1825	tags=44%, list=11%, signal=39%	917/925/5788/5788/567/567/916/940/942/3105/3105/3105/3105/3105/3105/3105/3105/915/941/5551/3937/10125/55824/919/83593/1326/1147/5906/3932
WP_MRNA_PROCESSING	WP_MRNA_PROCESSING	Mrna Processing	102	0.50452	2.1	9.04908e-07	1.69948e-05	1.0779e-05	5838	tags=60%, list=35%, signal=39%	5094/10972/11051/6637/3190/51690/83443/10594/10594/6628/4670/51362/8732/8405/3181/23450/6638/5725/4686/57819/57819/57819/57819/57819/57819/6729/6636/10914/1195/3191/3191/6732/6633/9584/22803/8106/10421/6629/22826/10291/3183/11338/23451/2521/1653/3187/3187/3178/9128/6635/3184/6421/4841/1659/10262/5430/5430/6434/1665/23405/3276/3182/24148/8243/11218/5496/3192/51692/10236/10236/1660/6634/55660
REACTOME_REGULATION_OF_RAS_BY_GAPS	REACTOME_REGULATION_OF_RAS_BY_GAPS	Regulation Of Ras By Gaps	58	0.58913	2.2374	9.6881e-07	1.80782e-05	1.14662e-05	2551	tags=54%, list=15%, signal=46%	5698/5698/5698/5698/5698/5698/5698/5698/5696/5696/5696/5696/5696/5696/5696/5696/161742/5691/5691/5684/10197/5720/5720/5683/5718/6233/5686/4763/5711/23198/5689/5689/5699/10213/5721/5721/5701/5685/5714/200734/5682/5690/5716/5688
WP_PANCREATIC_ADENOCARCINOMA_PATHWAY	WP_PANCREATIC_ADENOCARCINOMA_PATHWAY	Pancreatic Adenocarcinoma Pathway	84	0.526894	2.12549	9.8192e-07	1.82062e-05	1.15474e-05	5430	tags=60%, list=33%, signal=41%	7039/54101/6772/1950/598/1026/595/3716/387/1956/5063/8503/51426/6774/1147/4616/5925/1848/5970/5337/1643/673/5879/3551/5880/675/4790/5899/207/1019/5295/1029/7074/7043/369/6198/5594/1871/7046/7157/572/5291/7040/4088/5290/56924/5037/3845/10000/10000/5601/9459
REACTOME_LEISHMANIA_INFECTION	REACTOME_LEISHMANIA_INFECTION	Leishmania Infection	157	0.44345	1.98149	1.01864e-06	1.87674e-05	1.19033e-05	3420	tags=41%, list=21%, signal=33%	3606/917/4907/9332/10800/718/4644/3071/719/3162/7295/834/3709/4067/10628/801/10095/10109/351/2209/2212/919/4627/10787/10769/10096/64174/5027/23191/23191/23191/10097/55970/5567/60/6850/5970/8976/6714/6714/1398/10681/4690/10094/59345/5879/10093/7456/3569/29108/1385/51764/5025/3055/2771/5747/3725/10768/3710/4790/10006/71/71/3326/5566/5566/5573
WP_APOPTOSIS	WP_APOPTOSIS	Apoptosis	79	0.548566	2.18503	1.07691e-06	1.97163e-05	1.25052e-05	4006	tags=49%, list=24%, signal=37%	330/8743/355/598/834/3659/4792/4193/5551/7187/7124/7124/7124/7124/7124/7124/7124/7124/10018/27242/3002/7133/4170/3660/8837/8739/1147/7132/8795/5970/54205/7185/331/3551/666/3725/836/4790/8717/207/1676/5366/5295/1029/837/329
REACTOME_CROSS_PRESENTATION_OF_SOLUBLE_EXOGENOUS_ANTIGENS_ENDOSOMES	REACTOME_CROSS_PRESENTATION_OF_SOLUBLE_EXOGENOUS_ANTIGENS_ENDOSOMES	Cross Presentation Of Soluble Exogenous Antigens Endosomes	42	0.644014	2.29377	1.29198e-06	2.3506e-05	1.49088e-05	2551	tags=69%, list=15%, signal=59%	5698/5698/5698/5698/5698/5698/5698/5698/5696/5696/5696/5696/5696/5696/5696/5696/4360/2209/5691/5691/5684/10197/5720/5720/5683/5718/5686/5711/23198/5689/5689/5699/10213/5721/5721/5701/5685/5714/5682/5690/5716/5688
REACTOME_CELLULAR_RESPONSE_TO_HYPOXIA	REACTOME_CELLULAR_RESPONSE_TO_HYPOXIA	Cellular Response To Hypoxia	62	0.567696	2.16811	1.30437e-06	2.3584e-05	1.49582e-05	3190	tags=63%, list=19%, signal=51%	5698/5698/5698/5698/5698/5698/5698/5698/5696/5696/5696/5696/5696/5696/5696/5696/7321/5691/5691/5684/3091/10197/5720/5720/7428/5683/5718/6233/5686/5711/23198/5689/5689/5699/10213/25994/5721/5721/5701/5685/5714/5682/5690/5716/5688/5695/54583/9491/7311/112399/8453
REACTOME_REGULATED_NECROSIS	REACTOME_REGULATED_NECROSIS	Regulated Necrosis	54	0.59953	2.23676	1.66185e-06	2.98621e-05	1.89402e-05	5357	tags=71%, list=32%, signal=48%	3606/330/8743/355/57162/92421/834/3659/197259/3002/8797/27243/3660/8837/6233/8795/54205/25978/331/6386/836/8717/128866/7311/837/329/10211/10211/10211/10211/10211/10211/10211/10211/3320/7316/7157/7332/7314/356/10273/3146/10015/11140/8772/2319
KEGG_OXIDATIVE_PHOSPHORYLATION	KEGG_OXIDATIVE_PHOSPHORYLATION	Oxidative Phosphorylation	94	0.502961	2.05803	1.83157e-06	3.27099e-05	2.07464e-05	4586	tags=62%, list=28%, signal=45%	526/535/6392/1345/4729/6390/4695/4702/1349/4694/1340/528/4697/9550/51382/1329/1329/4719/4719/1537/1351/8992/4724/1337/4717/9114/4712/4725/4706/523/4700/4700/4700/4700/4700/4710/4696/4696/4696/4696/4696/4696/4696/4696/4696/4696/9377/4709/4704/7386/537/4711/1350/7388/4698/4708/10063/1347/51606/4707/533/64077/7385/5464/4720/9167/126328/126328/6391/1346/4716/4716/529/4722
WP_COMPLEMENT_AND_COAGULATION_CASCADES	WP_COMPLEMENT_AND_COAGULATION_CASCADES	Complement And Coagulation Cascades	55	0.585861	2.19757	1.9453e-06	3.4529e-05	2.19002e-05	1496	tags=53%, list=9%, signal=49%	714/716/712/3075/7056/718/719/1191/2157/710/629/629/629/629/629/629/629/717/717/717/717/717/717/717/5054/5329/3426/1378/2149/715/715/5328/5265/5265/1213/728/2152/1675/1675
REACTOME_ESR_MEDIATED_SIGNALING	REACTOME_ESR_MEDIATED_SIGNALING	Esr Mediated Signaling	146	0.450013	1.97745	2.11001e-06	3.72257e-05	2.36106e-05	5573	tags=61%, list=33%, signal=41%	7039/685/1950/858/2289/595/857/1509/865/1655/2625/801/1027/2353/4318/5440/5885/1956/10499/5432/8503/8204/4314/10728/55970/7764/5441/6714/6714/10681/55625/59345/9166/2958/1385/51764/3315/2771/5747/3725/6464/27327/7514/2354/10498/3326/5436/207/5438/5295/1386/6667/200845/2773/8648/5469/3320/8850/1387/1105/7090/7528/5594/51523/2782/2957/5170/2787/10735/5290/2963/5430/5430/904/5451/57690/3276/8202/548…
REACTOME_COLLAGEN_CHAIN_TRIMERIZATION	REACTOME_COLLAGEN_CHAIN_TRIMERIZATION	Collagen Chain Trimerization	41	-0.615367	-2.37704	2.23525e-06	3.91976e-05	2.48613e-05	2386	tags=55%, list=14%, signal=47%	50509/1301/1294/1308/84570/1305/1289/340267/1303/85301/1306/1307/7373/1300/131873/255631/169044/1298/1302/1302/1302/1302/1302/1302/1302/81578/1297
WP_ABNORMAL_CALCIUM_HANDLING_AND_ITS_EFFECTS_ON_MUSCLE_CONTRACTION_IN_DMD	WP_ABNORMAL_CALCIUM_HANDLING_AND_ITS_EFFECTS_ON_MUSCLE_CONTRACTION_IN_DMD	Abnormal Calcium Handling And Its Effects On Muscle Contraction In Dmd	12	-0.847521	-2.33893	2.24995e-06	3.92192e-05	2.4875e-05	1216	tags=58%, list=7%, signal=54%	786/6442/6261/487/10345/844/7125
REACTOME_DEGRADATION_OF_GLI1_BY_THE_PROTEASOME	REACTOME_DEGRADATION_OF_GLI1_BY_THE_PROTEASOME	Degradation Of Gli1 By The Proteasome	51	0.610003	2.25824	2.33334e-06	4.04306e-05	2.56433e-05	2551	tags=61%, list=15%, signal=52%	5698/5698/5698/5698/5698/5698/5698/5698/5696/5696/5696/5696/5696/5696/5696/5696/5691/5691/5684/10197/5720/5720/5683/5718/6233/5686/5711/5567/23198/5689/5689/5699/10213/5721/5721/5701/5685/5714/5682/5690/6500/5716/5688
KEGG_NOD_LIKE_RECEPTOR_SIGNALING_PATHWAY	KEGG_NOD_LIKE_RECEPTOR_SIGNALING_PATHWAY	Nod Like Receptor Signaling Pathway	55	0.582107	2.18349	2.58906e-06	4.45961e-05	2.82853e-05	3110	tags=50%, list=19%, signal=41%	3606/6355/6352/6352/330/6347/7128/2919/834/8767/4792/6357/7124/7124/7124/7124/7124/7124/7124/7124/4671/4671/4671/1147/5970/331/3551/3569/29108/84674/7205/2920/4790
KEGG_DILATED_CARDIOMYOPATHY	KEGG_DILATED_CARDIOMYOPATHY	Dilated Cardiomyopathy	86	-0.486557	-2.18361	2.62959e-06	4.4809e-05	2.84203e-05	2607	tags=36%, list=16%, signal=31%	196883/196883/22801/10368/3673/782/3680/3680/5568/6262/3696/59284/785/779/784/786/10369/7137/7134/7139/7169/6442/3679/4634/108/55799/781/3674/4625/3690/4624/6444/7273/6445/4633/70
REACTOME_G1_S_DNA_DAMAGE_CHECKPOINTS	REACTOME_G1_S_DNA_DAMAGE_CHECKPOINTS	G1 S Dna Damage Checkpoints	60	0.572111	2.17665	2.6322e-06	4.4809e-05	2.84203e-05	3153	tags=63%, list=19%, signal=52%	5698/5698/5698/5698/5698/5698/5698/5698/5696/5696/5696/5696/5696/5696/5696/5696/1026/4193/1027/5691/5691/5684/10197/5720/5720/5683/5718/25946/6233/5686/5711/23198/5689/5689/5699/10213/5721/5721/5701/5685/5714/5682/5690/5716/5688/5695/472/11200/9491/7311
REACTOME_INTERLEUKIN_12_SIGNALING	REACTOME_INTERLEUKIN_12_SIGNALING	Interleukin 12 Signaling	41	0.640978	2.26352	2.70546e-06	4.57883e-05	2.90415e-05	4051	tags=64%, list=24%, signal=49%	6648/3936/6845/6845/6775/3313/4478/3716/3594/5034/1072/6647/5306/4282/4282/375/302/5721/5721/3458/3181/5908/3185/3717/9446/5478/1265/6950/6175
REACTOME_CHEMOKINE_RECEPTORS_BIND_CHEMOKINES	REACTOME_CHEMOKINE_RECEPTORS_BIND_CHEMOKINES	Chemokine Receptors Bind Chemokines	46	0.622712	2.24328	2.90801e-06	4.89318e-05	3.10352e-05	2184	tags=46%, list=13%, signal=40%	6373/4283/3627/6352/6352/6347/2919/58191/10663/729230/6351/6351/6351/6357/1230/56477/9034/1234/10563/2829/7852/1235/6364
REACTOME_NEGATIVE_REGULATION_OF_NOTCH4_SIGNALING	REACTOME_NEGATIVE_REGULATION_OF_NOTCH4_SIGNALING	Negative Regulation Of Notch4 Signaling	47	0.612103	2.23344	3.13247e-06	5.24059e-05	3.32387e-05	2551	tags=58%, list=15%, signal=50%	5698/5698/5698/5698/5698/5698/5698/5698/5696/5696/5696/5696/5696/5696/5696/5696/5691/5691/5684/10197/5720/5720/5683/5718/6233/5686/5711/5689/5689/7534/5699/10213/5721/5721/5701/5685/5714/5682/5690/6500/5716/5688
PID_FCER1_PATHWAY	PID_FCER1_PATHWAY	Fcer1 Pathway	58	0.572926	2.17586	3.31153e-06	5.50849e-05	3.49378e-05	3892	tags=45%, list=23%, signal=35%	3702/2207/2213/1843/3059/4067/3937/4773/2353/5321/1147/6850/5970/3551/7456/5579/5747/3725/6464/4790/2241/207/5829/27040/5295/2885/7409
KEGG_PROTEASOME	KEGG_PROTEASOME	Proteasome	37	0.659859	2.28812	3.34969e-06	5.52306e-05	3.50303e-05	2551	tags=70%, list=15%, signal=59%	5698/5698/5698/5698/5698/5698/5698/5698/5696/5696/5696/5696/5696/5696/5696/5696/5691/5691/5684/10197/5720/5720/5683/5718/5686/23198/5689/5689/5699/10213/5721/5721/5701/5685/5714/3458/5682/5690/5688
WP_IL_4_SIGNALING_PATHWAY	WP_IL_4_SIGNALING_PATHWAY	Il 4 Signaling Pathway	47	0.610108	2.22616	3.35823e-06	5.52306e-05	3.50303e-05	4622	tags=68%, list=28%, signal=49%	6772/3561/4792/3718/3716/2353/6774/1147/9021/9655/5970/3667/2316/3551/9046/6778/6464/6776/4790/3717/207/8660/3566/5295/1386/2885/1050/1432/6198/5594/6777/572
REACTOME_DEGRADATION_OF_AXIN	REACTOME_DEGRADATION_OF_AXIN	Degradation Of Axin	48	0.616037	2.25764	3.58399e-06	5.86123e-05	3.71752e-05	3153	tags=69%, list=19%, signal=56%	5698/5698/5698/5698/5698/5698/5698/5698/5696/5696/5696/5696/5696/5696/5696/5696/5691/5691/5684/10197/5720/5720/5683/5718/6233/64750/5686/5711/23198/5689/5689/5699/10213/5721/5721/5701/5685/5714/5682/5690/5716/5688/8658/8658/5695/9491/7311
REACTOME_POTASSIUM_CHANNELS	REACTOME_POTASSIUM_CHANNELS	Potassium Channels	97	-0.459788	-2.12623	3.84197e-06	6.24803e-05	3.96284e-05	3895	tags=59%, list=23%, signal=45%	2792/23416/9196/10089/169522/3746/3785/3785/56479/93107/3764/57657/57657/3757/3755/3743/3736/9132/3737/10242/3782/3744/26251/3754/94235/3772/3741/10021/2791/3777/2550/2550/2550/2550/2550/2550/2550/90134/6833/3763/9312/3788/51305/27133/3773/89822/131096/348980/3758/2784/3787/3767/3768/3756/9568/10060/3747/3761/3780/3751/54207/3760/3745
WP_EGF_EGFR_SIGNALING_PATHWAY	WP_EGF_EGFR_SIGNALING_PATHWAY	Egf Egfr Signaling Pathway	155	0.437186	1.9452	3.90454e-06	6.31452e-05	4.00501e-05	4643	tags=50%, list=28%, signal=37%	6772/1950/858/857/6197/4738/4738/8826/9252/3716/2353/1956/5801/1175/6774/10253/1072/51079/5906/2185/2549/5337/163/5359/6714/6714/673/466/1398/54206/4690/30011/8440/10254/5879/1385/5579/10746/9046/9922/5747/9047/3725/6464/1173/6776/6655/50807/10006/6311/3717/2354/5899/207/2005/5868/1399/4734/5295/6667/2885/5782/253260/7409/2308/5111/3985/2697/5728/5728/4209/4209/10617/2887/8027/11184/1432/6198/559…
WP_CELL_INTERACTIONS_OF_THE_PANCREATIC_CANCER_MICROENVIRONMENT	WP_CELL_INTERACTIONS_OF_THE_PANCREATIC_CANCER_MICROENVIRONMENT	Cell Interactions Of The Pancreatic Cancer Microenvironment	24	0.720969	2.21687	4.41785e-06	7.10518e-05	4.50649e-05	1468	tags=64%, list=9%, signal=58%	3627/6352/6352/3122/3122/3122/3122/3122/3122/3122/3122/6347/355/942/941/729230/1234/1438/1438/1436/1435
WP_FERROPTOSIS	WP_FERROPTOSIS	Ferroptosis	58	0.568543	2.15921	4.57043e-06	7.31017e-05	4.63651e-05	3398	tags=58%, list=20%, signal=46%	2643/1536/3162/571/30061/2512/6303/5094/81539/2730/5093/2180/5621/51703/2495/1356/2182/2181/51510/64116/27235/23305/1803/6520/84883/23516/8031/23657/10162/3315/7296/9474/81631/10533
KEGG_RENAL_CELL_CARCINOMA	KEGG_RENAL_CELL_CARCINOMA	Renal Cell Carcinoma	62	0.553234	2.11287	4.60705e-06	7.32848e-05	4.64812e-05	5461	tags=59%, list=33%, signal=40%	7039/4233/6513/3091/5063/8503/7428/5906/2549/673/1398/5908/5879/2889/54583/3725/6655/112399/8453/207/1399/2113/5295/2885/23533/7043/1387/369/5594/5291/7040/5290/56924/5294/3845/10000/10000/3082
BIOCARTA_TCRA_PATHWAY	BIOCARTA_TCRA_PATHWAY	Tcra Pathway	10	0.881337	2.1236	4.65168e-06	7.35927e-05	4.66765e-05	412	tags=74%, list=2%, signal=72%	3122/3122/3122/3122/3122/3122/3122/3122/917/920/5788/5788/916/915
REACTOME_INTERLEUKIN_4_AND_INTERLEUKIN_13_SIGNALING	REACTOME_INTERLEUKIN_4_AND_INTERLEUKIN_13_SIGNALING	Interleukin 4 And Interleukin 13 Signaling	102	0.486684	2.02576	4.74432e-06	7.46525e-05	4.73487e-05	2118	tags=38%, list=13%, signal=34%	3606/5743/7076/6347/6772/2335/3726/3561/3162/598/3383/1026/595/3689/301/7124/7124/7124/7124/7124/7124/7124/7124/2625/3718/1052/3716/2162/7133/6095/2353/4318/4170/3091/3570/3684/6774/4314/9021/9655/3687/604/4582
REACTOME_PROTEIN_PROTEIN_INTERACTIONS_AT_SYNAPSES	REACTOME_PROTEIN_PROTEIN_INTERACTIONS_AT_SYNAPSES	Protein Protein Interactions At Synapses	84	-0.458401	-2.04421	4.99195e-06	7.81267e-05	4.95523e-05	4570	tags=50%, list=27%, signal=37%	1740/78999/94030/2915/8573/321/321/57497/57497/4916/2903/54413/2904/8495/9066/2905/6857/22941/139065/2911/2892/8499/9379/57555/57555/26050/347730/9228/9228/9228/9228/9228/22871/91683/2893/80059/127833/8825/1742/2890/5789/84189/5802/11141/9378/22865/26280/50944/114798/8497/57502
REACTOME_COLLAGEN_FORMATION	REACTOME_COLLAGEN_FORMATION	Collagen Formation	78	-0.48785	-2.14176	5.20326e-06	8.09983e-05	5.13736e-05	1001	tags=31%, list=6%, signal=29%	4015/340267/9509/1303/85301/7093/1306/1307/7837/7373/1300/26577/9508/131873/255631/169044/1298/1302/1302/1302/1302/1302/1302/1302/4322/81578/1297
REACTOME_GOLGI_ASSOCIATED_VESICLE_BIOGENESIS	REACTOME_GOLGI_ASSOCIATED_VESICLE_BIOGENESIS	Golgi Associated Vesicle Biogenesis	50	0.592778	2.18732	5.43759e-06	8.41959e-05	5.34016e-05	4607	tags=70%, list=28%, signal=51%	130340/8673/6845/6845/2512/25977/8775/5878/1213/6844/1362/2495/8905/23557/375/8301/6272/23431/162/3312/64746/6643/9685/286451/164/8907/388552/4952/9698/7163/1211/10618/10618/3482/408/51429/9026
REACTOME_NEDDYLATION	REACTOME_NEDDYLATION	Neddylation	222	0.390918	1.82659	6.01121e-06	9.25854e-05	5.87227e-05	3268	tags=41%, list=20%, signal=33%	5698/5698/5698/5698/5698/5698/5698/5698/5696/5696/5696/5696/5696/5696/5696/5696/140462/8878/8878/1026/51088/7321/4738/4738/114907/84961/84085/5691/5691/5929/140739/26043/26235/5684/26270/84541/3091/10197/5720/5720/26263/9903/7428/54951/5683/5718/26234/123228/9021/6233/26224/5686/5711/9655/23198/5689/5689/7415/5699/26272/10213/1643/5721/5721/170622/55884/9318/23291/5701/5685/50813/5714/7704/5682/5…
REACTOME_SIGNALING_BY_NOTCH4	REACTOME_SIGNALING_BY_NOTCH4	Signaling By Notch4	74	0.529885	2.08478	6.24703e-06	9.57111e-05	6.07053e-05	2551	tags=47%, list=15%, signal=40%	5698/5698/5698/5698/5698/5698/5698/5698/5696/5696/5696/5696/5696/5696/5696/5696/59/3280/23385/5691/5691/5684/10197/5720/5720/5683/5718/6233/5686/5711/5689/5689/7534/5699/10213/5721/5721/5701/5685/5714/5682/5690/84441/182/6500/5716/5688
REACTOME_SCF_SKP2_MEDIATED_DEGRADATION_OF_P27_P21	REACTOME_SCF_SKP2_MEDIATED_DEGRADATION_OF_P27_P21	Scf Skp2 Mediated Degradation Of P27 P21	54	0.583055	2.17529	6.36897e-06	9.70685e-05	6.15661e-05	2551	tags=60%, list=15%, signal=51%	5698/5698/5698/5698/5698/5698/5698/5698/5696/5696/5696/5696/5696/5696/5696/5696/1026/595/1027/5691/5691/5684/10197/5720/5720/5683/5718/6233/5686/5711/5689/5689/5699/10213/5721/5721/5701/5685/5714/5682/5690/6500/5716/5688
WP_INTERFERON_TYPE_I_SIGNALING_PATHWAYS	WP_INTERFERON_TYPE_I_SIGNALING_PATHWAYS	Interferon Type I Signaling Pathways	53	0.574961	2.13945	6.53347e-06	9.90569e-05	6.28273e-05	4526	tags=55%, list=27%, signal=40%	5788/5788/6772/5966/6775/9252/3716/8554/1973/3454/6774/9021/5906/3932/10379/10379/3667/1398/5879/1385/2889/6776/8660/1399/5295/6773/7409/6194/1975/1432/6198
REACTOME_CYCLIN_A_CDK2_ASSOCIATED_EVENTS_AT_S_PHASE_ENTRY	REACTOME_CYCLIN_A_CDK2_ASSOCIATED_EVENTS_AT_S_PHASE_ENTRY	Cyclin A Cdk2 Associated Events At S Phase Entry	78	0.520143	2.07292	6.78096e-06	0.000102276	6.48694e-05	2551	tags=48%, list=15%, signal=41%	5698/5698/5698/5698/5698/5698/5698/5698/5696/5696/5696/5696/5696/5696/5696/5696/1026/595/1027/5691/5691/5684/10197/5720/5720/1022/1022/5683/5718/5925/6233/5686/5711/5689/5689/5699/5934/10213/5721/5721/5701/5685/5714/5682/5690/6500/5716/5688
KEGG_MEDICUS_REFERENCE_ANTIGEN_PROCESSING_AND_PRESENTATION_BY_MHC_CLASS_I_MOLECULES	KEGG_MEDICUS_REFERENCE_ANTIGEN_PROCESSING_AND_PRESENTATION_BY_MHC_CLASS_I_MOLECULES	Antigen Processing And Presentation By Mhc Class I Molecules	11	0.85901	2.15022	7.00661e-06	0.000105135	6.66825e-05	837	tags=84%, list=5%, signal=80%	3106/3106/3106/3106/3106/3106/6890/6890/6890/6890/6890/6890/6890/6890/3134/3134/3134/3134/3134/3134/3134/567/567/3135/3135/3135/3135/3135/3135/3135/3135/3105/3105/3105/3105/3105/3105/3105/3105/3133/3133/3133/3133/3133/3133/3133/6892/6892/6892/6892/6892
REACTOME_TOLL_LIKE_RECEPTOR_CASCADES	REACTOME_TOLL_LIKE_RECEPTOR_CASCADES	Toll Like Receptor Cascades	152	0.43098	1.91183	7.15667e-06	0.000106836	6.77614e-05	3473	tags=33%, list=21%, signal=27%	7098/23643/1520/51311/330/929/7096/9450/7097/57162/1846/3689/8767/1508/1508/7099/5641/3656/4792/7187/29110/6197/7321/9252/351/84166/2353/1326/3684/1147/5516/6233/1848/5970/6271/466/23291/1845/10010/6500/7867/3551/11274/28512/9683/1385/5515/3725/4790/7311/5518/92610/4615/7184/51135
WP_N_GLYCAN_BIOSYNTHESIS	WP_N_GLYCAN_BIOSYNTHESIS	N Glycan Biosynthesis	52	0.570398	2.12272	7.26915e-06	0.000107962	6.84752e-05	5143	tags=69%, list=31%, signal=48%	11320/79644/57134/4121/1603/4247/29880/2530/8813/79053/4245/23193/4124/9526/79796/6480/201595/8703/29929/8818/2821/2821/84920/10195/7991/3703/6185/6185/85365/199857/2683/91869/1798/22845/56052/10905/1650/6184
WP_TYPE_I_INTERFERON_INDUCTION_AND_SIGNALING_DURING_SARS_COV_2_INFECTION	WP_TYPE_I_INTERFERON_INDUCTION_AND_SIGNALING_DURING_SARS_COV_2_INFECTION	Type I Interferon Induction And Signaling During Sars Cov 2 Infection	30	0.670756	2.21201	7.33182e-06	0.00010834	6.8715e-05	2062	tags=44%, list=12%, signal=38%	7098/4938/64135/4939/7097/6772/7099/7187/29110/3716/5610/3454/10379/10379
REACTOME_DEGRADATION_OF_DVL	REACTOME_DEGRADATION_OF_DVL	Degradation Of Dvl	49	0.586434	2.15603	7.79612e-06	0.000114619	7.26975e-05	2702	tags=62%, list=16%, signal=52%	5698/5698/5698/5698/5698/5698/5698/5698/5696/5696/5696/5696/5696/5696/5696/5696/5691/5691/5684/10197/5720/5720/5683/5718/6233/5686/5711/23198/5689/5689/5699/10213/5721/5721/5701/5685/5714/5682/5690/5716/5688/59349
BIOCARTA_CTLA4_PATHWAY	BIOCARTA_CTLA4_PATHWAY	Ctla4 Pathway	18	0.7744	2.23538	7.95167e-06	0.000116318	7.37754e-05	631	tags=64%, list=4%, signal=62%	3702/3122/3122/3122/3122/3122/3122/3122/3122/917/916/29851/940/942/915/941
REACTOME_SCF_BETA_TRCP_MEDIATED_DEGRADATION_OF_EMI1	REACTOME_SCF_BETA_TRCP_MEDIATED_DEGRADATION_OF_EMI1	Scf Beta Trcp Mediated Degradation Of Emi1	48	0.601967	2.20608	8.56462e-06	0.000124658	7.9065e-05	2551	tags=63%, list=15%, signal=53%	5698/5698/5698/5698/5698/5698/5698/5698/5696/5696/5696/5696/5696/5696/5696/5696/5691/5691/5684/10197/5720/5720/5683/5718/6233/5686/5711/23198/5689/5689/5699/10213/5721/5721/5701/5685/5714/5682/5690/6500/5716/5688
WP_TAR_SYNDROME	WP_TAR_SYNDROME	Tar Syndrome	53	0.57029	2.12207	8.91955e-06	0.000128539	8.15263e-05	1572	tags=51%, list=9%, signal=47%	3106/3106/3106/3106/3106/3106/3134/3134/3134/3134/3134/3134/3134/3135/3135/3135/3135/3135/3135/3135/3135/3105/3105/3105/3105/3105/3105/3105/3105/915/4233/7295/3133/3133/3133/3133/3133/3133/3133/919/23411/1956/5174/6774
REACTOME_METABOLISM_OF_AMINO_ACIDS_AND_DERIVATIVES	REACTOME_METABOLISM_OF_AMINO_ACIDS_AND_DERIVATIVES	Metabolism Of Amino Acids And Derivatives	319	0.355265	1.711	8.90181e-06	0.000128539	8.15263e-05	3153	tags=35%, list=19%, signal=29%	5698/5698/5698/5698/5698/5698/5698/5698/5696/5696/5696/5696/5696/5696/5696/5696/6539/1734/23446/1728/6130/6130/3620/6173/57515/4967/11224/51601/6303/152926/8942/223/9060/8564/6229/6232/51065/5691/5691/6133/6156/2746/51582/5684/10197/5720/5720/11112/4946/6157/5683/5718/6166/144193/2806/6227/6210/6233/6188/6138/3176/5686/6141/6155/6134/5711/1738/6207/23198/6222/6222/6222/6222/6222/6222/6235/6181/56…
KEGG_COMPLEMENT_AND_COAGULATION_CASCADES	KEGG_COMPLEMENT_AND_COAGULATION_CASCADES	Complement And Coagulation Cascades	63	0.542113	2.06664	1.01662e-05	0.000145782	9.2463e-05	1496	tags=49%, list=9%, signal=45%	714/716/712/3075/7056/718/719/2157/710/629/629/629/629/629/629/629/717/717/717/717/717/717/717/5054/5329/3426/1378/2149/727/715/715/5328/5265/5265/2162/728/966/2152/1675/1675
REACTOME_REGULATION_OF_RUNX2_EXPRESSION_AND_ACTIVITY	REACTOME_REGULATION_OF_RUNX2_EXPRESSION_AND_ACTIVITY	Regulation Of Runx2 Expression And Activity	64	0.54059	2.06907	1.09055e-05	0.000155617	9.8701e-05	2551	tags=55%, list=15%, signal=47%	5698/5698/5698/5698/5698/5698/5698/5698/5696/5696/5696/5696/5696/5696/5696/5696/6772/865/2908/5691/5691/5684/10197/5720/5720/5683/5718/6233/5686/5711/23198/5689/5689/5699/10213/5721/5721/5701/5685/5714/133522/5682/5690/6500/5716/5688
WP_OXIDATIVE_DAMAGE_RESPONSE	WP_OXIDATIVE_DAMAGE_RESPONSE	Oxidative Damage Response	35	0.637007	2.18326	1.12963e-05	0.000160408	0.000101739	1229	tags=54%, list=7%, signal=50%	714/716/712/719/1026/717/717/717/717/717/717/717/7187/7124/7124/7124/7124/7124/7124/7124/7124/727/715/715/1027/7133/728
REACTOME_ASYMMETRIC_LOCALIZATION_OF_PCP_PROTEINS	REACTOME_ASYMMETRIC_LOCALIZATION_OF_PCP_PROTEINS	Asymmetric Localization Of Pcp Proteins	57	0.568169	2.14414	1.14576e-05	0.000161506	0.000102436	2551	tags=57%, list=15%, signal=49%	5698/5698/5698/5698/5698/5698/5698/5698/5696/5696/5696/5696/5696/5696/5696/5696/5691/5691/7855/5684/10197/5720/5720/5683/5718/6233/64750/5686/5711/23198/8322/5689/5689/5699/10213/5721/5721/5701/5685/5714/5682/5690/5716/5688
REACTOME_MYD88_INDEPENDENT_TLR4_CASCADE	REACTOME_MYD88_INDEPENDENT_TLR4_CASCADE	Myd88 Independent Tlr4 Cascade	101	0.483281	2.00305	1.14846e-05	0.000161506	0.000102436	4581	tags=47%, list=27%, signal=34%	23643/330/929/1846/8767/7099/3656/4792/7187/29110/6197/7321/9252/351/84166/2353/1326/1147/5516/6233/1848/5970/466/23291/1845/10010/6500/7867/3551/11274/28512/9683/1385/5515/3725/4790/7311/5518/92610/1386/3654/51231/7323/329/10392/28511/9097/79155/1432/7316/5594/7157
REACTOME_DNA_REPLICATION_PRE_INITIATION	REACTOME_DNA_REPLICATION_PRE_INITIATION	Dna Replication Pre Initiation	84	0.489553	1.97486	1.18343e-05	0.000165624	0.000105048	2551	tags=46%, list=15%, signal=39%	5698/5698/5698/5698/5698/5698/5698/5698/5696/5696/5696/5696/5696/5696/5696/5696/7321/54107/5691/5691/6119/5684/10197/246184/5720/5720/10393/6118/5683/5718/6233/5686/5711/5689/5689/5699/10213/5721/5721/56655/5701/5685/5714/5682/5690/5716/5688
REACTOME_GPCR_LIGAND_BINDING	REACTOME_GPCR_LIGAND_BINDING	Gpcr Ligand Binding	397	-0.287226	-1.59312	1.25105e-05	0.000174249	0.000110518	4681	tags=53%, list=28%, signal=39%	2587/5539/165140/797/6343/6343/3355/2916/283869/283869/8324/84432/8698/5029/2915/4543/2488/7433/9340/3549/1813/134/2833/2918/3973/2147/6869/117/2792/624/554/8326/2692/6753/3060/1907/4295/222545/10316/6865/7477/6866/6751/2798/8862/552/6360/6360/2693/10266/51289/51289/10886/5745/3354/2797/8484/1236/885/183/50837/50837/50837/3814/51384/51083/4161/3352/3363/2691/2691/4887/51052/4923/134860/80835/2535…
KEGG_UBIQUITIN_MEDIATED_PROTEOLYSIS	KEGG_UBIQUITIN_MEDIATED_PROTEOLYSIS	Ubiquitin Mediated Proteolysis	120	0.462043	1.97713	1.25962e-05	0.000174608	0.000110746	5234	tags=54%, list=31%, signal=37%	330/4193/92912/7321/8554/140739/246184/10393/65264/7325/55236/7428/9320/9021/64750/5371/9246/55585/23221/26272/1643/54926/23291/331/7320/6500/7317/1642/10054/7328/11059/11060/55284/8453/7326/9354/23295/4734/57154/7323/25898/329/8065/9040/22954/9817/7337/55958/996/55120/9690/8697/8451/57448/7322/7332/51529/10055/25847/10075/8454/10273/63893/27338/7334/27339
KEGG_HYPERTROPHIC_CARDIOMYOPATHY_HCM	KEGG_HYPERTROPHIC_CARDIOMYOPATHY_HCM	Hypertrophic Cardiomyopathy Hcm	79	-0.483754	-2.13047	1.26959e-05	0.000175156	0.000111093	2445	tags=37%, list=15%, signal=31%	22801/10368/3673/53632/782/3680/3680/6262/3696/59284/785/779/784/786/10369/7137/7134/7139/7169/6442/3679/4634/55799/781/3674/4625/3690/4624/6444/7273/6445/4633/70
WP_MICROGLIA_PATHOGEN_PHAGOCYTOSIS_PATHWAY	WP_MICROGLIA_PATHOGEN_PHAGOCYTOSIS_PATHWAY	Microglia Pathogen Phagocytosis Pathway	37	0.64039	2.22061	1.28254e-05	0.000176108	0.000111697	2917	tags=45%, list=17%, signal=37%	714/2207/712/1536/3071/3689/7305/4067/10095/2209/8503/3684/6850/4688/5879/5880/3055
KEGG_NATURAL_KILLER_CELL_MEDIATED_CYTOTOXICITY	KEGG_NATURAL_KILLER_CELL_MEDIATED_CYTOTOXICITY	Natural Killer Cell Mediated Cytotoxicity	115	0.469242	2.00597	1.30644e-05	0.000178546	0.000113244	1238	tags=19%, list=7%, signal=18%	2207/8743/3106/3106/3106/3106/3106/3106/962/355/3135/3135/3135/3135/3135/3135/3135/3135/3683/3105/3105/3105/3105/3105/3105/3105/3105/4068/135250/3383/3689/7305/4277/4277/4277/4277/4277/4277/4277/4277/3459/5551/3133/3133/3133/3133/3133/3133/3133/7124/7124/7124/7124/7124/7124/7124/7124/3937/3002/5534/4773/8797/919
REACTOME_GABA_RECEPTOR_ACTIVATION	REACTOME_GABA_RECEPTOR_ACTIVATION	Gaba Receptor Activation	56	-0.51793	-2.12966	1.36433e-05	0.000185588	0.00011771	2607	tags=56%, list=16%, signal=47%	23229/196883/196883/2558/2559/94235/3772/2791/2567/2550/2550/2550/2550/2550/2550/2550/3763/3773/2784/3768/2555/2569/2557/55879/9568/3761/2774/2570/3760/108/2554/2556/2562/2561/2566
REACTOME_COMPLEMENT_CASCADE	REACTOME_COMPLEMENT_CASCADE	Complement Cascade	49	0.577516	2.12324	1.4068e-05	0.000190475	0.000120809	1496	tags=48%, list=9%, signal=44%	714/716/712/3075/718/719/975/1191/710/629/629/629/629/629/629/629/717/717/717/717/717/717/717/3426/1378/727/715/715/728/966/1675/1675
BIOCARTA_HIVNEF_PATHWAY	BIOCARTA_HIVNEF_PATHWAY	Hivnef Pathway	51	0.580172	2.1478	1.4407e-05	0.000193267	0.00012258	4175	tags=52%, list=25%, signal=39%	330/355/4792/4193/7124/7124/7124/7124/7124/7124/7124/7124/4217/7133/8837/1147/5925/7132/5970/9530/7185/331/836/4790/71/71/8717/1676/6709/397/2934/329/5591/840
REACTOME_MHC_CLASS_II_ANTIGEN_PRESENTATION	REACTOME_MHC_CLASS_II_ANTIGEN_PRESENTATION	Mhc Class Ii Antigen Presentation	110	0.470076	1.99639	1.44053e-05	0.000193267	0.00012258	639	tags=38%, list=4%, signal=37%	3117/3117/3117/3117/3117/3117/3117/3117/3117/3117/3117/3117/3117/3117/3113/3113/3113/3113/3113/3113/3113/3113/3122/3122/3122/3122/3122/3122/3122/3122/3108/3108/3108/3108/3108/3108/3108/3108/1520/972/3115/3115/3115/3115/3115/3115/3115/3115/3109/3109/3109/3109/3109/3109/3109/3109/3119/3119/3119/3119/3119/3119/3119/1075/130340/1519/1519/10437/51128/1508/1508/5641
REACTOME_SIGNALING_BY_NUCLEAR_RECEPTORS	REACTOME_SIGNALING_BY_NUCLEAR_RECEPTORS	Signaling By Nuclear Receptors	214	0.390927	1.82057	1.45958e-05	0.000194901	0.000123617	5573	tags=49%, list=33%, signal=33%	9619/19/347/7039/10123/685/216/1950/858/5360/220/2289/595/857/5166/1509/341/865/1655/2625/801/1027/157506/9249/2353/4318/5440/5885/1071/1956/10499/5432/8503/8204/4314/10728/55970/1738/7764/5441/6714/6714/10681/55625/59345/10062/9166/1374/2958/1385/51764/3315/2771/5747/3725/6464/27327/7514/2354/10498/3326/5436/207/79718/5438/5295/348/1386/6667/200845/2773/29116/8648/5469/3320/8850/1387/195814/1105…
WP_PROSTAGLANDIN_SIGNALING	WP_PROSTAGLANDIN_SIGNALING	Prostaglandin Signaling	29	0.668117	2.16974	1.48925e-05	0.000197955	0.000125554	1468	tags=54%, list=9%, signal=49%	4283/3627/6347/2919/940/834/196/5732/729230/7124/7124/7124/7124/7124/7124/7124/7124/5734/4318/1435
REACTOME_PHASE_0_RAPID_DEPOLARISATION	REACTOME_PHASE_0_RAPID_DEPOLARISATION	Phase 0 Rapid Depolarisation	30	-0.63938	-2.27418	1.53326e-05	0.000202878	0.000128676	2144	tags=59%, list=13%, signal=52%	6327/782/2256/2256/59284/6331/2259/816/6328/6329/6335/815/6336/11280/2257/55800/6323/2258/6332
WP_GASTRIN_SIGNALING_PATHWAY	WP_GASTRIN_SIGNALING_PATHWAY	Gastrin Signaling Pathway	108	0.464901	1.95951	1.58617e-05	0.000208929	0.000132514	4952	tags=56%, list=30%, signal=39%	330/5743/598/1026/595/5054/4792/1958/1027/6548/9076/2353/387/1956/8503/5468/6774/1147/409/960/5970/388/302/6714/6714/3667/1398/182/5879/3551/1385/5747/3725/6464/836/4790/3717/5566/5566/207/4296/1994/5583/5829/5295/1386/6667/2885/1029/2308/329/3688/4209/4209/6194/408/1432/6198/5594/572/29984/6093/5290/2932
WP_ACUTE_VIRAL_MYOCARDITIS	WP_ACUTE_VIRAL_MYOCARDITIS	Acute Viral Myocarditis	80	0.511165	2.0396	1.62294e-05	0.00021281	0.000134976	2724	tags=55%, list=16%, signal=46%	3108/3108/3108/3108/3108/3108/3108/3108/7098/920/3856/6772/3683/598/834/595/3689/7099/857/941/7124/7124/7124/7124/7124/7124/7124/7124/3716/26986/1234/4318/663/6774/959/1982/60/7852/54205/6714/6714/27/3458/3569/29108/199/199/199/199/199/199/100507436/100507436/100507436/100507436/100507436/1385
REACTOME_RUNX1_REGULATES_TRANSCRIPTION_OF_GENES_INVOLVED_IN_DIFFERENTIATION_OF_HSCS	REACTOME_RUNX1_REGULATES_TRANSCRIPTION_OF_GENES_INVOLVED_IN_DIFFERENTIATION_OF_HSCS	Runx1 Regulates Transcription Of Genes Involved In Differentiation Of Hscs	59	0.54911	2.09654	1.63687e-05	0.000213673	0.000135523	2551	tags=59%, list=15%, signal=51%	5698/5698/5698/5698/5698/5698/5698/5698/5696/5696/5696/5696/5696/5696/5696/5696/865/2625/5691/5691/5684/10197/5720/5720/1022/1022/5683/5718/6233/5686/5711/23198/5689/5689/5699/10213/5721/5721/8861/5701/5685/5714/5682/5690/10413/5716/5688
WP_CHEMOKINE_SIGNALING_PATHWAY	WP_CHEMOKINE_SIGNALING_PATHWAY	Chemokine Signaling Pathway	156	0.415325	1.85322	1.77526e-05	0.000230704	0.000146325	3892	tags=38%, list=23%, signal=30%	6373/4283/3627/3702/6352/6352/6772/58191/10663/4792/729230/6351/6351/6351/9547/4067/1230/56477/9475/1794/3718/10563/8503/2829/6774/1147/55970/5906/2185/5567/409/5970/7852/1235/8976/673/6364/1398/10681/59345/5908/5879/3551/5579/51764/5880/3055/2771/5747/6464/6655/4790/3717/26230/207/1399/5829/5295/6773/2885/23533/2773/7409
KEGG_APOPTOSIS	KEGG_APOPTOSIS	Apoptosis	83	0.495988	1.98731	1.8108e-05	0.000234278	0.000148592	3814	tags=47%, list=23%, signal=36%	330/8743/355/1439/598/3656/4792/7124/7124/7124/7124/7124/7124/7124/7124/5534/8797/8837/8503/1147/5567/7132/8795/5530/5970/54205/331/3554/3551/3556/472/836/4790/8717/5566/5566/207/1676/4615/5573/51135/5295/3654/23533
WP_HEPATITIS_B_INFECTION	WP_HEPATITIS_B_INFECTION	Hepatitis B Infection	140	0.429521	1.89275	1.89202e-05	0.000243702	0.000154569	5006	tags=52%, list=30%, signal=37%	7098/64135/7097/355/6772/1959/1026/7099/7187/29110/6775/7124/7124/7124/7124/7124/7124/7124/7124/3718/3716/4773/2353/4318/7529/3454/8503/6774/1147/64764/2185/5970/7534/54205/6714/6714/1643/673/4775/3551/1654/3569/1642/1385/5579/6778/3725/537/6776/6655/836/4790/3717/207/4615/51135/10971/5295/1386/3654/6773/2885/3339/5111/7043/1387/369/1432/5594/6777/7046/1960/572/10488/5291/7040/4088/7419/5290/356/…
WP_IL1_AND_MEGAKARYOCYTES_IN_OBESITY	WP_IL1_AND_MEGAKARYOCYTES_IN_OBESITY	Il1 And Megakaryocytes In Obesity	24	0.69705	2.14332	1.93233e-05	0.000247798	0.000157167	1262	tags=40%, list=8%, signal=37%	3606/7941/7096/7076/6347/7097/3383/2149/7077/4318
REACTOME_APC_C_CDH1_MEDIATED_DEGRADATION_OF_CDC20_AND_OTHER_APC_C_CDH1_TARGETED_PROTEINS_IN_LATE_MITOSIS_EARLY_G1	REACTOME_APC_C_CDH1_MEDIATED_DEGRADATION_OF_CDC20_AND_OTHER_APC_C_CDH1_TARGETED_PROTEINS_IN_LATE_MITOSIS_EARLY_G1	Apc C Cdh1 Mediated Degradation Of Cdc20 And Other Apc C Cdh1 Targeted Proteins In Late Mitosis Early G1	64	0.532928	2.03975	1.96935e-05	0.000251437	0.000159475	2551	tags=54%, list=15%, signal=46%	5698/5698/5698/5698/5698/5698/5698/5698/5696/5696/5696/5696/5696/5696/5696/5696/7321/5691/5691/5684/10197/246184/5720/5720/10393/5683/5718/5925/6233/5686/5711/23198/5689/5689/5699/10213/5721/5721/5701/5685/5714/5682/5690/5716/5688
REACTOME_NUCLEOTIDE_BINDING_DOMAIN_LEUCINE_RICH_REPEAT_CONTAINING_RECEPTOR_NLR_SIGNALING_PATHWAYS	REACTOME_NUCLEOTIDE_BINDING_DOMAIN_LEUCINE_RICH_REPEAT_CONTAINING_RECEPTOR_NLR_SIGNALING_PATHWAYS	Nucleotide Binding Domain Leucine Rich Repeat Containing Receptor Nlr Signaling Pathways	49	0.572005	2.10298	2.00154e-05	0.000254431	0.000161374	5543	tags=71%, list=33%, signal=48%	330/9447/7128/3162/598/7295/834/8767/3656/1540/10628/351/5027/1147/6233/5970/3551/29108/4790/7311/3326/3654/114548/837/329/10392/1432/7316/7314/10910/24145/7334/14/596/64127
REACTOME_NEF_MEDIATES_DOWN_MODULATION_OF_CELL_SURFACE_RECEPTORS_BY_RECRUITING_THEM_TO_CLATHRIN_ADAPTERS	REACTOME_NEF_MEDIATES_DOWN_MODULATION_OF_CELL_SURFACE_RECEPTORS_BY_RECRUITING_THEM_TO_CLATHRIN_ADAPTERS	Nef Mediates Down Modulation Of Cell Surface Receptors By Recruiting Them To Clathrin Adapters	21	0.725986	2.18563	2.0272e-05	0.000256573	0.000162733	3480	tags=81%, list=21%, signal=64%	920/567/567/130340/940/3105/3105/3105/3105/3105/3105/3105/3105/1175/8905/3932/163/375/162/926/1173/164/8907/51606/55690
REACTOME_DEGRADATION_OF_BETA_CATENIN_BY_THE_DESTRUCTION_COMPLEX	REACTOME_DEGRADATION_OF_BETA_CATENIN_BY_THE_DESTRUCTION_COMPLEX	Degradation Of Beta Catenin By The Destruction Complex	74	0.512722	2.01726	2.2216e-05	0.00027996	0.000177566	3328	tags=53%, list=20%, signal=43%	5698/5698/5698/5698/5698/5698/5698/5698/5696/5696/5696/5696/5696/5696/5696/5696/5691/5691/5684/10197/5720/5720/5683/5718/5516/6233/5686/5711/23198/5689/5689/5699/10213/5721/5721/5701/5685/5714/5682/5690/6500/5716/5688/5515/5695/9491/5525/7311/5518/5527
WP_MITOCHONDRIAL_COMPLEX_I_ASSEMBLY_MODEL_OXPHOS_SYSTEM	WP_MITOCHONDRIAL_COMPLEX_I_ASSEMBLY_MODEL_OXPHOS_SYSTEM	Mitochondrial Complex I Assembly Model Oxphos System	43	0.603081	2.15956	2.24432e-05	0.000281604	0.000178609	3711	tags=67%, list=22%, signal=52%	54968/4729/4695/4702/4694/51103/55863/4719/4719/51079/4724/4717/4712/4725/4706/4700/4700/4700/4700/4700/4710/80224/4696/4696/4696/4696/4696/4696/4696/4696/4696/4696/4709/4711/4698/4708/4707/55967/25915
KEGG_N_GLYCAN_BIOSYNTHESIS	KEGG_N_GLYCAN_BIOSYNTHESIS	N Glycan Biosynthesis	43	0.603032	2.15938	2.26758e-05	0.000283301	0.000179685	5143	tags=73%, list=31%, signal=51%	11320/57134/4121/1603/4247/29880/2530/8813/79053/4245/23193/4124/79796/6480/201595/8703/29929/8818/84920/10195/7991/3703/6185/6185/85365/199857/2683/91869/1798/56052/10905/1650/6184
WP_CANCER_IMMUNOTHERAPY_BY_PD_1_BLOCKADE	WP_CANCER_IMMUNOTHERAPY_BY_PD_1_BLOCKADE	Cancer Immunotherapy By Pd 1 Blockade	22	0.726602	2.22005	2.46791e-05	0.000307012	0.000194724	3110	tags=72%, list=19%, signal=59%	917/925/916/3105/3105/3105/3105/3105/3105/3105/3105/915/29126/4773/80380/6774/3932/4775/3458/10725/926/3725/4790
WP_CARDIAC_PROGENITOR_DIFFERENTIATION	WP_CARDIAC_PROGENITOR_DIFFERENTIATION	Cardiac Progenitor Differentiation	45	-0.548266	-2.15806	2.48968e-05	0.000308402	0.000195606	1615	tags=33%, list=10%, signal=30%	6331/6910/3791/91807/7137/652/5156/7139/22943/389421/9241/3670/4624/4633/70
WP_HOST_PATHOGEN_INTERACTION_OF_HUMAN_CORONAVIRUSES_INTERFERON_INDUCTION	WP_HOST_PATHOGEN_INTERACTION_OF_HUMAN_CORONAVIRUSES_INTERFERON_INDUCTION	Host Pathogen Interaction Of Human Coronaviruses Interferon Induction	32	0.640404	2.13084	2.5345e-05	0.000311305	0.000197447	3401	tags=58%, list=20%, signal=46%	4938/64135/4939/6772/4792/7187/29110/3716/5610/2353/3454/1147/10379/10379/3551/3725/4790/4615/4940
PID_IL6_7_PATHWAY	PID_IL6_7_PATHWAY	Il6 7 Pathway	46	0.588368	2.11956	2.52618e-05	0.000311305	0.000197447	3919	tags=61%, list=24%, signal=47%	7076/6772/3726/598/3659/3572/1052/3716/8554/2353/4170/3570/6774/9021/2549/5879/3569/3055/3725/3717/207/7184/4286/2/5295/2885/7409/2308
WP_MIRNA_ROLE_IN_IMMUNE_RESPONSE_IN_SEPSIS	WP_MIRNA_ROLE_IN_IMMUNE_RESPONSE_IN_SEPSIS	Mirna Role In Immune Response In Sepsis	33	0.632834	2.14537	2.59091e-05	0.000316896	0.000200993	1070	tags=45%, list=6%, signal=43%	51311/5966/3383/7099/3659/4792/6351/6351/6351/7187/7124/7124/7124/7124/7124/7124/7124/7124/3002/114614
REACTOME_COMPLEX_I_BIOGENESIS	REACTOME_COMPLEX_I_BIOGENESIS	Complex I Biogenesis	45	0.597313	2.14959	2.64549e-05	0.000322219	0.000204369	4586	tags=74%, list=28%, signal=54%	4729/4695/4702/4694/51103/55863/4719/4719/51079/4724/4717/4712/4725/4706/4700/4700/4700/4700/4700/4710/80224/4696/4696/4696/4696/4696/4696/4696/4696/4696/4696/4709/4704/4711/4698/4708/4707/55967/25915/4720/126328/126328/4716/4716/4722
WP_MET_IN_TYPE_1_PAPILLARY_RENAL_CELL_CARCINOMA	WP_MET_IN_TYPE_1_PAPILLARY_RENAL_CELL_CARCINOMA	Met In Type 1 Papillary Renal Cell Carcinoma	55	0.550934	2.06656	2.672e-05	0.000324091	0.000205556	5461	tags=63%, list=33%, signal=42%	4233/1026/3718/7030/7030/5063/8503/6774/5906/2549/6714/6714/673/1398/5908/5879/2889/5747/3725/6655/207/1399/2113/5295/2885/369/5594/572/5546/5291/5290/56924/3845/10000/10000/6801/3082
REACTOME_ANTIVIRAL_MECHANISM_BY_IFN_STIMULATED_GENES	REACTOME_ANTIVIRAL_MECHANISM_BY_IFN_STIMULATED_GENES	Antiviral Mechanism By Ifn Stimulated Genes	128	0.433841	1.87036	2.72866e-05	0.000328228	0.00020818	4581	tags=44%, list=27%, signal=32%	4938/4599/3434/51191/4939/4600/6772/23279/317649/2188/9631/23165/3841/79023/7706/9636/3716/3608/5610/1973/6774/1147/5516/5611/6233/9246/8894/1982/8678/348995/201626/2316/4690/103/3551/4928/11274/3312/5515/53371/1968/5525/7311/5518/5495/1965/3837/4940/4734/6041/81929/9775/9775/23225/8086/8086/55746/9972/55120/7316/57122/7157
REACTOME_DEATH_RECEPTOR_SIGNALING	REACTOME_DEATH_RECEPTOR_SIGNALING	Death Receptor Signaling	140	0.424117	1.86894	2.72762e-05	0.000328228	0.00020818	4117	tags=44%, list=25%, signal=34%	330/8743/355/5924/7128/8878/8878/8767/4792/29110/7321/1540/8887/7124/7124/7124/7124/7124/7124/7124/7124/10018/23385/10672/8797/84888/7984/7984/23365/387/121512/8837/1147/6233/7132/8795/5970/9530/10616/7185/11108/7531/7531/331/5879/3551/57142/396/220213/83464/56957/51107/6655/836/4790/8717/7311/26230/4615/8439/3654/10133/7409/9099/7323/329/7074/50650/221472
KEGG_MEDICUS_VARIANT_MUTATION_INACTIVATED_PINK1_TO_ELECTRON_TRANSFER_IN_COMPLEX_I	KEGG_MEDICUS_VARIANT_MUTATION_INACTIVATED_PINK1_TO_ELECTRON_TRANSFER_IN_COMPLEX_I	Variant Mutation Inactivated Pink1 To Electron Transfer In Complex I	38	0.623274	2.16771	2.8286e-05	0.00033885	0.000214917	4586	tags=80%, list=28%, signal=58%	4729/4695/4702/4694/4697/4719/4719/51079/4724/4717/4712/4725/4706/4700/4700/4700/4700/4700/4710/4696/4696/4696/4696/4696/4696/4696/4696/4696/4696/4709/4704/4711/4698/4708/65018/4707/55967/4720/126328/126328/4716/4716/4722
REACTOME_NUCLEOTIDE_EXCISION_REPAIR	REACTOME_NUCLEOTIDE_EXCISION_REPAIR	Nucleotide Excision Repair	101	0.47114	1.95273	2.85884e-05	0.000341069	0.000216325	5679	tags=49%, list=34%, signal=33%	54107/8554/6119/5440/1022/1022/6917/5432/51426/6118/3980/6233/7508/6612/5441/5982/60/54778/5886/1643/56655/9318/50813/86/51138/5887/1642/2072/2965/2965/10920/7311/5981/5436/902/5438/10980/5111/85015/7316/7528/5425/4331/8451/7874/10987/64708/7341/7314/5430/5430/7334/27339/8533/2967/5434/5985/6613/5431
WP_TNF_ALPHA_SIGNALING_PATHWAY	WP_TNF_ALPHA_SIGNALING_PATHWAY	Tnf Alpha Signaling Pathway	84	0.476031	1.92031	2.88372e-05	0.000342633	0.000217316	3339	tags=39%, list=20%, signal=31%	330/7128/5966/598/7295/4792/29110/7124/7124/7124/7124/7124/7124/7124/7124/4217/7133/8837/1326/1147/5836/7132/23291/7185/117584/10010/6500/5879/3551/5515/56957/3725/836/4790/8717/2752/207
KEGG_MEDICUS_VARIANT_MUTATION_CAUSED_ABERRANT_TDP43_TO_ELECTRON_TRANSFER_IN_COMPLEX_I	KEGG_MEDICUS_VARIANT_MUTATION_CAUSED_ABERRANT_TDP43_TO_ELECTRON_TRANSFER_IN_COMPLEX_I	Variant Mutation Caused Aberrant Tdp43 To Electron Transfer In Complex I	38	0.622696	2.1657	2.92367e-05	0.000345968	0.000219432	4586	tags=78%, list=28%, signal=57%	4729/4695/4702/4694/4697/4719/4719/51079/4724/4717/4712/4725/4706/4700/4700/4700/4700/4700/4710/4696/4696/4696/4696/4696/4696/4696/4696/4696/4696/4709/4704/4711/4698/4708/4707/55967/4720/126328/126328/4716/4716/4722
REACTOME_MITOCHONDRIAL_TRANSLATION	REACTOME_MITOCHONDRIAL_TRANSLATION	Mitochondrial Translation	83	0.488406	1.95692	3.03651e-05	0.000357865	0.000226978	7129	tags=76%, list=43%, signal=43%	28998/28957/92259/92259/51258/740/51023/124995/64983/51081/51650/10884/28977/9801/9553/55037/55173/29088/54534/7284/55052/54460/219927/51649/84311/84311/4528/29074/90480/64960/64928/64976/65003/51263/5018/64981/123263/65008/54148/51253/29093/11222/79590/116541/51116/55168/64979/51318/51021/122704/64965/26589/64975/63875/57129/6150/6150/6150/7818/64963/84340/51264/28973/28973/28973/28973/28973/289…
REACTOME_GENE_AND_PROTEIN_EXPRESSION_BY_JAK_STAT_SIGNALING_AFTER_INTERLEUKIN_12_STIMULATION	REACTOME_GENE_AND_PROTEIN_EXPRESSION_BY_JAK_STAT_SIGNALING_AFTER_INTERLEUKIN_12_STIMULATION	Gene And Protein Expression By Jak Stat Signaling After Interleukin 12 Stimulation	33	0.631025	2.13924	3.06629e-05	0.000359918	0.00022828	4051	tags=64%, list=24%, signal=48%	6648/3936/6775/3313/4478/1072/6647/5306/4282/4282/375/302/5721/5721/3458/3181/5908/3185/9446/5478/1265/6950/6175
KEGG_MEDICUS_PATHOGEN_HCMV_US28_TO_GNA12_13_RHO_SIGNALING_PATHWAY	KEGG_MEDICUS_PATHOGEN_HCMV_US28_TO_GNA12_13_RHO_SIGNALING_PATHWAY	Pathogen Hcmv Us28 To Gna12 13 Rho Signaling Pathway	12	0.811726	2.06905	3.38594e-05	0.000395843	0.000251065	1380	tags=67%, list=8%, signal=61%	6352/6352/6347/6351/6351/6351/9475/10672/23365/387
WP_OVERVIEW_OF_PROINFLAMMATORY_AND_PROFIBROTIC_MEDIATORS	WP_OVERVIEW_OF_PROINFLAMMATORY_AND_PROFIBROTIC_MEDIATORS	Overview Of Proinflammatory And Profibrotic Mediators	102	0.460848	1.91822	3.43098e-05	0.000399504	0.000253387	818	tags=25%, list=5%, signal=24%	6373/4283/3606/3627/6355/6352/6352/6362/6362/6362/10673/3574/6347/2919/58191/3557/3600/6351/6351/6351/9547/6357/7124/7124/7124/7124/7124/7124/7124/7124/56477
WP_CYTOSOLIC_DNA_SENSING_PATHWAY	WP_CYTOSOLIC_DNA_SENSING_PATHWAY	Cytosolic Dna Sensing Pathway	62	0.526547	2.01095	3.60612e-05	0.000418224	0.000265261	3415	tags=43%, list=20%, signal=34%	3606/3627/6352/6352/9447/834/4792/6351/6351/6351/29110/1540/7706/9636/5440/1147/9140/5441/5970/54941/103/3551/3569/29108/9474/4790/8717/84265/661
KEGG_ASTHMA	KEGG_ASTHMA	Asthma	25	0.686021	2.14373	3.67036e-05	0.000423985	0.000268914	815	tags=71%, list=5%, signal=68%	3117/3117/3117/3117/3117/3117/3117/3117/3117/3117/3117/3117/3117/3117/3113/3113/3113/3113/3113/3113/3113/3113/3122/3122/3122/3122/3122/3122/3122/3122/3108/3108/3108/3108/3108/3108/3108/3108/2207/3115/3115/3115/3115/3115/3115/3115/3115/3109/3109/3109/3109/3109/3109/3109/3109/3119/3119/3119/3119/3119/3119/3119/7124/7124/7124/7124/7124/7124/7124/7124
KEGG_MEDICUS_REFERENCE_ELECTRON_TRANSFER_IN_COMPLEX_I	KEGG_MEDICUS_REFERENCE_ELECTRON_TRANSFER_IN_COMPLEX_I	Electron Transfer In Complex I	37	0.622019	2.15691	3.71289e-05	0.000427202	0.000270955	4586	tags=79%, list=28%, signal=58%	4729/4695/4702/4694/4697/4719/4719/51079/4724/4717/4712/4725/4706/4700/4700/4700/4700/4700/4710/4696/4696/4696/4696/4696/4696/4696/4696/4696/4696/4709/4704/4711/4698/4708/4707/55967/4720/126328/126328/4716/4716/4722
WP_IL_3_SIGNALING_PATHWAY	WP_IL_3_SIGNALING_PATHWAY	Il 3 Signaling Pathway	47	0.572066	2.08735	3.82636e-05	0.000438525	0.000278136	4785	tags=59%, list=29%, signal=42%	969/942/1439/598/4067/3716/2353/7529/6774/6850/6714/6714/2889/3055/3725/6464/6776/3717/5566/5566/207/1399/10971/5295/2885/7409/5594/6777/572/7040
PID_TCPTP_PATHWAY	PID_TCPTP_PATHWAY	Tcptp Pathway	40	0.601265	2.09891	3.85142e-05	0.000439666	0.00027886	4921	tags=71%, list=30%, signal=50%	6772/1950/4233/3718/3716/8554/5610/1436/1956/1435/8503/6774/5770/2549/6714/6714/6778/6464/6776/3837/5867/5295/3998/2885/3688/1387/6777/5291/5290
PID_HIV_NEF_PATHWAY	PID_HIV_NEF_PATHWAY	Hiv Nef Pathway	34	0.631759	2.16577	3.88237e-05	0.000441468	0.000280003	3344	tags=51%, list=20%, signal=41%	330/355/4792/7124/7124/7124/7124/7124/7124/7124/7124/4217/919/8837/1147/7132/5970/54205/9530/7185/836/4790/8717/1676
REACTOME_FCGAMMA_RECEPTOR_FCGR_DEPENDENT_PHAGOCYTOSIS	REACTOME_FCGAMMA_RECEPTOR_FCGR_DEPENDENT_PHAGOCYTOSIS	Fcgamma Receptor Fcgr Dependent Phagocytosis	83	0.484741	1.94224	3.94099e-05	0.00044639	0.000283125	4746	tags=57%, list=28%, signal=41%	917/4644/3071/3709/4067/10095/10109/2209/2212/919/4627/10787/23646/10096/23191/23191/23191/10097/1072/60/6850/5337/8976/6714/6714/1398/4690/10094/5879/10093/7456/3055/5747/10768/3710/10006/71/71/3326/5295/2885/7409/4650/3320/3984/4641/5594/10552/63916/5291
KEGG_MEDICUS_REFERENCE_SKELETAL_TYPE_VGCC_RYR_SIGNALING	KEGG_MEDICUS_REFERENCE_SKELETAL_TYPE_VGCC_RYR_SIGNALING	Skeletal Type Vgcc Ryr Signaling	20	-0.709755	-2.26691	4.01664e-05	0.000453195	0.000287441	2404	tags=67%, list=14%, signal=57%	10368/782/59284/785/779/784/786/10369/6261/55799/781/10345/844/845
REACTOME_CYTOPROTECTION_BY_HMOX1	REACTOME_CYTOPROTECTION_BY_HMOX1	Cytoprotection By Hmox1	54	0.559356	2.08687	4.0562e-05	0.000455892	0.000289152	4957	tags=65%, list=30%, signal=46%	3162/571/1345/10628/1349/1340/4697/10499/6774/1329/1329/645/10128/7975/1351/51241/54205/1337/9997/9377/1350/6341/285521/10498/4780/79718/644/114548/9167/51204/8648/5469/1387/9611/1327/4363/4363
REACTOME_INTERACTION_BETWEEN_L1_AND_ANKYRINS	REACTOME_INTERACTION_BETWEEN_L1_AND_ANKYRINS	Interaction Between L1 And Ankyrins	31	-0.611065	-2.21855	4.09937e-05	0.000457213	0.000289989	2514	tags=55%, list=15%, signal=46%	57731/6327/6712/6331/6328/3897/6329/6335/6336/6710/287/11280/55800/6323/4897/6708/286/6332
KEGG_MEDICUS_VARIANT_MUTATION_CAUSED_ABERRANT_SOD1_TO_26S_PROTEASOME_MEDIATED_PROTEIN_DEGRADATION	KEGG_MEDICUS_VARIANT_MUTATION_CAUSED_ABERRANT_SOD1_TO_26S_PROTEASOME_MEDIATED_PROTEIN_DEGRADATION	Variant Mutation Caused Aberrant Sod1 To 26s Proteasome Mediated Protein Degradation	35	0.613013	2.10102	4.08544e-05	0.000457213	0.000289989	5106	tags=76%, list=31%, signal=53%	5691/5691/5684/5683/5718/6233/5686/6647/5689/5689/10213/5701/5685/5714/5682/5690/5688/5695/7311/79139/5704/5704/5706/7316/5713/7314/5705/9861/5719
KEGG_CELL_ADHESION_MOLECULES_CAMS	KEGG_CELL_ADHESION_MOLECULES_CAMS	Cell Adhesion Molecules Cams	120	0.450084	1.92596	4.12181e-05	0.000457961	0.000290464	789	tags=50%, list=5%, signal=49%	3117/3117/3117/3117/3117/3117/3117/3117/3117/3117/3117/3117/3117/3117/3113/3113/3113/3113/3113/3113/3113/3113/3122/3122/3122/3122/3122/3122/3122/3122/3108/3108/3108/3108/3108/3108/3108/3108/3106/3106/3106/3106/3106/3106/920/925/3115/3115/3115/3115/3115/3115/3115/3115/3109/3109/3109/3109/3109/3109/3109/3109/3134/3134/3134/3134/3134/3134/3134/3119/3119/3119/3119/3119/3119/3119/5788/5788/3135/3135/3…
REACTOME_HCMV_LATE_EVENTS	REACTOME_HCMV_LATE_EVENTS	Hcmv Late Events	43	0.595122	2.13105	4.1836e-05	0.00046306	0.000293698	4516	tags=57%, list=27%, signal=41%	92421/23279/9631/23165/79023/1052/27243/3190/348995/51028/25978/7251/4928/84313/53371/128866/11267/81929/23225/137492/27183/8086/8086/55746/9972/57122
WP_OXIDATIVE_PHOSPHORYLATION	WP_OXIDATIVE_PHOSPHORYLATION	Oxidative Phosphorylation	36	0.620149	2.14338	4.30229e-05	0.000474393	0.000300886	4586	tags=79%, list=28%, signal=57%	4729/4695/4702/3002/4697/4719/4719/10159/4724/4717/4712/4725/4706/4700/4700/4700/4700/4700/4710/4696/4696/4696/4696/4696/4696/4696/4696/4696/4696/4704/537/4711/4698/4708/4707/4720/126328/126328/4716/4716/4722
KEGG_ENDOCYTOSIS	KEGG_ENDOCYTOSIS	Endocytosis	166	0.404541	1.8206	4.33091e-05	0.000475746	0.000301744	3372	tags=43%, list=20%, signal=35%	116984/3106/3106/3106/3106/3106/3106/3560/3134/3134/3134/3134/3134/3134/3134/3135/3135/3135/3135/3135/3135/3135/3135/1950/3105/3105/3105/3105/3105/3105/3105/3105/3561/3310/92421/4233/3559/23550/57132/4193/1212/3133/3133/3133/3133/3133/3133/3133/8853/30845/2149/80223/5878/30844/1234/1213/27243/1436/84440/1956/1175/64750/409/51510/7852/5337/163/6714/6714/6455/51028/64744/25978/8766/30011/7251/10254…
REACTOME_TRANSCRIPTIONAL_REGULATION_BY_RUNX1	REACTOME_TRANSCRIPTIONAL_REGULATION_BY_RUNX1	Transcriptional Regulation By Runx1	153	0.408958	1.81752	4.35555e-05	0.000476654	0.00030232	2623	tags=36%, list=16%, signal=31%	5698/5698/5698/5698/5698/5698/5698/5698/5696/5696/5696/5696/5696/5696/5696/5696/3958/122809/595/3559/1378/865/2625/8535/4773/5691/5691/5929/10138/5684/10197/5720/5720/1022/1022/84661/5683/5718/9021/6233/5371/5686/5711/23198/196528/5689/5689/5699/1997/6714/6714/10213/5721/5721/8861/7057/55170/5701/5685/5714/3458/5682/5690/86/10413/5716/5688/1998/23466
REACTOME_CELLULAR_RESPONSE_TO_HEAT_STRESS	REACTOME_CELLULAR_RESPONSE_TO_HEAT_STRESS	Cellular Response To Heat Stress	90	0.475091	1.93072	4.38521e-05	0.000478102	0.000303239	5065	tags=56%, list=30%, signal=40%	1288/1410/3310/3337/23279/9631/23165/3313/79023/22824/27242/6119/84335/23411/6118/10728/162989/9529/7415/10049/348995/9530/9531/7531/7531/4928/3281/3312/3315/1915/472/53371/3326/573/3309/26353/29074/9532/81929/3308/23225/7266/3320/1387/8086/8086/55746/9972/57122/5594/817/9883/7314/2932/91582/3297/3297
WP_INFLAMMATORY_BOWEL_DISEASE_SIGNALING	WP_INFLAMMATORY_BOWEL_DISEASE_SIGNALING	Inflammatory Bowel Disease Signaling	40	0.599572	2.093	4.52965e-05	0.000492007	0.000312058	1288	tags=52%, list=8%, signal=48%	3606/3108/3108/3108/3108/3108/3108/3108/3108/7097/6772/3561/7099/3459/50615/6775/7124/7124/7124/7124/7124/7124/7124/7124/2625/3594/6095/30009
WP_GPCRS_CLASS_A_RHODOPSIN_LIKE	WP_GPCRS_CLASS_A_RHODOPSIN_LIKE	Gpcrs Class A Rhodopsin Like	231	-0.322462	-1.69262	4.586e-05	0.000496276	0.000314766	5404	tags=73%, list=32%, signal=50%	53836/5731/7932/7932/7932/7932/7932/7932/7932/54329/11250/2830/6010/81491/1269/2834/1816/11255/126370/26211/26211/57105/1909/5021/2853/1814/152/283160/2587/3355/1122/442191/442191/442191/442191/442191/442191/442191/5029/2843/2843/2843/4543/26692/26692/26692/26692/26692/26692/26692/26692/1813/134/2833/158131/3973/624/554/116511/116511/116511/116511/116511/116511/116511/116511/442184/442184/442184/…
REACTOME_ABC_FAMILY_PROTEINS_MEDIATED_TRANSPORT	REACTOME_ABC_FAMILY_PROTEINS_MEDIATED_TRANSPORT	Abc Family Proteins Mediated Transport	94	0.467336	1.91226	4.62426e-05	0.000498564	0.000316217	3193	tags=46%, list=19%, signal=37%	9619/5698/5698/5698/5698/5698/5698/5698/5698/5696/5696/5696/5696/5696/5696/5696/5696/23460/8714/23456/5691/5691/5684/91445/10197/5720/5720/5683/5718/6233/5686/8894/5711/23198/5689/5689/7415/5699/10213/10257/5721/5721/5701/5685/5714/5682/5690/5716/5688/27248/5695/51009/1968/9491/7311/26154
WP_FIBRIN_COMPLEMENT_RECEPTOR_3_SIGNALING_PATHWAY	WP_FIBRIN_COMPLEMENT_RECEPTOR_3_SIGNALING_PATHWAY	Fibrin Complement Receptor 3 Signaling Pathway	42	0.589818	2.10075	4.65883e-05	0.000500438	0.000317405	2111	tags=52%, list=13%, signal=46%	3627/7098/23643/929/6347/5966/3689/7099/7305/3656/7124/7124/7124/7124/7124/7124/7124/7124/83593/387/3684/1147/6850/5970/6714/6714
BIOCARTA_CLASSIC_PATHWAY	BIOCARTA_CLASSIC_PATHWAY	Classic Pathway	11	0.828595	2.07409	4.78407e-05	0.000512001	0.000324739	983	tags=78%, list=6%, signal=73%	714/716/712/718/717/717/717/717/717/717/717/727/715/715
REACTOME_ORC1_REMOVAL_FROM_CHROMATIN	REACTOME_ORC1_REMOVAL_FROM_CHROMATIN	Orc1 Removal From Chromatin	57	0.546742	2.06328	4.81173e-05	0.000513075	0.00032542	2551	tags=55%, list=15%, signal=47%	5698/5698/5698/5698/5698/5698/5698/5698/5696/5696/5696/5696/5696/5696/5696/5696/5691/5691/5684/10197/5720/5720/5683/5718/6233/5686/5711/23198/5689/5689/5699/10213/5721/5721/5701/5685/5714/5682/5690/6500/5716/5688
REACTOME_ENDOSOMAL_SORTING_COMPLEX_REQUIRED_FOR_TRANSPORT_ESCRT	REACTOME_ENDOSOMAL_SORTING_COMPLEX_REQUIRED_FOR_TRANSPORT_ESCRT	Endosomal Sorting Complex Required For Transport Escrt	26	0.657642	2.07631	5.22743e-05	0.000555134	0.000352096	4884	tags=64%, list=29%, signal=46%	92421/27243/6233/51510/51028/25978/7251/10254/84313/128866/7311/11267/137492/27183/8027/7316/9525/7314
PID_HIF1_TFPATHWAY	PID_HIF1_TFPATHWAY	Hif1 Tfpathway	63	0.518295	1.97585	5.24431e-05	0.000555134	0.000352096	4794	tags=59%, list=29%, signal=42%	4907/3162/3689/5054/2023/8553/3939/3939/6513/6095/2353/133/4170/3091/5230/1356/10499/10397/7852/1385/79365/54583/3725/3398/112399/123/207/2113/6667/5209/10370/5243/8648/1387/664/226/10987/4088
REACTOME_SARS_COV_1_ACTIVATES_MODULATES_INNATE_IMMUNE_RESPONSES	REACTOME_SARS_COV_1_ACTIVATES_MODULATES_INNATE_IMMUNE_RESPONSES	Sars Cov 1 Activates Modulates Innate Immune Responses	34	0.626383	2.14734	5.53312e-05	0.000581477	0.000368805	5104	tags=71%, list=31%, signal=50%	64135/684/834/3656/4792/7187/29110/5094/7706/9111/6233/11123/5970/29108/4790/7311/3837/5478/114548/2280/10465/7316/7314/57506/51284
REACTOME_COPII_MEDIATED_VESICLE_TRANSPORT	REACTOME_COPII_MEDIATED_VESICLE_TRANSPORT	Copii Mediated Vesicle Transport	63	0.516575	1.96929	5.51792e-05	0.000581477	0.000368805	4024	tags=58%, list=24%, signal=44%	7039/1075/2157/51128/8775/1522/5265/5265/10427/23243/10972/966/10652/90411/5861/10802/58485/51399/51399/10959/4905/4905/4905/122553/10484/22872/10960/64689/63908/9919/9871/23256/11196/8774/8615/10282/3998/5537/7109
WP_GABA_RECEPTOR_SIGNALING	WP_GABA_RECEPTOR_SIGNALING	Gaba Receptor Signaling	31	-0.602775	-2.18845	5.77782e-05	0.000605008	0.000383729	2572	tags=67%, list=15%, signal=57%	140679/2558/2559/6529/2565/2572/2567/2550/2550/2550/2550/2550/2550/2550/6538/2555/2557/55879/9568/2571/2554/2556/2564/2562/2561/2566
REACTOME_GLOBAL_GENOME_NUCLEOTIDE_EXCISION_REPAIR_GG_NER	REACTOME_GLOBAL_GENOME_NUCLEOTIDE_EXCISION_REPAIR_GG_NER	Global Genome Nucleotide Excision Repair Gg Ner	77	0.48973	1.94298	5.87955e-05	0.000613454	0.000389086	4884	tags=44%, list=29%, signal=31%	54107/8554/6119/1022/1022/51426/6118/3980/6233/7508/6612/5982/60/54778/5886/1643/56655/9318/50813/86/51138/5887/1642/2072/2965/2965/10920/7311/5981/902/10980/5111/85015/7316/7528/5425/4331/8451/10987/64708/7341/7314
REACTOME_TNF_SIGNALING	REACTOME_TNF_SIGNALING	Tnf Signaling	52	0.533605	1.98579	5.99339e-05	0.000623099	0.000395204	4006	tags=55%, list=24%, signal=42%	330/7128/29110/7321/1540/8887/7124/7124/7124/7124/7124/7124/7124/7124/84888/8837/1147/6233/7132/9530/10616/7185/331/3551/220213/56957/8717/7311/8439/10133/9099/7323/329
REACTOME_INTERLEUKIN_2_FAMILY_SIGNALING	REACTOME_INTERLEUKIN_2_FAMILY_SIGNALING	Interleukin 2 Family Signaling	43	0.589998	2.11271	6.0598e-05	0.000627761	0.000398161	1926	tags=41%, list=12%, signal=37%	84868/3560/6772/3561/1439/3559/3600/50615/6775/3718/3716/1438/1438/8503/3601/6774/2185/3932/6850
REACTOME_S_PHASE	REACTOME_S_PHASE	S Phase	142	0.416703	1.83058	6.14747e-05	0.000634585	0.000402489	2551	tags=36%, list=15%, signal=30%	5698/5698/5698/5698/5698/5698/5698/5698/5696/5696/5696/5696/5696/5696/5696/5696/1026/595/7321/54107/1027/5691/5691/6119/5684/10197/246184/5885/5720/5720/10393/1022/1022/6118/5683/5718/5925/6233/5686/5711/5982/23198/5689/5689/5699/5934/10213/5721/5721/56655/5701/5685/5714/5682/5690/6500/5716/5688
WP_NOVEL_INTRACELLULAR_COMPONENTS_OF_RIG_I_LIKE_RECEPTOR_PATHWAY	WP_NOVEL_INTRACELLULAR_COMPONENTS_OF_RIG_I_LIKE_RECEPTOR_PATHWAY	Novel Intracellular Components Of Rig I Like Receptor Pathway	56	0.528475	1.98843	6.3594e-05	0.000654141	0.000414892	3142	tags=42%, list=19%, signal=35%	3627/8653/64135/4792/7187/29110/1540/7124/7124/7124/7124/7124/7124/7124/7124/7706/9636/1147/9140/5970/54941/3458/10010/3551/1654/9474/4790/8717
KEGG_PANCREATIC_CANCER	KEGG_PANCREATIC_CANCER	Pancreatic Cancer	67	0.510163	1.96911	6.54421e-05	0.000670781	0.000425446	5430	tags=61%, list=33%, signal=41%	7039/6772/1950/598/595/3716/1956/8503/6774/1147/5925/5970/5337/673/5879/3551/5880/675/4790/5899/207/1019/5295/23533/1029/7043/369/5594/1871/7046/7157/572/5291/7040/4088/5290/5294/3845/10000/10000/5601/9459
REACTOME_PURINERGIC_SIGNALING_IN_LEISHMANIASIS_INFECTION	REACTOME_PURINERGIC_SIGNALING_IN_LEISHMANIASIS_INFECTION	Purinergic Signaling In Leishmaniasis Infection	26	0.654203	2.06545	6.59532e-05	0.000673648	0.000427264	3284	tags=56%, list=20%, signal=45%	3606/4907/718/719/3162/7295/834/10628/351/5027/5970/29108/5025/4790/3326
REACTOME_ECM_PROTEOGLYCANS	REACTOME_ECM_PROTEOGLYCANS	Ecm Proteoglycans	71	-0.461208	-1.99494	6.93144e-05	0.000705504	0.000447469	2764	tags=36%, list=17%, signal=31%	7143/3909/1290/50509/3673/3680/3680/1311/284217/1289/1463/8785/54829/54829/3679/5802/3674/3690/4148/131873/1404/1298/4038/3381/4146/1758/1297
REACTOME_HEDGEHOG_LIGAND_BIOGENESIS	REACTOME_HEDGEHOG_LIGAND_BIOGENESIS	Hedgehog Ligand Biogenesis	57	0.540198	2.03859	7.10297e-05	0.000720444	0.000456945	3153	tags=62%, list=19%, signal=51%	5698/5698/5698/5698/5698/5698/5698/5698/5696/5696/5696/5696/5696/5696/5696/5696/5691/5691/5034/5684/10197/5720/5720/5683/5718/6233/5686/5711/23198/5689/5689/7415/5699/10213/5721/5721/5701/5685/5714/5682/5690/5716/5688/27248/5695/51009/9491/7311
WP_TGF_BETA_SIGNALING_PATHWAY	WP_TGF_BETA_SIGNALING_PATHWAY	Tgf Beta Signaling Pathway	124	0.424284	1.81932	7.18023e-05	0.000725751	0.000460311	4988	tags=51%, list=30%, signal=36%	4321/2335/3726/467/4233/1026/595/857/7050/6711/351/1316/8554/2353/387/4739/51377/64750/5371/54778/5934/6714/6714/7057/6500/5879/10413/7071/8462/57559/11059/5747/3725/6464/2354/207/3691/57154/2113/5295/1386/4092/6667/2885/79753/3985/3688/1387/11184/9972/1432/5594/7046/7157/10987/163126/7040/4088/6093/22938/7341/9839/8454/9765
WP_COMPLEMENT_SYSTEM_IN_NEURONAL_DEVELOPMENT_AND_PLASTICITY	WP_COMPLEMENT_SYSTEM_IN_NEURONAL_DEVELOPMENT_AND_PLASTICITY	Complement System In Neuronal Development And Plasticity	92	0.469676	1.91885	7.24792e-05	0.000730059	0.000463044	2093	tags=39%, list=13%, signal=34%	714/716/712/3075/355/718/719/1191/710/4240/629/629/629/629/629/629/629/717/717/717/717/717/717/717/3689/3426/1378/727/715/715/10487/728/966/4155/1675/1675/3684/10461/3687/54205/5359/3685
REACTOME_SENSORY_PERCEPTION_OF_TASTE	REACTOME_SENSORY_PERCEPTION_OF_TASTE	Sensory Perception Of Taste	38	-0.573877	-2.16232	7.39602e-05	0.000739856	0.000469257	3291	tags=71%, list=20%, signal=57%	50837/50837/50837/80835/2914/2911/259285/50834/119395/80834/50840/50840/50840/6327/50838/50838/50838/50833/259296/259296/259296/50831/50832/54429/6328/50839/50839/50839/259287/259287/2784/6335/50836/50836/50836/259286
WP_IL6_SIGNALING_PATHWAY	WP_IL6_SIGNALING_PATHWAY	Il6 Signaling Pathway	43	0.586374	2.09973	7.37509e-05	0.000739856	0.000469257	4622	tags=60%, list=28%, signal=44%	7076/6772/3726/598/3659/3572/3716/3570/6774/9021/2549/639/5879/3569/3055/6464/3717/207/5295/2885/7409/8648/1387/6198/5594/572
REACTOME_L1CAM_INTERACTIONS	REACTOME_L1CAM_INTERACTIONS	L1cam Interactions	111	-0.401488	-1.88984	7.75061e-05	0.000772672	0.000490071	2596	tags=30%, list=16%, signal=25%	80086/26052/57731/3673/6327/3680/3680/6712/6331/284217/6328/1463/27255/3897/6329/1742/6335/6336/6710/287/11280/6900/55800/6323/2596/6456/24137/3674/1641/4897/3690/6708/10752/286/1272/6332/347733
WP_SPINAL_CORD_INJURY	WP_SPINAL_CORD_INJURY	Spinal Cord Injury	106	0.442502	1.85256	8.04425e-05	0.000799209	0.000506902	2641	tags=41%, list=16%, signal=35%	3627/4321/10673/5743/6347/2919/3958/3383/595/7099/729230/301/5322/7124/7124/7124/7124/7124/7124/7124/7124/7538/7832/1958/727/1027/9475/2212/2353/176/4318/4155/387/1956/900/5925/627/5530/4282/4282/388/3554/3458/5879/57142/64131/64131/3569/199/199/199/199/199/199
PID_IL23_PATHWAY	PID_IL23_PATHWAY	Il23 Pathway	36	0.606979	2.09787	8.16934e-05	0.00080849	0.000512789	1652	tags=51%, list=10%, signal=46%	4283/3606/3675/920/6347/8809/6772/2919/916/4792/6775/7124/7124/7124/7124/7124/7124/7124/7124/3594/6774/9021
WP_ANDROGEN_RECEPTOR_SIGNALING_PATHWAY	WP_ANDROGEN_RECEPTOR_SIGNALING_PATHWAY	Androgen Receptor Signaling Pathway	78	0.486744	1.93982	8.19322e-05	0.00080849	0.000512789	4959	tags=58%, list=30%, signal=41%	595/857/4193/5052/7050/9475/8554/2274/387/23411/1956/10499/6774/5925/5970/388/6714/6714/2316/8031/5879/5901/1385/11034/5747/3725/7182/10498/207/573/5295/6667/2308/3985/5728/5728/6047/8648/2119/8850/1387/7337/9611/4088/6093/7341/56924/2932/10273
KEGG_MEDICUS_REFERENCE_IL2_FAMILY_TO_JAK_STAT_SIGNALING_PATHWAY	KEGG_MEDICUS_REFERENCE_IL2_FAMILY_TO_JAK_STAT_SIGNALING_PATHWAY	Il2 Family To Jak Stat Signaling Pathway	23	0.691268	2.10818	8.23533e-05	0.000809901	0.000513683	1572	tags=48%, list=9%, signal=44%	3574/3560/6772/3575/3561/3559/3600/50615/3718/3716/3601/6774
REACTOME_DISEASES_ASSOCIATED_WITH_O_GLYCOSYLATION_OF_PROTEINS	REACTOME_DISEASES_ASSOCIATED_WITH_O_GLYCOSYLATION_OF_PROTEINS	Diseases Associated With O Glycosylation Of Proteins	58	-0.492545	-2.01384	8.3596e-05	0.000819354	0.000519679	2338	tags=51%, list=14%, signal=44%	4589/221981/170690/4855/4855/4855/4855/4855/4855/4855/11093/11093/92949/140453/56667/10071/118430/200958/200958/200958/200958/200958/200958/200958/200958/80070/9509/170689/11096/54437/4585/4585/4585/4585/4585/4585/4585/4585/10418/11095/80731/56999/9508/11174
PID_IL27_PATHWAY	PID_IL27_PATHWAY	Il27 Pathway	25	0.668096	2.08771	8.45175e-05	0.000822844	0.000521893	3247	tags=70%, list=19%, signal=56%	3606/6772/3572/6775/7124/7124/7124/7124/7124/7124/7124/7124/2625/3716/3594/30009/6774/9466/9466/3458/3569/6776/3717
REACTOME_SWITCHING_OF_ORIGINS_TO_A_POST_REPLICATIVE_STATE	REACTOME_SWITCHING_OF_ORIGINS_TO_A_POST_REPLICATIVE_STATE	Switching Of Origins To A Post Replicative State	75	0.488215	1.91724	8.43168e-05	0.000822844	0.000521893	2551	tags=48%, list=15%, signal=41%	5698/5698/5698/5698/5698/5698/5698/5698/5696/5696/5696/5696/5696/5696/5696/5696/7321/5691/5691/5684/10197/246184/5720/5720/10393/5683/5718/6233/5686/5711/23198/5689/5689/5699/10213/5721/5721/5701/5685/5714/5682/5690/6500/5716/5688
WP_NEURAL_CREST_DIFFERENTIATION	WP_NEURAL_CREST_DIFFERENTIATION	Neural Crest Differentiation	97	-0.417567	-1.93098	9.06947e-05	0.000880041	0.00055817	2029	tags=33%, list=12%, signal=29%	4855/4855/4855/4855/4855/4855/4855/7471/3196/7291/5077/3975/3975/6663/8313/652/9734/83439/83439/7021/7545/1005/4359/167826/23493/5081/999/3670/8929/1302/1302/1302/1302/1302/1302/1302/2261
REACTOME_PROTEIN_UBIQUITINATION	REACTOME_PROTEIN_UBIQUITINATION	Protein Ubiquitination	55	0.532687	1.99811	9.31777e-05	0.000898147	0.000569654	5270	tags=75%, list=32%, signal=51%	3105/3105/3105/3105/3105/3105/3105/3105/92912/7321/5193/9646/79577/65264/55236/6233/51255/7415/54926/7320/7317/7347/7328/56254/55284/7311/7326/8915/8239/79139/7323/5111/257218/5591/5194/7316/7874/92305/7322/7332/10670/7314/27338/5830/5830/7334/5192
WP_IL_18_SIGNALING_PATHWAY	WP_IL_18_SIGNALING_PATHWAY	Il 18 Signaling Pathway	52	0.527903	1.96457	9.28742e-05	0.000898147	0.000569654	4032	tags=57%, list=24%, signal=44%	3606/8809/355/3659/4792/7124/7124/7124/7124/7124/7124/7124/7124/8837/1147/5562/3932/7132/5970/54205/4688/3551/55272/8807/5579/3315/836/4790/4615/1994/5295/6667/3654/5728/5728
BIOCARTA_VITCB_PATHWAY	BIOCARTA_VITCB_PATHWAY	Vitcb Pathway	11	0.814857	2.0397	9.41402e-05	0.00090443	0.000573639	1206	tags=55%, list=7%, signal=51%	1288/1287/6515/6513/1286/5034
REACTOME_TRANSPORT_TO_THE_GOLGI_AND_SUBSEQUENT_MODIFICATION	REACTOME_TRANSPORT_TO_THE_GOLGI_AND_SUBSEQUENT_MODIFICATION	Transport To The Golgi And Subsequent Modification	167	0.386915	1.74191	9.51661e-05	0.000911278	0.000577983	4049	tags=45%, list=24%, signal=35%	7039/1075/2157/51128/2517/11320/8775/57134/4121/1522/8655/830/6711/5265/5265/10427/23243/378/372/832/10972/966/4247/10652/22796/90411/5861/9527/10802/1314/58485/57511/55860/22818/51399/51399/10959/2530/377/51272/4905/4905/4905/375/4245/122553/10484/4124/6480/51164/22872/54732/10960/64689/63908/8703/9919/9871/23256/9331/11015/84516/11196/11316/8774/6709/8615/10671/1315/10282/3998/10540/10466/10466…
BIOCARTA_NO2IL12_PATHWAY	BIOCARTA_NO2IL12_PATHWAY	No2il12 Pathway	15	0.765757	2.09001	9.5957e-05	0.000915839	0.000580875	1238	tags=60%, list=7%, signal=56%	917/920/916/915/914/6775/3594/1234/919
REACTOME_MAPK6_MAPK4_SIGNALING	REACTOME_MAPK6_MAPK4_SIGNALING	Mapk6 Mapk4 Signaling	78	0.484082	1.92921	9.67139e-05	0.000920046	0.000583544	3333	tags=54%, list=20%, signal=43%	5698/5698/5698/5698/5698/5698/5698/5698/5696/5696/5696/5696/5696/5696/5696/5696/3337/5691/5691/5684/10197/5720/5720/5063/5683/5718/6233/5686/5711/5567/23198/5689/5689/5699/10213/5721/5721/5701/5685/5714/5682/5690/5879/5716/5688/3315/5695/3725/27327/9491/7311/7514/5597/5566/5566
REACTOME_FCERI_MEDIATED_CA_2_MOBILIZATION	REACTOME_FCERI_MEDIATED_CA_2_MOBILIZATION	Fceri Mediated Ca 2 Mobilization	33	0.609297	2.06558	0.000100822	0.000955999	0.000606347	3892	tags=53%, list=23%, signal=41%	3702/2207/3709/4067/3937/801/5534/4773/5530/6850/4775/7294/10768/6464/3710/27040/2885/7409
KEGG_MEDICUS_REFERENCE_EGF_EGFR_ACTIN_SIGNALING_PATHWAY	KEGG_MEDICUS_REFERENCE_EGF_EGFR_ACTIN_SIGNALING_PATHWAY	Egf Egfr Actin Signaling Pathway	21	0.695775	2.09468	0.000102745	0.000967935	0.000613918	3129	tags=79%, list=19%, signal=64%	1950/10095/10109/1956/10096/10097/60/8976/2017/2017/6714/6714/4690/10094/8440/10093/7456/71/71
REACTOME_REGULATION_OF_HSF1_MEDIATED_HEAT_SHOCK_RESPONSE	REACTOME_REGULATION_OF_HSF1_MEDIATED_HEAT_SHOCK_RESPONSE	Regulation Of Hsf1 Mediated Heat Shock Response	72	0.48423	1.89412	0.000102416	0.000967935	0.000613918	5166	tags=57%, list=31%, signal=39%	1288/3310/3337/23279/9631/23165/3313/79023/22824/27242/6119/23411/6118/162989/9529/10049/348995/9530/9531/7531/7531/4928/3312/3315/472/53371/573/3309/29074/9532/81929/3308/23225/7266/8086/8086/55746/9972/57122/5594/9883/7314/2932/91582/3297/3297/10808
KEGG_MEDICUS_REFERENCE_CYTOKINE_JAK_STAT_SIGNALING_PATHWAY	KEGG_MEDICUS_REFERENCE_CYTOKINE_JAK_STAT_SIGNALING_PATHWAY	Cytokine Jak Stat Signaling Pathway	41	0.583758	2.06146	0.000103955	0.000973033	0.000617151	3247	tags=58%, list=19%, signal=47%	3574/3560/6772/3575/3561/1439/3559/3600/3459/3572/6775/3718/3716/3594/3454/3570/3601/6774/3460/3460/3458/3569/6778/6776/3717
PID_IL2_1PATHWAY	PID_IL2_1PATHWAY	Il2 1pathway	54	0.540756	2.01748	0.000103931	0.000973033	0.000617151	4541	tags=51%, list=27%, signal=37%	3560/6772/3561/3559/3718/3716/2353/387/6774/9021/2185/3932/6850/3667/3458/10254/5579/9046/3725/6464/6776/8660/5295/2885/8027/1432/5594/6777
REACTOME_ABC_TRANSPORTER_DISORDERS	REACTOME_ABC_TRANSPORTER_DISORDERS	Abc Transporter Disorders	70	0.495821	1.92207	0.000109306	0.00101984	0.00064684	3193	tags=55%, list=19%, signal=45%	19/5698/5698/5698/5698/5698/5698/5698/5698/5696/5696/5696/5696/5696/5696/5696/5696/5691/5691/5684/91445/10197/5720/5720/5683/5718/6233/5686/55788/5711/23198/5689/5689/7415/5699/10213/5721/5721/5701/5685/5714/5682/5690/5716/5688/27248/5695/51009/9491/7311/26154
REACTOME_N_GLYCAN_TRIMMING_IN_THE_ER_AND_CALNEXIN_CALRETICULIN_CYCLE	REACTOME_N_GLYCAN_TRIMMING_IN_THE_ER_AND_CALNEXIN_CALRETICULIN_CYCLE	N Glycan Trimming In The Er And Calnexin Calreticulin Cycle	32	0.609429	2.02778	0.000110336	0.00102289	0.000648772	5042	tags=74%, list=30%, signal=51%	9695/91445/80267/6233/821/821/7415/55741/23193/5887/11236/11236/7844/267/51009/7311/2923/79139/10956/10206/9761/5589/7316/7314/6400
REACTOME_INTERLEUKIN_3_INTERLEUKIN_5_AND_GM_CSF_SIGNALING	REACTOME_INTERLEUKIN_3_INTERLEUKIN_5_AND_GM_CSF_SIGNALING	Interleukin 3 Interleukin 5 And Gm Csf Signaling	47	0.549872	2.00637	0.000110143	0.00102289	0.000648772	4921	tags=62%, list=30%, signal=44%	3560/3561/1439/3559/4067/3718/3716/1438/1438/8503/6233/6850/7534/1398/2889/3055/6464/6776/7311/3717/5566/5566/1399/5295/2885/7409/7316/6777/5291/7314/5290
REACTOME_RIPK1_MEDIATED_REGULATED_NECROSIS	REACTOME_RIPK1_MEDIATED_REGULATED_NECROSIS	Ripk1 Mediated Regulated Necrosis	30	0.62723	2.06847	0.000111733	0.00103256	0.000654905	5357	tags=84%, list=32%, signal=57%	330/8743/355/57162/197259/8797/8837/6233/8795/331/6386/8717/7311/329/10211/10211/10211/10211/10211/10211/10211/10211/3320/7316/7332/7314/356/10273/10015/11140/8772/2319
BIOCARTA_TCR_PATHWAY	BIOCARTA_TCR_PATHWAY	Tcr Pathway	42	0.572911	2.04053	0.000112542	0.00103373	0.000655649	3892	tags=49%, list=23%, signal=38%	917/916/915/4792/801/4773/2353/919/3932/5530/5970/4775/5879/5579/3725/6464/4790/805/27040/5295/2885/7409
WP_B_CELL_RECEPTOR_SIGNALING_PATHWAY	WP_B_CELL_RECEPTOR_SIGNALING_PATHWAY	B Cell Receptor Signaling Pathway	90	0.462627	1.88006	0.000112571	0.00103373	0.000655649	4643	tags=49%, list=28%, signal=36%	5788/5788/975/5966/4792/3059/4067/118788/4773/1147/3932/6850/2549/5970/604/673/1398/4775/4690/5879/3551/1385/8462/2889/5579/5880/3725/6464/4790/10892/207/8915/8395/1399/2113/5295/4149/1386/2885/7409/2308/6452/8394/11184/1432/5594/5170
REACTOME_RHO_GTPASE_CYCLE	REACTOME_RHO_GTPASE_CYCLE	Rho Gtpase Cycle	403	0.319669	1.57258	0.000113331	0.00103744	0.000658004	4332	tags=38%, list=26%, signal=29%	116984/1536/5924/3071/1829/390/10788/857/1832/80005/8826/91452/55852/139818/6711/9235/9475/1794/8654/200894/392/10672/832/1213/93663/7984/7984/23580/55971/10787/1362/23365/387/391/121512/5063/8503/10652/399/23191/23191/23191/2040/23075/114793/201176/201176/201176/157769/667/2185/3932/7170/84681/9528/60/394/1969/5337/7415/8976/388/23221/29843/8301/6714/6714/7879/5585/51479/9318/144402/4690/4688/27…
KEGG_MEDICUS_REFERENCE_26S_PROTEASOME_MEDIATED_PROTEIN_DEGRADATION	KEGG_MEDICUS_REFERENCE_26S_PROTEASOME_MEDIATED_PROTEIN_DEGRADATION	26s Proteasome Mediated Protein Degradation	33	0.606432	2.05587	0.000123866	0.00113032	0.000716914	5106	tags=75%, list=31%, signal=52%	5691/5691/5684/5683/5718/6233/5686/5689/5689/10213/5701/5685/5714/5682/5690/5688/5695/7311/5704/5704/5706/7316/5713/7314/5705/9861/5719
REACTOME_SOMITOGENESIS	REACTOME_SOMITOGENESIS	Somitogenesis	48	0.558552	2.04697	0.000126803	0.00115351	0.00073162	2551	tags=57%, list=15%, signal=49%	5698/5698/5698/5698/5698/5698/5698/5698/5696/5696/5696/5696/5696/5696/5696/5696/5691/5691/5684/10197/5720/5720/5683/5718/5686/5711/5689/5689/5699/10213/5721/5721/5701/5685/5714/5682/5690/5716/5688
WP_LEPTIN_SIGNALING_PATHWAY	WP_LEPTIN_SIGNALING_PATHWAY	Leptin Signaling Pathway	70	0.493369	1.91257	0.000127373	0.00115509	0.00073262	4952	tags=51%, list=30%, signal=36%	6772/5966/9475/3716/387/6774/1147/9021/5770/5562/5970/6714/6714/3667/1073/5879/3551/1385/5747/6464/4790/3717/207/3953/5295/6667/2885/2308/5728/5728/6194/8648/1432/6198/5594/6777/572/6093/2932
WP_PHOTODYNAMIC_THERAPY_INDUCED_NF_KB_SURVIVAL_SIGNALING	WP_PHOTODYNAMIC_THERAPY_INDUCED_NF_KB_SURVIVAL_SIGNALING	Photodynamic Therapy Induced Nf Kb Survival Signaling	34	0.611992	2.098	0.000128318	0.00115645	0.000733483	3110	tags=61%, list=19%, signal=50%	330/5743/597/5966/3383/595/7124/7124/7124/7124/7124/7124/7124/7124/4318/8837/4314/1147/959/7132/5970/3551/3569/2920/4790
REACTOME_ION_HOMEOSTASIS	REACTOME_ION_HOMEOSTASIS	Ion Homeostasis	53	-0.492753	-2.00471	0.000127947	0.00115645	0.000733483	2344	tags=41%, list=14%, signal=35%	1760/482/53822/53826/6262/491/816/6547/6543/3767/7137/10060/815/6261/478/487/10345/477/844/6263/845/6588
WP_TOLL_LIKE_RECEPTOR_SIGNALING_RELATED_TO_MYD88	WP_TOLL_LIKE_RECEPTOR_SIGNALING_RELATED_TO_MYD88	Toll Like Receptor Signaling Related To Myd88	30	0.623815	2.05721	0.000129531	0.00116378	0.000738134	3796	tags=50%, list=23%, signal=39%	7098/51311/7096/7097/5966/7099/7187/29110/1147/5970/3551/4790/4615/51135/3654/7100
KEGG_MEDICUS_REFERENCE_CARDIAC_TYPE_VGCC_RYR_SIGNALING	KEGG_MEDICUS_REFERENCE_CARDIAC_TYPE_VGCC_RYR_SIGNALING	Cardiac Type Vgcc Ryr Signaling	20	-0.685076	-2.18808	0.000135874	0.00121701	0.000771895	2404	tags=59%, list=14%, signal=51%	10368/782/6262/59284/785/784/786/10369/55799/781/10345/844/845
REACTOME_RAB_REGULATION_OF_TRAFFICKING	REACTOME_RAB_REGULATION_OF_TRAFFICKING	Rab Regulation Of Trafficking	103	0.437968	1.82613	0.00013839	0.00123574	0.000783776	5698	tags=59%, list=34%, signal=39%	23682/64786/163486/5873/79961/81846/163259/5878/11337/10890/10981/51552/5861/58485/51399/51399/10260/1121/23011/11345/9367/22898/7879/8766/122553/7531/7531/9230/4218/5869/25782/79958/5872/81631/207/5868/5867/9363/23258/10133/54453/22931/7109/27342/11031/22930/6399/11021/79090/55667/128637/2664/26000/22879/10000/10000/57679/9827/382/83696/54662/84079/126003
KEGG_MEDICUS_VARIANT_MUTATION_INACTIVATED_VCP_TO_26S_PROTEASOME_MEDIATED_PROTEIN_DEGRADATION	KEGG_MEDICUS_VARIANT_MUTATION_INACTIVATED_VCP_TO_26S_PROTEASOME_MEDIATED_PROTEIN_DEGRADATION	Variant Mutation Inactivated Vcp To 26s Proteasome Mediated Protein Degradation	34	0.610338	2.09234	0.000141624	0.00126076	0.000799643	5106	tags=76%, list=31%, signal=53%	5691/5691/5684/5683/5718/6233/5686/5689/5689/7415/10213/5701/5685/5714/5682/5690/5688/5695/7311/5704/5704/5706/7316/5713/7314/5705/9861/5719
WP_APOPTOSIS_RELATED_NETWORK_DUE_TO_ALTERED_NOTCH3_IN_OVARIAN_CANCER	WP_APOPTOSIS_RELATED_NETWORK_DUE_TO_ALTERED_NOTCH3_IN_OVARIAN_CANCER	Apoptosis Related Network Due To Altered Notch3 In Ovarian Cancer	51	0.536715	1.98692	0.000142761	0.001267	0.000803603	3729	tags=67%, list=22%, signal=52%	3575/1728/8878/8878/1026/8767/7124/7124/7124/7124/7124/7124/7124/7124/308/2149/1027/27242/351/8870/8870/8870/8870/8870/8870/9021/2185/8795/5585/7057/7185/1495/2081/3315/5747/7431/4790/602/207/3309/2113/348/4092
REACTOME_VOLTAGE_GATED_POTASSIUM_CHANNELS	REACTOME_VOLTAGE_GATED_POTASSIUM_CHANNELS	Voltage Gated Potassium Channels	42	-0.542249	-2.1088	0.00014359	0.00127049	0.000805813	5445	tags=80%, list=33%, signal=54%	3784/3784/3748/3739/23415/3738/3750/3750/23416/9196/169522/3746/3785/3785/56479/93107/3757/3755/3743/3736/9132/3737/3744/26251/3754/3741/90134/9312/3788/27133/131096/3787/3756/3747/3751/3745
REACTOME_G2_M_CHECKPOINTS	REACTOME_G2_M_CHECKPOINTS	G2 M Checkpoints	106	0.433211	1.81366	0.000144571	0.00127529	0.000808858	3153	tags=42%, list=19%, signal=34%	5698/5698/5698/5698/5698/5698/5698/5698/5696/5696/5696/5696/5696/5696/5696/5696/5691/5691/6119/5684/10197/5720/5720/7529/6118/5683/5718/6233/5686/5711/5982/23198/5689/5689/7534/5699/10213/5721/5721/5701/5685/5714/7531/7531/10111/5682/5690/4683/5716/5688/7533/5932/5695/472/11200/9491/7311
KEGG_MEDICUS_VARIANT_MUTATION_INACTIVATED_UBQLN2_TO_26S_PROTEASOME_MEDIATED_PROTEIN_DEGRADATION	KEGG_MEDICUS_VARIANT_MUTATION_INACTIVATED_UBQLN2_TO_26S_PROTEASOME_MEDIATED_PROTEIN_DEGRADATION	Variant Mutation Inactivated Ubqln2 To 26s Proteasome Mediated Protein Degradation	34	0.609064	2.08797	0.000145426	0.00127725	0.000810099	5106	tags=76%, list=31%, signal=53%	5691/5691/5684/5683/5718/6233/5686/5689/5689/10213/5701/5685/5714/5682/5690/5688/5695/7311/29978/5704/5704/5706/7316/5713/7314/5705/9861/5719
BIOCARTA_CSK_PATHWAY	BIOCARTA_CSK_PATHWAY	Csk Pathway	17	0.729404	2.04439	0.00014567	0.00127725	0.000810099	412	tags=54%, list=2%, signal=53%	3122/3122/3122/3122/3122/3122/3122/3122/917/920/5788/5788/916/915
REACTOME_TNFR1_INDUCED_NF_KAPPA_B_SIGNALING_PATHWAY	REACTOME_TNFR1_INDUCED_NF_KAPPA_B_SIGNALING_PATHWAY	Tnfr1 Induced Nf Kappa B Signaling Pathway	29	0.619265	2.01109	0.000146895	0.00128207	0.000813158	4006	tags=68%, list=24%, signal=51%	330/7128/1540/7124/7124/7124/7124/7124/7124/7124/7124/1147/6233/7132/10616/7185/331/3551/220213/56957/8717/7311/10133/9099/329
REACTOME_SYNTHESIS_OF_DNA	REACTOME_SYNTHESIS_OF_DNA	Synthesis Of Dna	102	0.440001	1.83145	0.000147101	0.00128207	0.000813158	2551	tags=41%, list=15%, signal=35%	5698/5698/5698/5698/5698/5698/5698/5698/5696/5696/5696/5696/5696/5696/5696/5696/7321/54107/5691/5691/6119/5684/10197/246184/5720/5720/10393/6118/5683/5718/6233/5686/5711/5982/23198/5689/5689/5699/10213/5721/5721/56655/5701/5685/5714/5682/5690/6500/5716/5688
BIOCARTA_IL12_PATHWAY	BIOCARTA_IL12_PATHWAY	Il12 Pathway	19	0.708118	2.08155	0.000154697	0.00134425	0.000852598	1238	tags=47%, list=7%, signal=44%	3606/917/8809/916/915/6775/3594/1234/919
BIOCARTA_IL2RB_PATHWAY	BIOCARTA_IL2RB_PATHWAY	Il2rb Pathway	37	0.590694	2.04829	0.000157628	0.00136564	0.000866165	5055	tags=68%, list=30%, signal=48%	3560/355/3561/3559/3718/3716/2353/9111/8837/9021/6850/3667/6464/6776/207/1399/5478/5295/2885/6198/5594/6777/572/5290/356/5294
WP_DEVELOPMENT_OF_URETERIC_COLLECTION_SYSTEM	WP_DEVELOPMENT_OF_URETERIC_COLLECTION_SYSTEM	Development Of Ureteric Collection System	57	-0.47306	-1.94444	0.000161107	0.00139164	0.000882654	3273	tags=42%, list=20%, signal=34%	5915/8516/79633/9353/7481/2736/10220/2719/5076/6608/3975/3975/2138/652/2737/57216/7490/158326/5979/168667/341640/6092/2674/80144/653
REACTOME_TRANSLATION_OF_SARS_COV_2_STRUCTURAL_PROTEINS	REACTOME_TRANSLATION_OF_SARS_COV_2_STRUCTURAL_PROTEINS	Translation Of Sars Cov 2 Structural Proteins	55	0.522471	1.95979	0.000165135	0.00142221	0.000902045	5170	tags=66%, list=31%, signal=45%	83666/51201/11320/54625/1603/79668/84061/4247/6233/6482/821/821/2530/4245/55741/23193/4124/2589/25921/6480/7311/6732/7991/3703/6185/6185/143/5589/7316/6484/7341/7314/2932/1650/51114/6184/51125/3276
KEGG_MEDICUS_REFERENCE_MITOCHONDRIAL_COMPLEX_UCP1_IN_THERMOGENESIS	KEGG_MEDICUS_REFERENCE_MITOCHONDRIAL_COMPLEX_UCP1_IN_THERMOGENESIS	Mitochondrial Complex Ucp1 In Thermogenesis	47	0.541445	1.97562	0.000174932	0.00150214	0.000952742	4586	tags=65%, list=28%, signal=47%	6392/4729/6390/4695/4702/4694/1340/51103/4697/4719/4719/1537/51079/1351/51241/4724/4700/4700/4700/4700/4700/9377/4709/4704/7386/55967/25915/7385/4720/126328/126328/6391/4716/4716/4722
PID_ERBB1_RECEPTOR_PROXIMAL_PATHWAY	PID_ERBB1_RECEPTOR_PROXIMAL_PATHWAY	Erbb1 Receptor Proximal Pathway	34	0.605417	2.07546	0.000177743	0.00151733	0.000962374	5251	tags=67%, list=31%, signal=46%	6772/1950/1956/8503/6774/5770/2549/8976/6714/6714/4690/8440/5747/6464/7094/5295/2885/2773/2934/5594/5291/5290/23396/3845
KEGG_HUNTINGTONS_DISEASE	KEGG_HUNTINGTONS_DISEASE	Huntingtons Disease	151	0.395992	1.75206	0.000177716	0.00151733	0.000962374	5222	tags=60%, list=31%, signal=41%	6648/6392/55081/1212/1345/4729/6390/7052/4695/4702/1349/4694/1340/1213/5440/4697/5432/2876/1175/5468/1329/1329/4719/4719/1537/64764/6647/627/548644/5441/1351/4724/163/54205/1337/4717/5978/4712/4725/4706/51164/4700/4700/4700/4700/4700/4710/1385/4696/4696/4696/4696/4696/4696/4696/4696/4696/4696/9377/4709/4704/7386/1173/4711/836/246721/1350/7388/4698/4708/1347/9519/5436/4707/5438/83544/6667/10540/73…
WP_PHOTODYNAMIC_THERAPY_INDUCED_HIF_1_SURVIVAL_SIGNALING	WP_PHOTODYNAMIC_THERAPY_INDUCED_HIF_1_SURVIVAL_SIGNALING	Photodynamic Therapy Induced Hif 1 Survival Signaling	34	0.60278	2.06642	0.000192951	0.00164013	0.00104026	1369	tags=36%, list=8%, signal=33%	7039/5743/597/598/5054/3485/6515/3939/3939/6513/4170/3091/5230
KEGG_P53_SIGNALING_PATHWAY	KEGG_P53_SIGNALING_PATHWAY	P53 Signaling Pathway	61	0.507397	1.93256	0.000193654	0.00164013	0.00104026	4128	tags=46%, list=25%, signal=35%	50484/355/64065/8493/1026/595/5054/4193/27244/64393/143686/900/4616/8795/54205/1643/9538/7057/51246/472/836/11200/5366/1019/1029/25898/5728/5728/896
KEGG_TIGHT_JUNCTION	KEGG_TIGHT_JUNCTION	Tight Junction	121	-0.372056	-1.77936	0.000193818	0.00164013	0.00104026	2233	tags=22%, list=13%, signal=19%	150084/5010/9073/8735/84552/5522/5578/4619/7122/56288/58498/5582/79784/89/49861/4622/51208/9223/93408/4628/4636/58494/57644/4625/1496/4624/88/4633/4620/4621/4626
REACTOME_METABOLISM_OF_WATER_SOLUBLE_VITAMINS_AND_COFACTORS	REACTOME_METABOLISM_OF_WATER_SOLUBLE_VITAMINS_AND_COFACTORS	Metabolism Of Water Soluble Vitamins And Cofactors	110	0.43539	1.84908	0.000194485	0.001641	0.00104081	3281	tags=33%, list=20%, signal=27%	4907/5743/119391/83666/10135/81034/54625/6515/55328/8566/79668/6513/5167/55163/160428/4524/10797/55034/27010/55788/27249/4337/166785/4552/79717/686/4837/2350/51248/8876/83594/5168/60496/9054/5096/51293/1528/9446/4522
KEGG_SPLICEOSOME	KEGG_SPLICEOSOME	Spliceosome	104	0.431869	1.80338	0.000197427	0.00166101	0.0010535	5234	tags=45%, list=31%, signal=31%	3310/1655/5093/51691/27258/6637/3190/51690/83443/10594/10594/6628/23658/4670/51362/10286/23450/8896/3312/153527/4686/55110/57819/57819/57819/57819/57819/57819/11325/51340/25949/6636/55119/6633/6629/9775/9775/10291/3183/11338/10713/23451/9416/25804/51503/10465/3178/9128/6635/51729/10569/1659/22938/10262/55696/11017/6434/1665/56259/24148/27339
REACTOME_DEGRADATION_OF_THE_EXTRACELLULAR_MATRIX	REACTOME_DEGRADATION_OF_THE_EXTRACELLULAR_MATRIX	Degradation Of The Extracellular Matrix	124	-0.367947	-1.76193	0.000198373	0.00166416	0.0010555	779	tags=19%, list=5%, signal=18%	1303/11096/7093/1511/1306/1307/7373/4317/1300/11095/56999/999/131873/1298/1302/1302/1302/1302/1302/1302/1302/4322/1297/827/4325/50859
WP_NUCLEAR_RECEPTORS_META_PATHWAY	WP_NUCLEAR_RECEPTORS_META_PATHWAY	Nuclear Receptors Meta Pathway	281	0.34371	1.63564	0.000210197	0.00175829	0.0011152	2701	tags=28%, list=16%, signal=24%	330/7039/5743/7056/6347/1831/51129/7128/11309/8714/3726/1728/5360/3162/5552/2289/8878/8878/4240/3337/7295/595/5226/196/5166/5997/1545/2512/7124/7124/7124/7124/7124/7124/7124/7124/8553/5052/6515/1958/2730/1027/5265/5265/2908/6513/4199/23764/3280/873/6342/27173/121512/6533/2495/1956/10499/10769/4257/51426/80315/6774/8204/645/2040/4616/10728/26509/9792/9588/1969/64116/6714/6714/5272/10257/6364/34/23…
REACTOME_CALNEXIN_CALRETICULIN_CYCLE	REACTOME_CALNEXIN_CALRETICULIN_CYCLE	Calnexin Calreticulin Cycle	24	0.647466	1.99086	0.000210888	0.00175901	0.00111566	5042	tags=81%, list=30%, signal=56%	9695/91445/80267/6233/821/821/55741/23193/11236/11236/7844/267/51009/7311/2923/10956/10206/5589/7316/7314/6400
WP_THYMIC_STROMAL_LYMPHOPOIETIN_TSLP_SIGNALING_PATHWAY	WP_THYMIC_STROMAL_LYMPHOPOIETIN_TSLP_SIGNALING_PATHWAY	Thymic Stromal Lymphopoietin Tslp Signaling Pathway	40	0.570116	1.99018	0.000214369	0.00178293	0.00113083	4613	tags=52%, list=28%, signal=38%	6772/3575/4792/4067/6775/3716/6774/3932/5970/6714/6714/3055/6778/6776/4790/3717/207/6194/1432/5594/6777/55361
REACTOME_FCGR_ACTIVATION	REACTOME_FCGR_ACTIVATION	Fcgr Activation	12	0.778288	1.98382	0.000221168	0.00183424	0.00116338	2917	tags=69%, list=17%, signal=57%	917/4067/2209/2212/919/6850/6714/6714/3055
WP_FOXP3_IN_COVID_19	WP_FOXP3_IN_COVID_19	Foxp3 In Covid 19	15	0.745642	2.03511	0.000222938	0.00184367	0.00116936	1572	tags=67%, list=9%, signal=60%	3560/3575/940/942/3561/3559/941/3572/3570/6774
REACTOME_CASPASE_ACTIVATION_VIA_DEATH_RECEPTORS_IN_THE_PRESENCE_OF_LIGAND	REACTOME_CASPASE_ACTIVATION_VIA_DEATH_RECEPTORS_IN_THE_PRESENCE_OF_LIGAND	Caspase Activation Via Death Receptors In The Presence Of Ligand	15	0.744774	2.03274	0.000226955	0.00187158	0.00118706	1870	tags=53%, list=11%, signal=47%	23643/8743/929/355/7099/8797/8837/8795
REACTOME_CLATHRIN_MEDIATED_ENDOCYTOSIS	REACTOME_CLATHRIN_MEDIATED_ENDOCYTOSIS	Clathrin Mediated Endocytosis	138	0.404399	1.77131	0.000234497	0.00192831	0.00122304	5287	tags=60%, list=32%, signal=41%	917/7039/920/685/3575/1950/8673/915/6845/6845/1212/25977/4738/4738/115548/10109/5878/950/1213/6844/1956/10096/1175/3267/10097/6233/1861/409/60/8322/29979/8976/163/2017/2017/8301/6455/9318/30011/10094/50813/51138/4074/22848/10254/10093/5869/3312/9341/10920/1173/71/71/7311/5868/55707/55707/4952/29978/2885/8871/10980/85021/1211/8674/10618/10618/3482/408/8027/51429/27348/7316/9026/2060/10552/10987/23…
REACTOME_O_GLYCOSYLATION_OF_TSR_DOMAIN_CONTAINING_PROTEINS	REACTOME_O_GLYCOSYLATION_OF_TSR_DOMAIN_CONTAINING_PROTEINS	O Glycosylation Of Tsr Domain Containing Proteins	35	-0.552945	-2.05763	0.000236941	0.00193959	0.00123019	2338	tags=42%, list=14%, signal=36%	221981/170690/11093/11093/92949/80070/9509/170689/11096/54437/10418/11095/80731/56999/9508/11174
PID_NFAT_TFPATHWAY	PID_NFAT_TFPATHWAY	Nfat Tfpathway	43	0.561594	2.01099	0.000237202	0.00193959	0.00123019	2387	tags=51%, list=14%, signal=44%	2635/5743/3726/1959/3559/7124/7124/7124/7124/7124/7124/7124/7124/2625/8061/1958/4773/2353/30009/5468/959/5770/10320/6520/4775/3458
REACTOME_TOLL_LIKE_RECEPTOR_9_TLR9_CASCADE	REACTOME_TOLL_LIKE_RECEPTOR_9_TLR9_CASCADE	Toll Like Receptor 9 Tlr9 Cascade	97	0.453331	1.86561	0.000238441	0.00194426	0.00123316	4581	tags=45%, list=27%, signal=33%	23643/929/57162/1846/8767/7099/3656/4792/6197/9252/351/84166/2353/1326/1147/5516/6233/1848/5970/466/23291/1845/6500/7867/3551/11274/28512/9683/1385/5515/3725/4790/7311/5518/92610/4615/51135/1386/3654/51231/10392/28511/9097/79155/1432/7316/5594/7157
REACTOME_PROTEIN_LOCALIZATION	REACTOME_PROTEIN_LOCALIZATION	Protein Localization	136	0.398612	1.74573	0.000243984	0.0019839	0.0012583	5324	tags=46%, list=32%, signal=32%	3162/7321/5193/91452/3313/351/6844/6342/5621/84896/1537/4358/373156/6233/131118/51024/27235/23480/3295/51142/3416/27230/819/3417/54677/122970/8540/83752/7311/11001/1528/10063/9512/224/8239/10440/26521/10651/8799/5191/7323/5824/51/8504/26519/5194/79145/7316/847/10952/26061/8604/8604/7322/9804/3329/7314/3155/1431/5830/5830/11264/80273/5192/291/2395/30
WP_PKC_GAMMA_CALCIUM_SIGNALING_PATHWAY_IN_ATAXIA	WP_PKC_GAMMA_CALCIUM_SIGNALING_PATHWAY_IN_ATAXIA	Pkc Gamma Calcium Signaling Pathway In Ataxia	21	-0.645369	-2.10315	0.000255104	0.0020628	0.00130834	2881	tags=52%, list=17%, signal=43%	7222/2911/2892/2893/491/5582/767/2890/5332/2891/6263
PID_P53_REGULATION_PATHWAY	PID_P53_REGULATION_PATHWAY	P53 Regulation Pathway	50	0.52911	1.95239	0.000254441	0.0020628	0.00130834	5024	tags=53%, list=30%, signal=37%	8493/10848/4193/7321/4738/4738/900/80854/1456/5515/472/11200/56950/207/28996/10419/1029/25898/8850/53944/1387/1432/7528/7157/7874/9349/10075/80204/2932/1453
WP_HEPATOCYTE_GROWTH_FACTOR_RECEPTOR_SIGNALING	WP_HEPATOCYTE_GROWTH_FACTOR_RECEPTOR_SIGNALING	Hepatocyte Growth Factor Receptor Signaling	32	0.593372	1.97435	0.000261717	0.00211041	0.00133854	4530	tags=60%, list=27%, signal=44%	4233/2353/6774/5906/2185/2549/6714/6714/1398/5908/2889/5747/3725/1399/5829/2885/3688/5728/5728/11184/5594
BIOCARTA_TH1TH2_PATHWAY	BIOCARTA_TH1TH2_PATHWAY	Th1th2 Pathway	18	0.713318	2.05906	0.000268762	0.00216123	0.00137077	674	tags=54%, list=4%, signal=52%	3606/3122/3122/3122/3122/3122/3122/3122/3122/8809/940/942/3559/3459
WP_RANKL_RANK_SIGNALING_PATHWAY	WP_RANKL_RANK_SIGNALING_PATHWAY	Rankl Rank Signaling Pathway	48	0.538273	1.97265	0.000273461	0.00219296	0.0013909	3668	tags=48%, list=22%, signal=38%	6772/8878/8878/4792/7187/4067/9060/2353/2274/4982/1147/6850/5970/6714/6714/7185/5879/3551/5747/3725/4790/207/4286/5295
WP_SELECTIVE_EXPRESSION_OF_CHEMOKINE_RECEPTORS_DURING_T_CELL_POLARIZATION	WP_SELECTIVE_EXPRESSION_OF_CHEMOKINE_RECEPTORS_DURING_T_CELL_POLARIZATION	Selective Expression Of Chemokine Receptors During T Cell Polarization	27	0.62547	2.00087	0.000275276	0.00220145	0.00139628	2387	tags=53%, list=14%, signal=46%	920/8809/940/729230/3459/6351/6351/6351/1230/3594/1234/959/7852/3460/3460/3458
KEGG_MEDICUS_REFERENCE_TCR_PLCG_ITPR_SIGNALING_PATHWAY	KEGG_MEDICUS_REFERENCE_TCR_PLCG_ITPR_SIGNALING_PATHWAY	Tcr Plcg Itpr Signaling Pathway	19	0.689948	2.02814	0.000279237	0.0022196	0.00140779	1825	tags=40%, list=11%, signal=36%	917/920/916/915/3709/3937/919/3932
KEGG_TASTE_TRANSDUCTION	KEGG_TASTE_TRANSDUCTION	Taste Transduction	41	-0.524126	-2.02459	0.000279543	0.0022196	0.00140779	3291	tags=72%, list=20%, signal=58%	50837/50837/50837/114/774/80835/2914/259285/196883/196883/50834/80834/50840/50840/50840/50835/50835/50835/50838/50838/50838/5568/50833/259296/259296/259296/50831/50832/54429/50839/50839/50839/259287/259287/2784/259294/259294/259294/50836/50836/50836/259286/3745
REACTOME_CD28_CO_STIMULATION	REACTOME_CD28_CO_STIMULATION	Cd28 Co Stimulation	33	0.592883	2.00994	0.000279833	0.0022196	0.00140779	3892	tags=47%, list=23%, signal=36%	940/942/941/4067/1326/5063/8503/3932/6714/6714/5879/117145/207/5295/2885/253260/7409
WP_CILIARY_LANDSCAPE	WP_CILIARY_LANDSCAPE	Ciliary Landscape	186	0.362515	1.65196	0.000299365	0.00236808	0.00150196	5837	tags=55%, list=35%, signal=36%	10788/65125/55081/83657/1345/6993/1655/30845/80005/8826/801/8655/4637/1039/51552/5718/2040/10128/5925/9859/9859/55763/2181/254394/80232/23011/5476/9318/6990/8732/50813/5714/129880/51138/5879/10413/4218/4289/2720/396/10238/140609/23019/23233/149371/7328/5862/4704/10920/51646/55770/7431/4790/4698/246175/5899/64795/9342/27429/4236/585/167691/1857/10980/5704/5704/7020/10421/6629/10432/5706/57414/2718…
PID_FRA_PATHWAY	PID_FRA_PATHWAY	Fra Pathway	32	0.590329	1.96422	0.000305668	0.00241138	0.00152943	4026	tags=66%, list=24%, signal=50%	7056/6347/3726/3162/595/5329/8061/5328/4773/4318/2355/4775/3569/3725/3691/9988/3976/1634/6667/1029/2697
KEGG_MEDICUS_REFERENCE_TLR1_2_4_NFKB_SIGNALING_PATHWAY	KEGG_MEDICUS_REFERENCE_TLR1_2_4_NFKB_SIGNALING_PATHWAY	Tlr1 2 4 Nfkb Signaling Pathway	18	0.708729	2.04581	0.000316541	0.00249041	0.00157955	3744	tags=80%, list=22%, signal=62%	7096/7097/7099/4792/7124/7124/7124/7124/7124/7124/7124/7124/1147/5970/3551/3569/4790/4615/51135/3654
WP_11P11_2_COPY_NUMBER_VARIATION_SYNDROME	WP_11P11_2_COPY_NUMBER_VARIATION_SYNDROME	11p11 2 Copy Number Variation Syndrome	48	0.533726	1.95599	0.000321827	0.00252517	0.0016016	565	tags=45%, list=3%, signal=44%	3122/3122/3122/3122/3122/3122/3122/3122/3108/3108/3108/3108/3108/3108/3108/3108/3675/3959/920/3109/3109/3109/3109/3109/3109/3109/3109/7076/963/977/3689
WP_COVID_19_ADVERSE_OUTCOME_PATHWAY	WP_COVID_19_ADVERSE_OUTCOME_PATHWAY	Covid 19 Adverse Outcome Pathway	13	0.754028	1.982	0.00032971	0.00258007	0.00163642	815	tags=60%, list=5%, signal=57%	3627/3574/6347/3559/7124/7124/7124/7124/7124/7124/7124/7124
KEGG_CARDIAC_MUSCLE_CONTRACTION	KEGG_CARDIAC_MUSCLE_CONTRACTION	Cardiac Muscle Contraction	68	-0.437169	-1.86989	0.000335894	0.0026144	0.0016582	2404	tags=36%, list=14%, signal=31%	10368/482/782/125965/6262/59284/785/779/784/786/10369/7137/7134/7139/7169/1339/4634/478/55799/781/4625/4624/477/4633/70/23439
KEGG_FC_GAMMA_R_MEDIATED_PHAGOCYTOSIS	KEGG_FC_GAMMA_R_MEDIATED_PHAGOCYTOSIS	Fc Gamma R Mediated Phagocytosis	86	0.443404	1.79966	0.000335272	0.0026144	0.0016582	5445	tags=57%, list=33%, signal=38%	5788/5788/2213/8853/4067/10095/1794/10109/2209/2212/5321/8503/1072/6850/5337/8976/1398/10094/1073/5879/10093/5579/5880/3055/10059/50807/207/8395/4082/1399/27040/5295/23533/7409/2934/3985/8394/3984/6198/5594/10552/5291/200576/5290/23396/5294/10163/10092/10000/10000/382
PID_GMCSF_PATHWAY	PID_GMCSF_PATHWAY	Gmcsf Pathway	36	0.577789	1.99698	0.000341588	0.00265163	0.00168181	4541	tags=59%, list=27%, signal=43%	6347/6772/1439/3394/4067/2353/1438/1438/6774/5567/6850/7534/3551/6464/6776/3717/5566/5566/5295/2885/5292/5594/6777
REACTOME_INTRA_GOLGI_TRAFFIC	REACTOME_INTRA_GOLGI_TRAFFIC	Intra Golgi Traffic	40	0.561395	1.95973	0.0003599	0.00278635	0.00176726	5696	tags=67%, list=34%, signal=45%	8775/57134/4121/10652/22796/9527/9267/57511/51272/4905/4905/4905/375/4124/63908/8774/9342/9950/10466/10466/10228/27333/1523/10905/9382/9827/91949/27314/9321
WP_IL_7_SIGNALING_PATHWAY	WP_IL_7_SIGNALING_PATHWAY	Il 7 Signaling Pathway	20	0.673501	2.01735	0.000361781	0.00279349	0.00177178	4952	tags=75%, list=30%, signal=53%	3574/6772/3575/3561/3718/3716/6774/2185/6776/207/5295/5594/6777/572/2932
REACTOME_APC_C_MEDIATED_DEGRADATION_OF_CELL_CYCLE_PROTEINS	REACTOME_APC_C_MEDIATED_DEGRADATION_OF_CELL_CYCLE_PROTEINS	Apc C Mediated Degradation Of Cell Cycle Proteins	76	0.468816	1.84823	0.000364781	0.0028092	0.00178175	2551	tags=48%, list=15%, signal=41%	5698/5698/5698/5698/5698/5698/5698/5698/5696/5696/5696/5696/5696/5696/5696/5696/7321/5691/5691/5684/10197/246184/5720/5720/10393/5683/5718/5925/6233/5686/5711/23198/5689/5689/5699/10213/5721/5721/5701/5685/5714/5682/5690/6500/5716/5688
REACTOME_SNRNP_ASSEMBLY	REACTOME_SNRNP_ASSEMBLY	Snrnp Assembly	44	0.546211	1.95962	0.000373203	0.00286648	0.00181808	6105	tags=69%, list=37%, signal=44%	23279/9631/23165/79023/79833/6637/25929/348995/6628/4928/4686/53371/6636/6633/10419/1207/81929/23225/8086/8086/55746/9972/57122/6635/9883/11218/8021/129401/6634/9688/5903
PID_NFKAPPAB_CANONICAL_PATHWAY	PID_NFKAPPAB_CANONICAL_PATHWAY	Nfkappab Canonical Pathway	22	0.674599	2.06116	0.000374949	0.00287231	0.00182177	3343	tags=79%, list=20%, signal=64%	7128/8767/23085/4792/1540/7124/7124/7124/7124/7124/7124/7124/7124/1147/7132/5970/3551/5901/472/4790/10892/7514/8915
REACTOME_KINESINS	REACTOME_KINESINS	Kinesins	54	-0.477694	-1.9636	0.000378257	0.00289004	0.00183302	3265	tags=56%, list=20%, signal=45%	84617/89953/124602/113220/547/79861/9493/84643/55614/147700/7277/81027/3834/221458/80086/90990/11004/64837/26153/56992/56992/10112/55083/55083/3833/3833/3833/3833/1062/3798/24137/146909/347733
WP_PHOTODYNAMIC_THERAPY_INDUCED_AP_1_SURVIVAL_SIGNALING	WP_PHOTODYNAMIC_THERAPY_INDUCED_AP_1_SURVIVAL_SIGNALING	Photodynamic Therapy Induced Ap 1 Survival Signaling	49	0.517827	1.9038	0.000393882	0.00299371	0.00189877	1861	tags=41%, list=11%, signal=37%	8743/355/3726/598/1026/595/7124/7124/7124/7124/7124/7124/7124/7124/10018/4217/2353/4170/1956/8837/2252/5925/7132
REACTOME_IRON_UPTAKE_AND_TRANSPORT	REACTOME_IRON_UPTAKE_AND_TRANSPORT	Iron Uptake And Transport	53	0.511464	1.90317	0.000393235	0.00299371	0.00189877	3587	tags=45%, list=22%, signal=36%	3077/526/535/3162/30061/2512/4738/4738/79901/528/2495/1356/9550/51382/26234/6233/8992/57192/9114/6500/523/9843/537/7311/51606/48/55832/533
REACTOME_INTERLEUKIN_21_SIGNALING	REACTOME_INTERLEUKIN_21_SIGNALING	Interleukin 21 Signaling	10	0.803891	1.937	0.00039842	0.00302031	0.00191565	1572	tags=70%, list=9%, signal=63%	6772/3561/50615/6775/3718/3716/6774
KEGG_MEDICUS_VARIANT_MUTATION_CAUSED_ABERRANT_ABETA_TO_26S_PROTEASOME_MEDIATED_PROTEIN_DEGRADATION	KEGG_MEDICUS_VARIANT_MUTATION_CAUSED_ABERRANT_ABETA_TO_26S_PROTEASOME_MEDIATED_PROTEIN_DEGRADATION	Variant Mutation Caused Aberrant Abeta To 26s Proteasome Mediated Protein Degradation	30	0.600029	1.97876	0.000411416	0.00311074	0.001973	5106	tags=73%, list=31%, signal=51%	351/5691/5691/5684/5683/5718/5686/5689/5689/10213/5701/5685/5714/5682/5690/5688/5695/5704/5704/5706/5713/5705/9861/5719
WP_EXERCISE_INDUCED_CIRCADIAN_REGULATION	WP_EXERCISE_INDUCED_CIRCADIAN_REGULATION	Exercise Induced Circadian Regulation	42	0.546312	1.94579	0.000424061	0.00319803	0.00202837	2895	tags=63%, list=17%, signal=52%	3108/3108/3108/3108/3108/3108/3108/3108/694/5507/9709/10140/7360/5813/9444/51582/10787/9975/5516/687/6612/1982/51663/1407/2120/5685/8031/2950/3301/3312/9802
REACTOME_BETA_CATENIN_INDEPENDENT_WNT_SIGNALING	REACTOME_BETA_CATENIN_INDEPENDENT_WNT_SIGNALING	Beta Catenin Independent Wnt Signaling	130	0.404509	1.7537	0.000425339	0.00319938	0.00202922	3153	tags=45%, list=19%, signal=37%	5698/5698/5698/5698/5698/5698/5698/5698/5696/5696/5696/5696/5696/5696/5696/5696/3709/1212/8323/801/5534/5691/5691/7855/1213/5684/10197/5720/5720/387/4920/1175/5683/5718/6233/64750/5686/55970/5711/5530/409/23198/8322/5689/5689/163/5699/10213/5721/5721/10681/5701/5685/5714/5682/5690/59345/5879/5716/5688/5579/51764/5695/5880/1173/3710/27327/9491/7311
REACTOME_ESTROGEN_DEPENDENT_GENE_EXPRESSION	REACTOME_ESTROGEN_DEPENDENT_GENE_EXPRESSION	Estrogen Dependent Gene Expression	81	0.449639	1.79098	0.000429862	0.00322507	0.00204552	5556	tags=62%, list=33%, signal=42%	7039/595/1509/865/1655/2625/2353/5440/5885/10499/5432/8204/10728/7764/5441/9166/2958/3725/27327/2354/10498/3326/5436/5438/1386/6667/200845/8648/5469/3320/8850/1387/1105/7090/7528/51523/2957/10735/2963/5430/5430/904/5451/57690/3276/8202/8243/3727/5434/596/4343
WP_PATHOGENESIS_OF_SARS_COV_2_MEDIATED_BY_NSP9_NSP10_COMPLEX	WP_PATHOGENESIS_OF_SARS_COV_2_MEDIATED_BY_NSP9_NSP10_COMPLEX	Pathogenesis Of Sars Cov 2 Mediated By Nsp9 Nsp10 Complex	18	0.701267	2.02427	0.000436146	0.00323883	0.00205424	500	tags=48%, list=3%, signal=47%	3122/3122/3122/3122/3122/3122/3122/3122/917/920/925/916/914
REACTOME_LYSOSOME_VESICLE_BIOGENESIS	REACTOME_LYSOSOME_VESICLE_BIOGENESIS	Lysosome Vesicle Biogenesis	30	0.599373	1.9766	0.000435382	0.00323883	0.00205424	3311	tags=61%, list=20%, signal=49%	130340/8673/6845/6845/1212/1522/351/1213/6844/27243/2799/8905/375/23431/4074/162/3312/164/8907
KEGG_MEDICUS_VARIANT_SCRAPIE_CONFORMATION_PRPSC_TO_26S_PROTEASOME_MEDIATED_PROTEIN_DEGRADATION	KEGG_MEDICUS_VARIANT_SCRAPIE_CONFORMATION_PRPSC_TO_26S_PROTEASOME_MEDIATED_PROTEIN_DEGRADATION	Variant Scrapie Conformation Prpsc To 26s Proteasome Mediated Protein Degradation	30	0.599326	1.97645	0.000435382	0.00323883	0.00205424	5106	tags=73%, list=31%, signal=51%	5691/5691/5684/5621/5683/5718/5686/5689/5689/10213/5701/5685/5714/5682/5690/5688/5695/5704/5704/5706/5713/5705/9861/5719
BIOCARTA_IL10_PATHWAY	BIOCARTA_IL10_PATHWAY	Il10 Pathway	13	0.748869	1.96844	0.000435012	0.00323883	0.00205424	1605	tags=75%, list=10%, signal=68%	6772/3587/3588/3162/7124/7124/7124/7124/7124/7124/7124/7124/3716/6774/645
KEGG_MEDICUS_VARIANT_MUTATION_CAUSED_ABERRANT_ABETA_TO_ELECTRON_TRANSFER_IN_COMPLEX_I	KEGG_MEDICUS_VARIANT_MUTATION_CAUSED_ABERRANT_ABETA_TO_ELECTRON_TRANSFER_IN_COMPLEX_I	Variant Mutation Caused Aberrant Abeta To Electron Transfer In Complex I	42	0.544879	1.94069	0.000439342	0.00325426	0.00206403	4586	tags=72%, list=28%, signal=52%	4729/4695/4702/351/4694/4697/4719/4719/51079/4724/4717/4712/4725/4706/4700/4700/4700/4700/4700/4710/4696/4696/4696/4696/4696/4696/4696/4696/4696/4696/4709/4704/4711/4698/4708/4707/55967/4720/126328/126328/4716/4716/4722
REACTOME_TRAFFICKING_AND_PROCESSING_OF_ENDOSOMAL_TLR	REACTOME_TRAFFICKING_AND_PROCESSING_OF_ENDOSOMAL_TLR	Trafficking And Processing Of Endosomal Tlr	11	0.782617	1.959	0.000445525	0.00329168	0.00208777	639	tags=50%, list=4%, signal=48%	7098/1520/51311/1508/1508/5641
KEGG_MEDICUS_VARIANT_MUTATION_CAUSED_ABERRANT_SNCA_TO_ELECTRON_TRANSFER_IN_COMPLEX_I	KEGG_MEDICUS_VARIANT_MUTATION_CAUSED_ABERRANT_SNCA_TO_ELECTRON_TRANSFER_IN_COMPLEX_I	Variant Mutation Caused Aberrant Snca To Electron Transfer In Complex I	38	0.569935	1.9822	0.000453824	0.00334451	0.00212127	4586	tags=78%, list=28%, signal=57%	4729/4695/4702/4694/4697/4719/4719/51079/4724/4717/4712/4725/4706/4700/4700/4700/4700/4700/4710/4696/4696/4696/4696/4696/4696/4696/4696/4696/4696/4709/4704/4711/4698/4708/4707/55967/4720/126328/126328/4716/4716/4722
WP_PROLACTIN_SIGNALING_PATHWAY	WP_PROLACTIN_SIGNALING_PATHWAY	Prolactin Signaling Pathway	74	0.466865	1.83683	0.000461078	0.00338939	0.00214974	5055	tags=53%, list=30%, signal=37%	6772/4792/1509/3716/2353/6774/9021/5770/5618/5970/7534/6714/6714/3667/2316/5879/5747/3725/6464/6776/836/4790/3717/207/8660/5829/5478/5295/2885/7409/3688/6194/7532/1432/6198/5594/6777/5291/5290/2932/5294
REACTOME_TRANSCRIPTION_COUPLED_NUCLEOTIDE_EXCISION_REPAIR_TC_NER	REACTOME_TRANSCRIPTION_COUPLED_NUCLEOTIDE_EXCISION_REPAIR_TC_NER	Transcription Coupled Nucleotide Excision Repair Tc Ner	71	0.479059	1.86576	0.000472004	0.00345227	0.00218962	5679	tags=57%, list=34%, signal=38%	54107/6119/5440/1022/1022/6917/5432/51426/6118/3980/6233/5441/5982/56655/9318/50813/51138/1642/2072/2965/2965/10920/7311/5981/5436/902/5438/10980/5111/7316/5425/4331/8451/7874/10987/64708/7314/5430/5430/27339/8533/2967/5434/5985/5431
REACTOME_ER_TO_GOLGI_ANTEROGRADE_TRANSPORT	REACTOME_ER_TO_GOLGI_ANTEROGRADE_TRANSPORT	Er To Golgi Anterograde Transport	138	0.391157	1.71331	0.000471311	0.00345227	0.00218962	4024	tags=47%, list=24%, signal=36%	7039/1075/2157/51128/8775/1522/8655/830/6711/5265/5265/10427/23243/378/372/832/10972/966/10652/22796/90411/5861/9527/10802/1314/58485/57511/55860/22818/51399/51399/10959/377/51272/4905/4905/4905/375/122553/10484/51164/22872/54732/10960/64689/63908/9919/9871/23256/11015/84516/11196/11316/8774/6709/8615/10671/1315/10282/3998/10540/10466/10466/1604/1783/5537/7109
WP_CKAP4_SIGNALING_PATHWAY_MAP	WP_CKAP4_SIGNALING_PATHWAY_MAP	Ckap4 Signaling Pathway Map	101	0.432229	1.79146	0.00048034	0.00350443	0.0022227	4032	tags=49%, list=24%, signal=38%	972/355/6772/4613/834/595/5204/5204/5054/4193/1832/7124/7124/7124/7124/7124/7124/7124/7124/10018/1027/5328/8797/4318/3570/1956/23452/2185/1848/7132/64083/8795/960/5970/4282/4282/6714/6714/7185/7867/3725/472/836/7431/11200/4790/3678/207/3691/55832/1019/6667/837/3688/5728/5728
WP_AGE_RAGE_PATHWAY	WP_AGE_RAGE_PATHWAY	Age Rage Pathway	65	0.481186	1.8459	0.000486902	0.00354343	0.00224744	3732	tags=47%, list=22%, signal=37%	4481/6772/3958/4792/7430/4478/4318/3091/387/5321/1956/6774/1147/6647/5970/54205/6714/6714/3667/5879/3551/5579/1729/3725/6464/6776/836/4790/3717/207/4615/51135/1386/6667
REACTOME_NEGATIVE_REGULATION_OF_TCF_DEPENDENT_SIGNALING_BY_WNT_LIGAND_ANTAGONISTS	REACTOME_NEGATIVE_REGULATION_OF_TCF_DEPENDENT_SIGNALING_BY_WNT_LIGAND_ANTAGONISTS	Negative Regulation Of Tcf Dependent Signaling By Wnt Ligand Antagonists	12	-0.740517	-2.04362	0.000508515	0.00369149	0.00234135	2198	tags=46%, list=13%, signal=40%	27121/50964/6422/22943/27123/11197
WP_GDNF_RET_SIGNALING_AXIS	WP_GDNF_RET_SIGNALING_AXIS	Gdnf Ret Signaling Axis	20	-0.657193	-2.09903	0.00052231	0.0037822	0.00239888	3136	tags=67%, list=19%, signal=54%	79633/9353/64321/5076/3975/3975/2138/652/2737/5979/6092/2674/6664/186
BIOCARTA_COMP_PATHWAY	BIOCARTA_COMP_PATHWAY	Comp Pathway	16	0.717109	2.00853	0.000525094	0.00378354	0.00239973	1496	tags=74%, list=9%, signal=68%	714/716/712/718/629/629/629/629/629/629/629/717/717/717/717/717/717/717/727/715/715/1675/1675
BIOCARTA_TNFR2_PATHWAY	BIOCARTA_TNFR2_PATHWAY	Tnfr2 Pathway	16	0.716429	2.00663	0.000525094	0.00378354	0.00239973	3110	tags=65%, list=19%, signal=53%	7128/1843/4792/7187/7133/1147/5970/7185/10010/3551/4790
KEGG_VIRAL_MYOCARDITIS	KEGG_VIRAL_MYOCARDITIS	Viral Myocarditis	63	0.478367	1.82363	0.000529459	0.00380557	0.0024137	744	tags=66%, list=4%, signal=64%	3117/3117/3117/3117/3117/3117/3117/3117/3117/3117/3117/3117/3117/3117/3113/3113/3113/3113/3113/3113/3113/3113/3122/3122/3122/3122/3122/3122/3122/3122/3108/3108/3108/3108/3108/3108/3108/3108/3106/3106/3106/3106/3106/3106/3115/3115/3115/3115/3115/3115/3115/3115/3109/3109/3109/3109/3109/3109/3109/3109/3134/3134/3134/3134/3134/3134/3134/3119/3119/3119/3119/3119/3119/3119/3135/3135/3135/3135/3135/3135…
WP_MITOCHONDRIAL_COMPLEX_IV_ASSEMBLY	WP_MITOCHONDRIAL_COMPLEX_IV_ASSEMBLY	Mitochondrial Complex Iv Assembly	22	0.664495	2.03029	0.000554238	0.00397386	0.00252044	3278	tags=70%, list=20%, signal=56%	1345/1349/1340/152100/4697/1329/1329/1351/51241/1337/25994/9377/1350/285521/10063/1347
REACTOME_SIGNALING_BY_ALK_IN_CANCER	REACTOME_SIGNALING_BY_ALK_IN_CANCER	Signaling By Alk In Cancer	51	0.506532	1.87519	0.000561815	0.00401829	0.00254862	5029	tags=63%, list=30%, signal=44%	597/2335/3726/8878/8878/4478/1213/4627/6774/471/7170/57674/3667/6500/9451/7414/22872/9648/6464/6776/8496/1937/5495/5573/5295/2885/6194/27436/5594/57448/5290/8454/10342
PID_PTP1B_PATHWAY	PID_PTP1B_PATHWAY	Ptp1b Pathway	50	0.513071	1.89321	0.000563654	0.00402156	0.00255069	3774	tags=55%, list=23%, signal=42%	1950/7295/857/4067/2212/1436/387/1956/1435/6774/9021/10253/5770/3932/5618/6714/6714/3667/1398/3055/6464/6776/3717/2241/207/3953/27040/5295/2885
REACTOME_AUTOPHAGY	REACTOME_AUTOPHAGY	Autophagy	118	0.40806	1.74773	0.0005821	0.00414301	0.00262773	5339	tags=56%, list=32%, signal=39%	6035/8878/8878/92421/8655/11337/200894/27243/7405/10325/83734/64422/9140/6233/23710/5562/8678/7415/11345/6714/6714/5571/25978/153129/7251/6009/3312/3920/1915/9474/472/11152/11152/7431/128866/7311/123/3326/51422/9927/81631/26100/65018/10533/64121/1783/58528/137492/55054/55054/3320/5564/1460/1460/1460/1460/1460/1460/1460/7316/10226/10670/9804/7314/5830/5830/3297/3297/64419/55062/7334/140735/5565/79…
REACTOME_NR1H3_NR1H2_REGULATE_GENE_EXPRESSION_LINKED_TO_CHOLESTEROL_TRANSPORT_AND_EFFLUX	REACTOME_NR1H3_NR1H2_REGULATE_GENE_EXPRESSION_LINKED_TO_CHOLESTEROL_TRANSPORT_AND_EFFLUX	Nr1h3 Nr1h2 Regulate Gene Expression Linked To Cholesterol Transport And Efflux	29	0.589627	1.91484	0.000593398	0.00421312	0.00267219	1401	tags=20%, list=8%, signal=18%	9619/19/347/10123/5360/341/1071
PID_PI3KCI_AKT_PATHWAY	PID_PI3KCI_AKT_PATHWAY	Pi3kci Akt Pathway	35	0.561619	1.92487	0.000596503	0.00422486	0.00267964	5355	tags=65%, list=32%, signal=44%	598/1026/1027/4217/7529/1147/7534/6714/6714/7531/7531/7533/5566/5566/207/10971/253260/2308/5591/7532/3320/572/5170/2932/10000/10000
KEGG_MEDICUS_REFERENCE_CA2_ENTRY_VOLTAGE_GATED_CA2_CHANNEL	KEGG_MEDICUS_REFERENCE_CA2_ENTRY_VOLTAGE_GATED_CA2_CHANNEL	Ca2 Entry Voltage Gated Ca2 Channel	24	-0.60082	-2.03169	0.000600199	0.00424073	0.0026897	3069	tags=58%, list=18%, signal=47%	774/778/8912/8913/10368/782/59284/785/779/784/777/786/10369/55799/781
REACTOME_CYTOSOLIC_SENSORS_OF_PATHOGEN_ASSOCIATED_DNA	REACTOME_CYTOSOLIC_SENSORS_OF_PATHOGEN_ASSOCIATED_DNA	Cytosolic Sensors Of Pathogen Associated Dna	57	0.504066	1.90223	0.000613903	0.00432705	0.00274445	6409	tags=70%, list=38%, signal=44%	7098/9447/4792/29110/5440/1147/6233/6737/5441/5970/7520/3551/28512/197358/6778/4790/7311/84265/4615/661/51728/81030/5591/22954/1387/28511/27297/55703/7316/7314/2547/5434/51428/1660/81844/8737/148022/3428/5437/4791/1499/11035/11035
WP_INFLAMMATORY_RESPONSE_PATHWAY	WP_INFLAMMATORY_RESPONSE_PATHWAY	Inflammatory Response Pathway	30	0.593655	1.95775	0.000627105	0.00440943	0.0027967	3551	tags=53%, list=21%, signal=42%	3560/2335/940/942/3561/3559/941/7133/959/3932/7132/7057/3458/3566/3915/1281/1281
REACTOME_EXTRA_NUCLEAR_ESTROGEN_SIGNALING	REACTOME_EXTRA_NUCLEAR_ESTROGEN_SIGNALING	Extra Nuclear Estrogen Signaling	69	0.466429	1.80841	0.000645969	0.00453112	0.00287389	5573	tags=62%, list=33%, signal=42%	7039/685/1950/858/595/857/801/1027/2353/4318/1956/8503/4314/55970/6714/6714/10681/55625/59345/1385/51764/3315/2771/5747/6464/7514/207/5295/2773/3320/5594/2782/5170/2787/5290/3276/3845/2783/6722/10000/10000/6801/596/2002/8877
REACTOME_SIGNALING_BY_CSF3_G_CSF	REACTOME_SIGNALING_BY_CSF3_G_CSF	Signaling By Csf3 G Csf	28	0.599337	1.92586	0.000654509	0.00456901	0.00289791	4884	tags=71%, list=29%, signal=51%	6772/7321/4067/3716/6774/9021/6233/6850/3055/6464/6776/7311/3717/2885/7323/8065/7316/6777/7322/7314
KEGG_PYRIMIDINE_METABOLISM	KEGG_PYRIMIDINE_METABOLISM	Pyrimidine Metabolism	87	0.431981	1.75795	0.000653105	0.00456901	0.00289791	5052	tags=44%, list=30%, signal=31%	1806/4907/50484/1890/54107/1633/129607/5440/5432/51727/548644/5441/7378/1635/56655/87178/50808/22978/25885/7296/246721/84265/5436/661/139596/7084/7372/5438/4830/51728/7298/29922/1723/55703/5425/955/5430/5430/124583
REACTOME_PYROPTOSIS	REACTOME_PYROPTOSIS	Pyroptosis	24	0.6248	1.92116	0.000657984	0.00457172	0.00289963	3145	tags=41%, list=19%, signal=33%	3606/92421/834/3659/3002/27243/3660/54205/25978/836/128866
REACTOME_TOLL_LIKE_RECEPTOR_TLR1_TLR2_CASCADE	REACTOME_TOLL_LIKE_RECEPTOR_TLR1_TLR2_CASCADE	Toll Like Receptor Tlr1 Tlr2 Cascade	108	0.413466	1.74272	0.000658038	0.00457172	0.00289963	4581	tags=45%, list=27%, signal=33%	23643/929/7096/7097/57162/1846/8767/7099/3656/4792/6197/9252/351/84166/2353/1326/1147/5516/6233/1848/5970/6271/466/23291/1845/6500/7867/3551/11274/28512/9683/1385/5515/3725/4790/7311/5518/92610/4615/51135/1386/3654/51231/11213/10392/28511/9097/79155/1432/7316/5594/7157
REACTOME_REGULATION_OF_SIGNALING_BY_CBL	REACTOME_REGULATION_OF_SIGNALING_BY_CBL	Regulation Of Signaling By Cbl	22	0.65949	2.015	0.000673856	0.00463734	0.00294125	4921	tags=73%, list=30%, signal=51%	4067/8503/6233/6850/1398/2889/3055/7311/1399/5295/2885/7409/7316/5291/7314/5290
REACTOME_INFLAMMASOMES	REACTOME_INFLAMMASOMES	Inflammasomes	20	0.660217	1.97756	0.000671508	0.00463734	0.00294125	3802	tags=65%, list=23%, signal=50%	9447/3162/598/7295/834/10628/351/5027/5970/29108/4790/3326/114548
PID_INTEGRIN2_PATHWAY	PID_INTEGRIN2_PATHWAY	Integrin2 Pathway	28	0.598721	1.92388	0.00067057	0.00463734	0.00294125	1842	tags=43%, list=11%, signal=38%	718/3683/3383/3689/5329/5328/7070/2212/7045/3684/959/3687
REACTOME_MITOTIC_G1_PHASE_AND_G1_S_TRANSITION	REACTOME_MITOTIC_G1_PHASE_AND_G1_S_TRANSITION	Mitotic G1 Phase And G1 S Transition	133	0.395626	1.7138	0.000672396	0.00463734	0.00294125	2551	tags=35%, list=15%, signal=30%	5698/5698/5698/5698/5698/5698/5698/5698/5696/5696/5696/5696/5696/5696/5696/5696/1026/595/4067/54107/1027/5691/5691/6119/5684/10197/5720/5720/1022/1022/6118/5683/5718/5516/5925/6233/5686/5711/5689/5689/5699/5934/6714/6714/10213/5721/5721/56655/5701/5685/5714/5682/5690/6500/5716/5688
WP_DEGRADATION_PATHWAY_OF_SPHINGOLIPIDS_INCLUDING_DISEASES	WP_DEGRADATION_PATHWAY_OF_SPHINGOLIPIDS_INCLUDING_DISEASES	Degradation Pathway Of Sphingolipids Including Diseases	16	0.710559	1.99019	0.000677409	0.00463985	0.00294285	2602	tags=75%, list=16%, signal=63%	3988/3073/10577/2760/5660/950/2581/4864/3074/4758/4758/4758/4758/4758/4758/4758/4758/2720
WP_MIRNA_REGULATION_OF_P53_PATHWAY_IN_PROSTATE_CANCER	WP_MIRNA_REGULATION_OF_P53_PATHWAY_IN_PROSTATE_CANCER	Mirna Regulation Of P53 Pathway In Prostate Cancer	23	0.651893	1.9881	0.000676839	0.00463985	0.00294285	4032	tags=67%, list=24%, signal=51%	64065/5054/4193/192668/64393/143686/8795/1643/9538/51246/472/836/11200/5366/5728/5728
REACTOME_FLT3_SIGNALING	REACTOME_FLT3_SIGNALING	Flt3 Signaling	37	0.559211	1.93912	0.000683065	0.00466761	0.00296045	5408	tags=67%, list=32%, signal=45%	10018/2323/1027/10019/6233/3932/6850/27/5795/3055/6776/7311/6503/207/5295/2885/2887/7316/6777/9306/7314/5290/3845/10000/10000/1445
KEGG_B_CELL_RECEPTOR_SIGNALING_PATHWAY	KEGG_B_CELL_RECEPTOR_SIGNALING_PATHWAY	B Cell Receptor Signaling Pathway	70	0.467621	1.81276	0.000696994	0.00475164	0.00301375	3892	tags=41%, list=23%, signal=31%	8519/2213/975/4792/4067/118788/5534/4773/2353/8503/1147/5530/6850/5970/4775/5879/3551/10725/5579/5880/3725/6655/4790/10892/207/8915/5295/2885/23533/7409
REACTOME_CARGO_RECOGNITION_FOR_CLATHRIN_MEDIATED_ENDOCYTOSIS	REACTOME_CARGO_RECOGNITION_FOR_CLATHRIN_MEDIATED_ENDOCYTOSIS	Cargo Recognition For Clathrin Mediated Endocytosis	101	0.423795	1.7565	0.000729281	0.00496013	0.00314599	5247	tags=59%, list=31%, signal=41%	917/7039/920/685/3575/1950/8673/915/6845/6845/1212/25977/4738/4738/115548/950/1213/6844/1956/1175/3267/6233/1861/409/8322/29979/163/8301/6455/9318/30011/50813/51138/4074/22848/10254/9341/10920/1173/7311/55707/55707/29978/2885/10980/85021/1211/8674/10618/10618/3482/408/8027/27348/7316/2060/10987/64708/6453/7314/1601/161/161/161/8533
PID_MTOR_4PATHWAY	PID_MTOR_4PATHWAY	Mtor 4pathway	66	0.469697	1.80654	0.000732314	0.00496915	0.00315171	5335	tags=58%, list=32%, signal=39%	1973/84335/7529/387/54700/54700/10325/6446/5371/5337/7534/54205/673/3667/54541/23291/7531/7531/6009/5879/3551/7533/1938/207/10971/5829/64121/253260/58528/7532/1975/664/7528/6198/5594/5170/10670/3845/9706/29904/29904
REACTOME_HEDGEHOG_ON_STATE	REACTOME_HEDGEHOG_ON_STATE	Hedgehog On State	75	0.451316	1.77234	0.000734304	0.00497107	0.00315292	2551	tags=50%, list=15%, signal=43%	5698/5698/5698/5698/5698/5698/5698/5698/5696/5696/5696/5696/5696/5696/5696/5696/339745/5691/5691/8643/5684/79577/10197/5720/5720/5683/5718/6233/64750/5686/5711/409/23198/5689/5689/5699/10213/5721/5721/5701/5685/5714/5682/5690/8405/5716/5688
KEGG_MEDICUS_PATHOGEN_SHIGELLA_IPGD_TO_ARNO_ARF_ACTB_G_SIGNALING_PATHWAY	KEGG_MEDICUS_PATHOGEN_SHIGELLA_IPGD_TO_ARNO_ARF_ACTB_G_SIGNALING_PATHWAY	Pathogen Shigella Ipgd To Arno Arf Actb G Signaling Pathway	28	0.596601	1.91707	0.000742847	0.00501723	0.0031822	3129	tags=55%, list=19%, signal=45%	3071/10095/10109/10787/10096/23191/23191/23191/9267/10097/60/375/10094/10093/10006/71/71
SIG_IL4RECEPTOR_IN_B_LYPHOCYTES	SIG_IL4RECEPTOR_IN_B_LYPHOCYTES	Il4receptor In B Lyphocytes	27	0.603218	1.92969	0.000760247	0.00512286	0.0032492	5939	tags=79%, list=36%, signal=51%	3718/3716/3667/6778/6464/6655/207/8660/3566/5295/2885/11184/5594/572/5170/5290/2932/10000/10000/596/8651/6654
BIOCARTA_MAPK_PATHWAY	BIOCARTA_MAPK_PATHWAY	Mapk Pathway	81	0.441189	1.75732	0.000778288	0.00523233	0.00331863	5524	tags=47%, list=33%, signal=31%	6772/4792/6197/9252/4217/2353/1326/1147/5970/7867/5879/2872/3551/9693/1385/10746/3725/6464/4790/8717/5597/4296/8491/4149/1386/6667/2885/8569/7043/1050/11184/1432/6198/5594/7046/7040/7786/9261/8986/4215/5601/2002
WP_IL_2_SIGNALING_PATHWAY	WP_IL_2_SIGNALING_PATHWAY	Il 2 Signaling Pathway	37	0.55564	1.92674	0.000783401	0.00525456	0.00333273	4541	tags=55%, list=27%, signal=40%	3560/6772/3561/3559/3718/3716/9111/6774/9021/2185/3932/6850/6464/6776/207/1399/5295/2885/6194/6198/5594/6777
BIOCARTA_TOB1_PATHWAY	BIOCARTA_TOB1_PATHWAY	Tob1 Pathway	19	0.661096	1.94333	0.00080005	0.0053539	0.00339573	1238	tags=37%, list=7%, signal=34%	917/916/940/915/3559/10140/919
WP_PDGF_PATHWAY	WP_PDGF_PATHWAY	Pdgf Pathway	38	0.556211	1.93447	0.000818581	0.00546534	0.00346642	4053	tags=48%, list=24%, signal=36%	6772/4792/3716/2353/387/5321/6774/1147/8976/6714/6714/5879/3725/6464/4790/5295/2885/7409/7074
WP_NUCLEOTIDE_BINDING_OLIGOMERIZATION_DOMAIN_NOD_PATHWAY	WP_NUCLEOTIDE_BINDING_OLIGOMERIZATION_DOMAIN_NOD_PATHWAY	Nucleotide Binding Oligomerization Domain Nod Pathway	38	0.555913	1.93343	0.000834172	0.0055567	0.00352436	2695	tags=28%, list=16%, signal=23%	3606/9447/834/8767/4792/4671/4671/4671/1147/51079/5970/331/639/5879/3551/29108/84674
WP_GLYCOSYLATION_AND_RELATED_CONGENITAL_DEFECTS	WP_GLYCOSYLATION_AND_RELATED_CONGENITAL_DEFECTS	Glycosylation And Related Congenital Defects	23	0.645038	1.96719	0.000849204	0.00563106	0.00357153	4611	tags=74%, list=28%, signal=54%	79644/84061/4247/8813/79053/9526/79796/29929/8818/10195/7991/85365/199857/2683/1798/22845/56052
REACTOME_FORMATION_OF_TC_NER_PRE_INCISION_COMPLEX	REACTOME_FORMATION_OF_TC_NER_PRE_INCISION_COMPLEX	Formation Of Tc Ner Pre Incision Complex	48	0.515499	1.88919	0.000849175	0.00563106	0.00357153	5441	tags=57%, list=33%, signal=39%	5440/1022/1022/6917/5432/6233/5441/9318/50813/51138/1642/2965/2965/10920/7311/5436/902/5438/10980/7316/4331/8451/7874/10987/64708/7314/5430/5430/27339/8533/2967/5434
REACTOME_INTERLEUKIN_35_SIGNALLING	REACTOME_INTERLEUKIN_35_SIGNALLING	Interleukin 35 Signalling	11	0.765024	1.91496	0.000862591	0.00570682	0.00361958	1975	tags=69%, list=12%, signal=61%	6772/3572/6775/3716/6774/821/821/9466/9466
BIOCARTA_NFKB_PATHWAY	BIOCARTA_NFKB_PATHWAY	Nfkb Pathway	20	0.653363	1.95703	0.00087049	0.00574602	0.00364444	3376	tags=68%, list=20%, signal=54%	7128/4792/7124/7124/7124/7124/7124/7124/7124/7124/7133/1147/7132/5970/3554/3551/4790/8717/4615
BIOCARTA_GRANULOCYTES_PATHWAY	BIOCARTA_GRANULOCYTES_PATHWAY	Granulocytes Pathway	14	0.739981	1.99499	0.000875063	0.00576191	0.00365452	1568	tags=71%, list=9%, signal=65%	3683/6402/3383/3689/7124/7124/7124/7124/7124/7124/7124/7124/6404/727/3684
WP_UNFOLDED_PROTEIN_RESPONSE	WP_UNFOLDED_PROTEIN_RESPONSE	Unfolded Protein Response	23	0.644468	1.96546	0.000882182	0.00576191	0.00365452	4620	tags=70%, list=28%, signal=50%	834/10018/10628/51360/8795/2081/9451/1649/22926/4780/1965/23645/3309/5366/7157/8720
REACTOME_CTLA4_INHIBITORY_SIGNALING	REACTOME_CTLA4_INHIBITORY_SIGNALING	Ctla4 Inhibitory Signaling	21	0.645213	1.94246	0.000882794	0.00576191	0.00365452	3644	tags=57%, list=22%, signal=44%	942/941/4067/5516/3932/6714/6714/5515/5525/5518/5527/207/1493
REACTOME_PARASITE_INFECTION	REACTOME_PARASITE_INFECTION	Parasite Infection	58	0.48161	1.82906	0.000881826	0.00576191	0.00365452	3129	tags=48%, list=19%, signal=39%	917/4644/3071/4067/10095/10109/919/4627/10787/10096/23191/23191/23191/10097/60/6850/8976/6714/6714/1398/4690/10094/5879/10093/7456/3055/5747/10006/71/71
KEGG_ALZHEIMERS_DISEASE	KEGG_ALZHEIMERS_DISEASE	Alzheimers Disease	136	0.377307	1.65243	0.000879763	0.00576191	0.00365452	3278	tags=47%, list=20%, signal=38%	355/3709/6392/1345/7124/7124/7124/7124/7124/7124/7124/7124/4729/6390/801/4695/4702/1349/5534/351/4694/23385/1340/25825/4697/1329/1329/4719/4719/1537/4035/1351/7132/5530/4724/54205/1337/4717/4712/2081/3416/4725/9451/4706/8883/4700/4700/4700/4700/4700/4710/4696/4696/4696/4696/4696/4696/4696/4696/4696/4696/9377/488/4709/4704/7386/2597/51107/3710/4711/836/1350/7388/4698/4708/22926/1347
PID_TOLL_ENDOGENOUS_PATHWAY	PID_TOLL_ENDOGENOUS_PATHWAY	Toll Endogenous Pathway	23	0.642708	1.96009	0.000898671	0.00583936	0.00370364	1587	tags=39%, list=10%, signal=35%	7098/23643/929/7096/7097/7099/3656/387/1147
REACTOME_RAB_GEFS_EXCHANGE_GTP_FOR_GDP_ON_RABS	REACTOME_RAB_GEFS_EXCHANGE_GTP_FOR_GDP_ON_RABS	Rab Gefs Exchange Gtp For Gdp On Rabs	74	0.454812	1.78941	0.000898413	0.00583936	0.00370364	5464	tags=62%, list=33%, signal=42%	23682/163486/5873/79961/81846/163259/5878/10890/10981/51552/5861/58485/51399/51399/10260/1121/23011/9367/22898/7879/122553/7531/7531/4218/5869/25782/79958/5872/207/5868/23258/54453/22931/7109/27342/11031/22930/6399/11021/79090/55667/2664/22879/10000/10000/57679/9827/83696
KEGG_SMALL_CELL_LUNG_CANCER	KEGG_SMALL_CELL_LUNG_CANCER	Small Cell Lung Cancer	84	0.413878	1.66958	0.000918186	0.00595287	0.00377564	4032	tags=38%, list=24%, signal=29%	3675/330/5743/1288/2335/598/595/4792/7187/1027/8554/1286/8503/1147/5925/5970/54205/3685/7185/331/3551/3914/5747/3910/4790/207/3915/1019/5295/4149/23533/329/3688/5728/5728
KEGG_MEDICUS_VARIANT_MUTATION_CAUSED_ABERRANT_HTT_TO_26S_PROTEASOME_MEDIATED_PROTEIN_DEGRADATION	KEGG_MEDICUS_VARIANT_MUTATION_CAUSED_ABERRANT_HTT_TO_26S_PROTEASOME_MEDIATED_PROTEIN_DEGRADATION	Variant Mutation Caused Aberrant Htt To 26s Proteasome Mediated Protein Degradation	30	0.586715	1.93486	0.000923231	0.00595903	0.00377955	5106	tags=70%, list=31%, signal=48%	5691/5691/5684/5683/5718/5686/5689/5689/10213/5701/5685/5714/5682/5690/5688/5695/5704/5704/5706/5713/5705/9861/5719
REACTOME_INTRINSIC_PATHWAY_FOR_APOPTOSIS	REACTOME_INTRINSIC_PATHWAY_FOR_APOPTOSIS	Intrinsic Pathway For Apoptosis	50	0.501972	1.85225	0.000922809	0.00595903	0.00377955	5719	tags=62%, list=34%, signal=41%	598/10018/8655/3002/5534/7529/6774/7534/54205/7531/7531/331/7533/836/207/10971/5366/90427/1029/840/7532/51074/5594/7157/572/56616/140735/10000/10000/22900/596/57099/5533
BIOCARTA_NKT_PATHWAY	BIOCARTA_NKT_PATHWAY	Nkt Pathway	25	0.615188	1.92238	0.000932752	0.00599391	0.00380167	2387	tags=54%, list=14%, signal=46%	920/8809/940/3459/6351/6351/6351/1230/3594/1234/959/7852/3460/3460/3458
REACTOME_TNFR1_INDUCED_PROAPOPTOTIC_SIGNALING	REACTOME_TNFR1_INDUCED_PROAPOPTOTIC_SIGNALING	Tnfr1 Induced Proapoptotic Signaling	25	0.615062	1.92199	0.000932752	0.00599391	0.00380167	4006	tags=64%, list=24%, signal=48%	330/7128/29110/1540/7124/7124/7124/7124/7124/7124/7124/7124/7132/10616/331/220213/56957/8717/10133/9099/329
KEGG_MEDICUS_REFERENCE_CENPE_INTERACTION_WITH_NDC80_COMPLEX	KEGG_MEDICUS_REFERENCE_CENPE_INTERACTION_WITH_NDC80_COMPLEX	Cenpe Interaction With Ndc80 Complex	11	-0.733155	-1.93958	0.000940035	0.0060274	0.00382291	1627	tags=75%, list=10%, signal=68%	9212/10615/6790/10403/57405/57405/83540/147841/1062
REACTOME_CIRCADIAN_CLOCK	REACTOME_CIRCADIAN_CLOCK	Circadian Clock	60	0.482891	1.8372	0.000956222	0.00611772	0.00388019	5024	tags=64%, list=30%, signal=45%	10135/5054/8553/2908/6095/3091/23411/10499/5501/8204/6233/26224/1407/64784/6500/1374/1385/79365/1390/4783/7311/10498/79718/1386/4209/4209/8648/5469/1387/8864/9611/7316/28999/7314/5500/8454/5499/5187/1453
REACTOME_TRANSLATION_OF_REPLICASE_AND_ASSEMBLY_OF_THE_REPLICATION_TRANSCRIPTION_COMPLEX	REACTOME_TRANSLATION_OF_REPLICASE_AND_ASSEMBLY_OF_THE_REPLICATION_TRANSCRIPTION_COMPLEX	Translation Of Replicase And Assembly Of The Replication Transcription Complex	12	0.74131	1.88956	0.000960227	0.00612987	0.0038879	3337	tags=62%, list=20%, signal=49%	92421/27243/7405/23479/8678/25978/128866/81631
KEGG_MEDICUS_REFERENCE_COPI_VESICLE_FORMATION	KEGG_MEDICUS_REFERENCE_COPI_VESICLE_FORMATION	Copi Vesicle Formation	20	0.65027	1.94777	0.000966321	0.00614184	0.00389549	4950	tags=80%, list=30%, signal=56%	372/10972/1314/22818/10959/375/50999/54732/222068/11015/11316/1315/146456/9276/10945/11014
REACTOME_NUCLEAR_EVENTS_KINASE_AND_TRANSCRIPTION_FACTOR_ACTIVATION	REACTOME_NUCLEAR_EVENTS_KINASE_AND_TRANSCRIPTION_FACTOR_ACTIVATION	Nuclear Events Kinase And Transcription Factor Activation	57	0.492193	1.85743	0.000964665	0.00614184	0.00389549	4593	tags=49%, list=28%, signal=36%	1846/3726/1959/6197/9252/8061/1958/2353/2152/10221/6446/5516/1848/466/5978/1845/1385/5515/3398/5518/2354/1386/3400/51231/4209/4209/6938/1432/5594/1960
WP_IL_10_ANTI_INFLAMMATORY_SIGNALING_PATHWAY	WP_IL_10_ANTI_INFLAMMATORY_SIGNALING_PATHWAY	Il 10 Anti Inflammatory Signaling Pathway	12	0.740482	1.88745	0.000976926	0.00616883	0.00391261	3758	tags=83%, list=23%, signal=65%	6772/3587/3588/3162/3716/6774/645/3569/6773/644
REACTOME_INTERLEUKIN_2_SIGNALING	REACTOME_INTERLEUKIN_2_SIGNALING	Interleukin 2 Signaling	12	0.740235	1.88682	0.000976926	0.00616883	0.00391261	3030	tags=83%, list=18%, signal=68%	3560/3561/3559/3718/3716/2185/3932/6850/6464/6776
WP_SMALL_CELL_LUNG_CANCER	WP_SMALL_CELL_LUNG_CANCER	Small Cell Lung Cancer	93	0.424466	1.73622	0.000975772	0.00616883	0.00391261	4032	tags=38%, list=24%, signal=29%	3675/330/5743/1288/2335/598/1287/1026/595/4792/7187/1027/1286/8503/51426/1147/4616/5925/5970/54205/3685/1643/7185/6500/3551/3914/5747/836/3910/4790/207/3915/1019/5295/4149/329/3688/5728/5728
WP_LUNG_FIBROSIS	WP_LUNG_FIBROSIS	Lung Fibrosis	54	0.5019	1.87251	0.000980663	0.00617903	0.00391908	1262	tags=38%, list=8%, signal=35%	6352/6352/7039/7076/6347/4502/1950/3162/729230/6351/6351/6351/1832/7124/7124/7124/7124/7124/7124/7124/7124/5328/5265/5265/4318
WP_COMPLEMENT_ACTIVATION	WP_COMPLEMENT_ACTIVATION	Complement Activation	18	0.68167	1.9677	0.000989186	0.00621927	0.0039446	1496	tags=70%, list=9%, signal=64%	714/716/712/718/629/629/629/629/629/629/629/717/717/717/717/717/717/717/727/715/715/1675/1675
REACTOME_RHO_GTPASES_ACTIVATE_WASPS_AND_WAVES	REACTOME_RHO_GTPASES_ACTIVATE_WASPS_AND_WAVES	Rho Gtpases Activate Wasps And Waves	35	0.546557	1.87325	0.00101084	0.0063417	0.00402225	3129	tags=53%, list=19%, signal=43%	3071/10095/10109/10787/10096/23191/23191/23191/10097/60/8976/4690/10094/5879/10093/7456/5747/10006/71/71
KEGG_MEDICUS_REFERENCE_ARNO_ARF_ACTB_G_SIGNALING_PATHWAY	KEGG_MEDICUS_REFERENCE_ARNO_ARF_ACTB_G_SIGNALING_PATHWAY	Arno Arf Actb G Signaling Pathway	24	0.613757	1.88721	0.00101417	0.0063489	0.00402682	3129	tags=59%, list=19%, signal=48%	10095/10109/10787/10096/23191/23191/23191/9267/10097/60/375/10094/10093/10006/71/71
REACTOME_ASSEMBLY_AND_CELL_SURFACE_PRESENTATION_OF_NMDA_RECEPTORS	REACTOME_ASSEMBLY_AND_CELL_SURFACE_PRESENTATION_OF_NMDA_RECEPTORS	Assembly And Cell Surface Presentation Of Nmda Receptors	38	-0.52394	-1.97416	0.00101917	0.00636654	0.00403801	5261	tags=54%, list=32%, signal=37%	113457/2906/116444/1740/84617/8573/2903/79861/2904/2905/7277/81027/80086/816/8825/1742/57554/815/88/4747/347733
PID_TELOMERASE_PATHWAY	PID_TELOMERASE_PATHWAY	Telomerase Pathway	65	0.465894	1.78724	0.00102276	0.00637527	0.00404355	5047	tags=56%, list=30%, signal=39%	1950/595/3659/1027/2353/1956/10728/57169/7520/26277/26277/7531/7531/10111/3458/4683/8658/8658/10284/3725/472/4790/207/7014/4691/4149/6667/3183/3320/7337/8819/6198/5594/23381/7040/4088/5928/3455/2547/7013
REACTOME_CARGO_CONCENTRATION_IN_THE_ER	REACTOME_CARGO_CONCENTRATION_IN_THE_ER	Cargo Concentration In The Er	32	0.560818	1.86603	0.00102495	0.00637528	0.00404355	2952	tags=48%, list=18%, signal=40%	7039/1075/2157/51128/1522/5265/5265/10427/10972/966/90411/10802/10959/10484/10960/9871
REACTOME_FORMATION_OF_INCISION_COMPLEX_IN_GG_NER	REACTOME_FORMATION_OF_INCISION_COMPLEX_IN_GG_NER	Formation Of Incision Complex In Gg Ner	37	0.549734	1.90626	0.0010316	0.00640296	0.00406111	5320	tags=58%, list=32%, signal=39%	8554/6119/1022/1022/6118/6233/7508/6612/54778/5886/1643/5887/1642/2072/2965/2965/7311/902/85015/7316/4331/8451/7341/7314/7334/2967
REACTOME_DNA_REPLICATION	REACTOME_DNA_REPLICATION	Dna Replication	109	0.408552	1.72887	0.00103776	0.00642749	0.00407667	2551	tags=39%, list=15%, signal=33%	5698/5698/5698/5698/5698/5698/5698/5698/5696/5696/5696/5696/5696/5696/5696/5696/7321/54107/5691/5691/6119/5684/10197/246184/5720/5720/10393/6118/5683/5718/6233/5686/5711/5982/23198/5689/5689/5699/10213/5721/5721/56655/5701/5685/5714/5682/5690/6500/5716/5688
REACTOME_BUDDING_AND_MATURATION_OF_HIV_VIRION	REACTOME_BUDDING_AND_MATURATION_OF_HIV_VIRION	Budding And Maturation Of Hiv Virion	23	0.640025	1.95191	0.00104707	0.00647139	0.00410451	4998	tags=60%, list=30%, signal=42%	92421/27243/6233/51510/25978/7251/128866/7311/5478/137492/27183/7316/9525/7314/10015
WP_LIPID_METABOLISM_IN_SENESCENT_CELLS	WP_LIPID_METABOLISM_IN_SENESCENT_CELLS	Lipid Metabolism In Senescent Cells	19	0.653091	1.9198	0.00106401	0.00654825	0.00415326	1409	tags=27%, list=8%, signal=25%	7941/5743/26279/1026/5322/5321
PID_TAP63_PATHWAY	PID_TAP63_PATHWAY	Tap63 Pathway	49	0.498887	1.83416	0.00106307	0.00654825	0.00415326	3905	tags=50%, list=23%, signal=38%	3675/355/1728/1959/4240/64065/1026/4193/9249/1147/5371/667/26959/26959/182/3551/64782/11059/3691/10971/6273/5366/6667/9518/1029
PID_FOXO_PATHWAY	PID_FOXO_PATHWAY	Foxo Pathway	43	0.528063	1.89092	0.00108085	0.00663787	0.0042101	5024	tags=70%, list=30%, signal=49%	6648/7763/10018/114907/1027/7529/23411/6446/1147/604/7534/5934/7531/7531/3551/7533/5901/1456/7514/5899/207/10971/2308/7532/8850/53944/1387/847/7874/356/1453
KEGG_MEDICUS_PATHOGEN_SHIGELLA_IPAC_TO_ACTIN_SIGNALING_PATHWAY	KEGG_MEDICUS_PATHOGEN_SHIGELLA_IPAC_TO_ACTIN_SIGNALING_PATHWAY	Pathogen Shigella Ipac To Actin Signaling Pathway	13	0.728149	1.91397	0.00108677	0.00666016	0.00422424	3129	tags=81%, list=19%, signal=66%	10095/10109/10096/10097/60/2017/2017/6714/6714/10094/10093/71/71
REACTOME_CASPASE_ACTIVATION_VIA_EXTRINSIC_APOPTOTIC_SIGNALLING_PATHWAY	REACTOME_CASPASE_ACTIVATION_VIA_EXTRINSIC_APOPTOTIC_SIGNALLING_PATHWAY	Caspase Activation Via Extrinsic Apoptotic Signalling Pathway	25	0.611537	1.91097	0.00109219	0.00666924	0.00423	3142	tags=48%, list=19%, signal=39%	23643/8743/929/355/7099/8797/8837/1612/8795/26060/836/8717
REACTOME_THE_ROLE_OF_GTSE1_IN_G2_M_PROGRESSION_AFTER_G2_CHECKPOINT	REACTOME_THE_ROLE_OF_GTSE1_IN_G2_M_PROGRESSION_AFTER_G2_CHECKPOINT	The Role Of Gtse1 In G2 M Progression After G2 Checkpoint	64	0.460994	1.76442	0.00109283	0.00666924	0.00423	2599	tags=50%, list=16%, signal=42%	5698/5698/5698/5698/5698/5698/5698/5698/5696/5696/5696/5696/5696/5696/5696/5696/1026/5691/5691/5684/10197/5720/5720/5683/5718/6233/5686/5711/23198/5689/5689/5699/10213/5721/5721/5701/5685/5714/5682/5690/5716/5688/22919
BIOCARTA_KERATINOCYTE_PATHWAY	BIOCARTA_KERATINOCYTE_PATHWAY	Keratinocyte Pathway	46	0.519326	1.87084	0.00112278	0.00683765	0.00433681	4530	tags=52%, list=27%, signal=38%	355/1950/4792/7124/7124/7124/7124/7124/7124/7124/7124/4217/7133/2353/1956/1147/7132/5970/3551/2114/5579/5515/3725/4790/5583/2113/6667/3204/1050/1432/5594
WP_NRXN1_DELETION_SYNDROME	WP_NRXN1_DELETION_SYNDROME	Nrxn1 Deletion Syndrome	17	-0.650438	-2.00608	0.00113559	0.00690128	0.00437717	4242	tags=89%, list=25%, signal=66%	2906/116444/2903/54413/2904/2905/2892/57555/57555/22871/2893/1742/2890/9378/2891/57502
KEGG_HEMATOPOIETIC_CELL_LINEAGE	KEGG_HEMATOPOIETIC_CELL_LINEAGE	Hematopoietic Cell Lineage	77	0.439847	1.74507	0.00114423	0.00693926	0.00440126	1568	tags=39%, list=9%, signal=36%	3122/3122/3122/3122/3122/3122/3122/3122/3675/917/3574/929/920/925/3575/916/915/914/3559/1378/7124/7124/7124/7124/7124/7124/7124/7124/2323/2209/1438/1438/966/1436/3570/1435/3684
KEGG_PARKINSONS_DISEASE	KEGG_PARKINSONS_DISEASE	Parkinsons Disease	94	0.419613	1.71698	0.00114953	0.00695692	0.00441246	5100	tags=65%, list=31%, signal=46%	6392/1345/4729/6390/4695/4702/120892/1349/4694/1340/4697/1329/1329/4719/4719/1537/9246/1351/4724/54205/1337/4717/4712/4725/4706/7317/4700/4700/4700/4700/4700/4710/4696/4696/4696/4696/4696/4696/4696/4696/4696/4696/9377/4709/4704/7386/4711/836/1350/7388/4698/4708/1347/7326/65018/4707/27429/7385/4720/9167/6391/1346/4716/4716/7417/4722/7332/7384/7314/7419/1327/292/4715/4731
REACTOME_PERK_REGULATES_GENE_EXPRESSION	REACTOME_PERK_REGULATES_GENE_EXPRESSION	Perk Regulates Gene Expression	29	0.572764	1.86007	0.0011602	0.00700695	0.00444419	3528	tags=50%, list=21%, signal=39%	6347/467/22894/9709/8894/9451/5073/5073/167227/1968/1649/22926/1965/4801/3309
WP_COPPER_HOMEOSTASIS	WP_COPPER_HOMEOSTASIS	Copper Homeostasis	47	0.506039	1.84643	0.00116479	0.00702009	0.00445253	4967	tags=63%, list=30%, signal=44%	4502/54739/4501/595/4193/4493/351/1318/4495/5621/6647/475/331/3725/836/6341/10063/207/538/6667/4494/102/2308/5728/5728/1317/7157/8754/8754/5290/2932/6868
WP_HIPPO_SIGNALING_REGULATION_PATHWAYS	WP_HIPPO_SIGNALING_REGULATION_PATHWAYS	Hippo Signaling Regulation Pathways	95	-0.370973	-1.71069	0.00118285	0.0071142	0.00451221	1550	tags=28%, list=9%, signal=25%	53632/5568/5578/1002/1002/28316/3791/1010/5582/1007/7004/1003/4914/5156/2774/1013/83439/83439/2264/1005/4485/7010/1008/999/5332/28513/2261
REACTOME_FLT3_SIGNALING_IN_DISEASE	REACTOME_FLT3_SIGNALING_IN_DISEASE	Flt3 Signaling In Disease	26	0.590885	1.86554	0.00118786	0.0071296	0.00452198	6263	tags=74%, list=38%, signal=46%	598/1026/2323/6711/6233/2120/6776/7311/5295/2885/5292/7316/6777/7314/5290/3845/9321/6654/9846/867
REACTOME_TRANSCRIPTIONAL_REGULATION_BY_SMALL_RNAS	REACTOME_TRANSCRIPTIONAL_REGULATION_BY_SMALL_RNAS	Transcriptional Regulation By Small Rnas	39	0.538049	1.88463	0.00119215	0.00714064	0.00452899	6181	tags=76%, list=37%, signal=48%	23279/9631/23165/79023/5440/5432/5441/348995/4928/5901/53371/27327/5436/5438/81929/23225/8086/8086/55746/9972/57122/9883/5430/5430/5434/8021/129401/5431/9688/5903/5437
REACTOME_INITIAL_TRIGGERING_OF_COMPLEMENT	REACTOME_INITIAL_TRIGGERING_OF_COMPLEMENT	Initial Triggering Of Complement	20	0.642032	1.92309	0.00123784	0.00739683	0.00469147	1496	tags=63%, list=9%, signal=57%	714/716/712/718/629/629/629/629/629/629/629/717/717/717/717/717/717/717/715/715/1675/1675
REACTOME_ER_QUALITY_CONTROL_COMPARTMENT_ERQC	REACTOME_ER_QUALITY_CONTROL_COMPARTMENT_ERQC	Er Quality Control Compartment Erqc	19	0.648275	1.90564	0.00124	0.00739683	0.00469147	5042	tags=80%, list=30%, signal=56%	9695/91445/80267/6233/55741/11236/11236/7844/267/51009/7311/10956/10206/7316/7314/6400
BIOCARTA_IL6_PATHWAY	BIOCARTA_IL6_PATHWAY	Il6 Pathway	20	0.641838	1.92251	0.00125382	0.00746392	0.00473403	3774	tags=52%, list=23%, signal=41%	3572/3718/3716/2353/3570/6774/3569/3725/6464/3717/2885
SA_MMP_CYTOKINE_CONNECTION	SA_MMP_CYTOKINE_CONNECTION	Mmp Cytokine Connection	14	0.725036	1.9547	0.0012604	0.00748782	0.00474919	1931	tags=71%, list=12%, signal=63%	6402/7124/7124/7124/7124/7124/7124/7124/7124/1636/7133/3570/1435/7132/960
KEGG_MEDICUS_REFERENCE_NUCLEAR_EXPORT_OF_MRNA	KEGG_MEDICUS_REFERENCE_NUCLEAR_EXPORT_OF_MRNA	Nuclear Export Of Mrna	24	0.607342	1.86748	0.00129001	0.00764813	0.00485086	6105	tags=75%, list=37%, signal=48%	23279/9631/23165/79023/55916/348995/4686/53371/29107/81929/23225/55746/57122/9883/8021/129401/9688/5903
REACTOME_NS1_MEDIATED_EFFECTS_ON_HOST_PATHWAYS	REACTOME_NS1_MEDIATED_EFFECTS_ON_HOST_PATHWAYS	Ns1 Mediated Effects On Host Pathways	34	0.563398	1.93142	0.0013042	0.00770089	0.00488433	4851	tags=57%, list=29%, signal=41%	23279/9631/23165/3841/79023/9636/5610/348995/4928/53371/3837/8106/81929/23225/8086/8086/55746/9972/57122/9883
REACTOME_SUMOYLATION_OF_UBIQUITINYLATION_PROTEINS	REACTOME_SUMOYLATION_OF_UBIQUITINYLATION_PROTEINS	Sumoylation Of Ubiquitinylation Proteins	33	0.552176	1.87193	0.00130192	0.00770089	0.00488433	4862	tags=68%, list=29%, signal=48%	23279/4193/9631/23165/79023/8554/7428/5371/348995/4928/53371/81929/23225/8086/8086/55746/9972/57122/7341/9883/5987/5987/5987/5987/5987/5987/5987
REACTOME_INTERLEUKIN_6_SIGNALING	REACTOME_INTERLEUKIN_6_SIGNALING	Interleukin 6 Signaling	11	0.753276	1.88556	0.00132263	0.00779386	0.0049433	3247	tags=73%, list=19%, signal=59%	6772/3572/3716/3570/6774/9021/3569/3717
REACTOME_DISEASES_ASSOCIATED_WITH_N_GLYCOSYLATION_OF_PROTEINS	REACTOME_DISEASES_ASSOCIATED_WITH_N_GLYCOSYLATION_OF_PROTEINS	Diseases Associated With N Glycosylation Of Proteins	19	0.646147	1.89939	0.001352	0.00793484	0.00503271	4611	tags=85%, list=28%, signal=61%	4247/79053/5476/4758/4758/4758/4758/4758/4758/4758/4758/9526/79796/2720/29929/10195/85365/199857/2683/91869/1798/56052
REACTOME_ASSEMBLY_OF_COLLAGEN_FIBRILS_AND_OTHER_MULTIMERIC_STRUCTURES	REACTOME_ASSEMBLY_OF_COLLAGEN_FIBRILS_AND_OTHER_MULTIMERIC_STRUCTURES	Assembly Of Collagen Fibrils And Other Multimeric Structures	55	-0.44554	-1.82133	0.0013517	0.00793484	0.00503271	1001	tags=31%, list=6%, signal=29%	4015/1303/85301/7093/1306/7837/7373/1300/131873/255631/1298/1302/1302/1302/1302/1302/1302/1302/4322/1297
PID_PI3KCI_PATHWAY	PID_PI3KCI_PATHWAY	Pi3kci Pathway	48	0.504574	1.84915	0.0013752	0.00805475	0.00510877	5445	tags=55%, list=33%, signal=37%	3702/4067/387/8503/6446/9267/5906/3932/6850/375/6714/6714/5879/59339/3055/27040/5295/23533/5728/5728/3320/5170/5291/5290/5294/3845/146850/381/382
BIOCARTA_ASBCELL_PATHWAY	BIOCARTA_ASBCELL_PATHWAY	Asbcell Pathway	11	0.751963	1.88227	0.00138835	0.00811542	0.00514724	631	tags=67%, list=4%, signal=64%	3122/3122/3122/3122/3122/3122/3122/3122/920/355/940/941
REACTOME_RHOH_GTPASE_CYCLE	REACTOME_RHOH_GTPASE_CYCLE	Rhoh Gtpase Cycle	32	0.553153	1.84053	0.00139619	0.00814488	0.00516593	5408	tags=58%, list=32%, signal=39%	857/9475/399/2040/157769/3932/9528/7415/7879/396/9341/397/114885/6093/56924/1627/10376/3728/1445
REACTOME_METABOLISM_OF_VITAMINS_AND_COFACTORS	REACTOME_METABOLISM_OF_VITAMINS_AND_COFACTORS	Metabolism Of Vitamins And Cofactors	171	0.35073	1.58203	0.00140833	0.0081993	0.00520044	4041	tags=34%, list=24%, signal=26%	57016/4907/5743/119391/2643/83666/10135/81034/6385/26020/79001/54625/801/6515/55328/8566/79668/6513/5167/55163/6697/160428/4524/9672/10797/55034/27010/55788/27249/4035/4337/166785/27235/4552/79717/6383/686/4837/84274/2350/51248/8876/83594/5168/3417/60496/57107/9054/5096/51293/1528/9446/4522/207/29967/154807/348/83875/3339/5805/113235/143/54884/54884
WP_SELENIUM_MICRONUTRIENT_NETWORK	WP_SELENIUM_MICRONUTRIENT_NETWORK	Selenium Micronutrient Network	59	0.468219	1.7877	0.00141213	0.00820503	0.00520408	1965	tags=38%, list=12%, signal=34%	19/5743/6347/1734/6648/3383/7295/5054/7124/7124/7124/7124/7124/7124/7124/7124/5052/25824/8942/8564/55163/4524/2876/12/6647/5970
REACTOME_DEADENYLATION_DEPENDENT_MRNA_DECAY	REACTOME_DEADENYLATION_DEPENDENT_MRNA_DECAY	Deadenylation Dependent Mrna Decay	48	0.502572	1.84182	0.00142029	0.00823598	0.00522371	6615	tags=65%, list=40%, signal=39%	22894/26986/1973/27258/51690/23658/9337/1656/23019/57819/57819/57819/57819/57819/57819/5073/5073/167227/219988/29883/246175/27257/9775/9775/51013/25804/1975/28960/54464/23404/1974/51010/118460/10605/11157/5393/196513/196513/1977/85456/55802/25904/25904
WP_PROSTAGLANDIN_AND_LEUKOTRIENE_METABOLISM_IN_SENESCENCE_WP5122	WP_PROSTAGLANDIN_AND_LEUKOTRIENE_METABOLISM_IN_SENESCENCE_WP5122	Prostaglandin And Leukotriene Metabolism In Senescence Wp5122	28	0.579156	1.86101	0.00142847	0.00826693	0.00524334	1670	tags=32%, list=10%, signal=29%	5743/10800/1026/5732/5730/5734/5321/23411/239/5925
BIOCARTA_NKCELLS_PATHWAY	BIOCARTA_NKCELLS_PATHWAY	Nkcells Pathway	17	0.676721	1.89672	0.00144372	0.00833862	0.00528881	1926	tags=56%, list=12%, signal=50%	3606/567/567/3105/3105/3105/3105/3105/3105/3105/3105/8302/2185/6850
REACTOME_BIOSYNTHESIS_OF_THE_N_GLYCAN_PRECURSOR_DOLICHOL_LIPID_LINKED_OLIGOSACCHARIDE_LLO_AND_TRANSFER_TO_A_NASCENT_PROTEIN	REACTOME_BIOSYNTHESIS_OF_THE_N_GLYCAN_PRECURSOR_DOLICHOL_LIPID_LINKED_OLIGOSACCHARIDE_LLO_AND_TRANSFER_TO_A_NASCENT_PROTEIN	Biosynthesis Of The N Glycan Precursor Dolichol Lipid Linked Oligosaccharide Llo And Transfer To A Nascent Protein	70	0.453852	1.75938	0.00145955	0.00841335	0.00533621	5089	tags=59%, list=31%, signal=41%	9945/55577/7903/6489/79644/54187/29880/6675/6482/8813/79053/5476/4758/4758/4758/4758/4758/4758/4758/4758/9526/140838/55907/79796/6480/2720/2762/29929/8818/116150/84920/10195/85365/5238/199857/91869/2673/26503/1798/8790/22845/56052/6484/10020/8869/10559
REACTOME_INTERLEUKIN_17_SIGNALING	REACTOME_INTERLEUKIN_17_SIGNALING	Interleukin 17 Signaling	66	0.454868	1.74951	0.00148651	0.00855181	0.00542403	5543	tags=58%, list=33%, signal=39%	1846/8767/3656/6197/9252/2353/1326/1147/5516/6233/1848/466/23291/1845/6500/7867/3551/1385/5515/3725/4790/7311/5518/1386/3654/23765/51231/10392/79155/1432/7316/5594/7314/8454/7334/9261/5601/2002/64127
PID_SHP2_PATHWAY	PID_SHP2_PATHWAY	Shp2 Pathway	55	0.479069	1.79699	0.00149055	0.00855817	0.00542806	3870	tags=47%, list=23%, signal=37%	3560/6772/1950/3561/3559/3459/3572/55824/3718/3716/387/3570/1956/627/3932/2549/3667/6383/3458/3569/6464/3717/5566/5566/5295/2885/2773
REACTOME_UNBLOCKING_OF_NMDA_RECEPTORS_GLUTAMATE_BINDING_AND_ACTIVATION	REACTOME_UNBLOCKING_OF_NMDA_RECEPTORS_GLUTAMATE_BINDING_AND_ACTIVATION	Unblocking Of Nmda Receptors Glutamate Binding And Activation	21	-0.596363	-1.94344	0.0015245	0.00873588	0.00554077	1644	tags=43%, list=10%, signal=39%	2893/816/1742/57554/815/2890/88/2891/4747
WP_T_CELL_RECEPTOR_AND_CO_STIMULATORY_SIGNALING	WP_T_CELL_RECEPTOR_AND_CO_STIMULATORY_SIGNALING	T Cell Receptor And Co Stimulatory Signaling	26	0.582133	1.83791	0.00153863	0.00879952	0.00558114	4032	tags=52%, list=24%, signal=39%	3702/925/940/4792/10125/801/4773/3932/5530/926/4790/207/1493/5728/5728
REACTOME_INACTIVATION_OF_CSF3_G_CSF_SIGNALING	REACTOME_INACTIVATION_OF_CSF3_G_CSF_SIGNALING	Inactivation Of Csf3 G Csf Signaling	23	0.627704	1.91433	0.00157472	0.00898826	0.00570085	4884	tags=78%, list=29%, signal=55%	6772/7321/4067/3716/6774/9021/6233/6850/3055/6776/7311/3717/7323/8065/7316/6777/7322/7314
PID_KIT_PATHWAY	PID_KIT_PATHWAY	Kit Pathway	50	0.489326	1.80559	0.00158331	0.00901962	0.00572074	5077	tags=56%, list=30%, signal=39%	6772/4067/161742/10019/6774/2549/200734/6464/6776/3717/2241/207/1399/4286/5295/2885/7409/5728/5728/2887/1387/11184/6198/572/5170/1796/5290/2932/6591
KEGG_MEDICUS_PATHOGEN_ESCHERICHIA_EAE_TIR_TCCP_TO_ACTIN_SIGNALING_PATHWAY	KEGG_MEDICUS_PATHOGEN_ESCHERICHIA_EAE_TIR_TCCP_TO_ACTIN_SIGNALING_PATHWAY	Pathogen Escherichia Eae Tir Tccp To Actin Signaling Pathway	14	0.717562	1.93455	0.00159758	0.0090831	0.005761	3129	tags=73%, list=19%, signal=60%	10095/10109/55971/10096/10097/60/8976/10094/10093/71/71
KEGG_MEDICUS_PATHOGEN_SALMONELLA_SOPE_TO_RAC_SIGNALING_PATHWAY	KEGG_MEDICUS_PATHOGEN_SALMONELLA_SOPE_TO_RAC_SIGNALING_PATHWAY	Pathogen Salmonella Sope To Rac Signaling Pathway	19	0.641841	1.88673	0.001624	0.00921533	0.00584487	3129	tags=68%, list=19%, signal=55%	10095/10109/10787/10096/23191/23191/23191/10097/60/10094/5879/10093/10006/71/71
REACTOME_LONG_TERM_POTENTIATION	REACTOME_LONG_TERM_POTENTIATION	Long Term Potentiation	23	-0.581164	-1.93397	0.00163421	0.00925523	0.00587017	1432	tags=38%, list=9%, signal=34%	816/1742/57554/815/2890/2066/88/2891/4747
REACTOME_AMINE_LIGAND_BINDING_RECEPTORS	REACTOME_AMINE_LIGAND_BINDING_RECEPTORS	Amine Ligand Binding Receptors	41	-0.483283	-1.86682	0.00164354	0.00928998	0.00589222	5913	tags=71%, list=35%, signal=46%	3274/147/3356/3269/1815/1815/134864/1816/11255/1814/152/3355/1813/3354/3352/3363/134860/153/83551/3360/1128/1131/3361/1133/146/1132/9038/3350/3358/1129
REACTOME_SYNTHESIS_OF_ACTIVE_UBIQUITIN_ROLES_OF_E1_AND_E2_ENZYMES	REACTOME_SYNTHESIS_OF_ACTIVE_UBIQUITIN_ROLES_OF_E1_AND_E2_ENZYMES	Synthesis Of Active Ubiquitin Roles Of E1 And E2 Enzymes	27	0.585679	1.87358	0.00165616	0.00934317	0.00592595	5048	tags=74%, list=30%, signal=52%	92912/7321/65264/55236/6233/54926/7320/7317/7347/7328/55284/7311/7326/8239/7316/7874/7322/7332/7314/27338
REACTOME_E3_UBIQUITIN_LIGASES_UBIQUITINATE_TARGET_PROTEINS	REACTOME_E3_UBIQUITIN_LIGASES_UBIQUITINATE_TARGET_PROTEINS	E3 Ubiquitin Ligases Ubiquitinate Target Proteins	36	0.539892	1.866	0.00167658	0.0094401	0.00598743	5270	tags=80%, list=32%, signal=55%	3105/3105/3105/3105/3105/3105/3105/3105/7321/5193/9646/79577/6233/51255/7415/7320/56254/7311/8915/79139/7323/5111/257218/5591/5194/7316/92305/7322/7332/10670/7314/5830/5830/7334/5192
REACTOME_TRANSLESION_SYNTHESIS_BY_Y_FAMILY_DNA_POLYMERASES_BYPASSES_LESIONS_ON_DNA_TEMPLATE	REACTOME_TRANSLESION_SYNTHESIS_BY_Y_FAMILY_DNA_POLYMERASES_BYPASSES_LESIONS_ON_DNA_TEMPLATE	Translesion Synthesis By Y Family Dna Polymerases Bypasses Lesions On Dna Template	35	0.533537	1.82863	0.00174818	0.00982421	0.00623105	4955	tags=60%, list=30%, signal=42%	54107/7706/9636/6119/51426/6118/6233/9246/5982/7415/56655/5980/55666/7311/5981/5111/25898/7316/5425/7314/9100
REACTOME_SYNTHESIS_OF_PIPS_AT_THE_PLASMA_MEMBRANE	REACTOME_SYNTHESIS_OF_PIPS_AT_THE_PLASMA_MEMBRANE	Synthesis Of Pips At The Plasma Membrane	51	0.479705	1.77587	0.00178856	0.0100318	0.00636272	5401	tags=69%, list=32%, signal=47%	4534/81846/55300/65977/8503/51552/375/9107/59339/79837/54477/8898/5305/66036/66036/8821/5868/8395/5867/4952/5295/8871/23533/5728/5728/8394/55361/5291/5290/8776/23396/5294/64419/80230/80230/51763/146850/8867
WP_NEURODEGENERATION_WITH_BRAIN_IRON_ACCUMULATION_NBIA_SUBTYPES_PATHWAY	WP_NEURODEGENERATION_WITH_BRAIN_IRON_ACCUMULATION_NBIA_SUBTYPES_PATHWAY	Neurodegeneration With Brain Iron Accumulation Nbia Subtypes Pathway	38	0.534999	1.86069	0.00180193	0.010068	0.00638567	4183	tags=49%, list=25%, signal=37%	2512/6342/84335/1356/83734/64422/9140/5562/8678/6009/80067/9474/11152/11152/26100/10533/23400/10558/55054/55054
WP_INTERLEUKIN_1_IL_1_STRUCTURAL_PATHWAY	WP_INTERLEUKIN_1_IL_1_STRUCTURAL_PATHWAY	Interleukin 1 Il 1 Structural Pathway	44	0.513887	1.84366	0.0017996	0.010068	0.00638567	5524	tags=56%, list=33%, signal=38%	3656/4792/9252/2353/4155/1326/1147/5970/3554/10010/2872/3551/3556/4790/4615/51135/1386/3654/8569/1432/5594/54472/54472/9261/5601/3552/2002
REACTOME_RAC2_GTPASE_CYCLE	REACTOME_RAC2_GTPASE_CYCLE	Rac2 Gtpase Cycle	76	0.44081	1.73782	0.00181692	0.0101323	0.00642644	4071	tags=38%, list=24%, signal=29%	1536/3071/1829/857/8826/1794/392/23580/55971/10787/8503/23191/23191/23191/23075/1969/7879/4688/396/9341/55619/5880/10006/4810/5295/3998/23592/7409/3688/7074/51347
WP_TRANSLATION_FACTORS	WP_TRANSLATION_FACTORS	Translation Factors	46	0.503994	1.81561	0.00185201	0.0103082	0.00653803	5833	tags=70%, list=35%, signal=46%	26986/5610/1973/10209/7458/8894/8668/1964/27102/23708/8669/9451/1938/1915/1983/1937/1968/1965/8666/8667/1975/3646/1967/1979/1933/1933/2107/29904/29904/1974/8664/3692/1984/1984/10605
PID_IFNG_PATHWAY	PID_IFNG_PATHWAY	Ifng Pathway	38	0.534196	1.8579	0.00186461	0.0103585	0.00656995	3729	tags=51%, list=22%, signal=40%	6772/834/3659/3459/3716/8554/6774/1612/5906/10379/10379/3458/5908/2889/3717/207/4296/1399/5295/4092
REACTOME_RECEPTOR_TYPE_TYROSINE_PROTEIN_PHOSPHATASES	REACTOME_RECEPTOR_TYPE_TYROSINE_PROTEIN_PHOSPHATASES	Receptor Type Tyrosine Protein Phosphatases	20	-0.624378	-1.99422	0.00189572	0.0105113	0.00666686	691	tags=52%, list=4%, signal=50%	139065/8499/26050/5789/84189/5802/11141/22865/26280/114798/8497
WP_GLUCOCORTICOID_RECEPTOR_PATHWAY	WP_GLUCOCORTICOID_RECEPTOR_PATHWAY	Glucocorticoid Receptor Pathway	64	0.449055	1.71873	0.00190163	0.010524	0.00667493	2184	tags=32%, list=13%, signal=28%	330/5743/7056/6347/1831/51129/7128/5552/4240/5997/8553/2908/121512/10769/80315/2040/4616/10728/9792/5272/6364
BIOCARTA_IL2_PATHWAY	BIOCARTA_IL2_PATHWAY	Il2 Pathway	22	0.63152	1.92954	0.00191676	0.0105877	0.00671527	3030	tags=48%, list=18%, signal=39%	3560/3561/3559/3718/3716/2353/3932/6850/3725/6464/6776
WP_AUTOPHAGY_IN_PANCREATIC_DUCTAL_ADENOCARCINOMA	WP_AUTOPHAGY_IN_PANCREATIC_DUCTAL_ADENOCARCINOMA	Autophagy In Pancreatic Ductal Adenocarcinoma	18	0.661339	1.90902	0.00192349	0.0106047	0.00672607	3535	tags=54%, list=21%, signal=42%	8878/8878/4193/7030/7030/6774/8678/8036/4790/4780/81631/65018/10533/4286
REACTOME_LATE_ENDOSOMAL_MICROAUTOPHAGY	REACTOME_LATE_ENDOSOMAL_MICROAUTOPHAGY	Late Endosomal Microautophagy	29	0.557816	1.81153	0.00194051	0.0106783	0.00677277	4884	tags=52%, list=29%, signal=37%	6035/92421/200894/27243/6233/25978/7251/3312/7431/128866/7311/123/137492/7316/10226/7314
PID_IGF1_PATHWAY	PID_IGF1_PATHWAY	Igf1 Pathway	28	0.56886	1.82793	0.0019627	0.01078	0.0068373	4921	tags=67%, list=30%, signal=47%	5770/7534/3667/1398/8440/7531/7531/5747/6464/207/8660/1399/5829/5295/2885/2887/6198/572/5170/5290
REACTOME_DNA_DAMAGE_RECOGNITION_IN_GG_NER	REACTOME_DNA_DAMAGE_RECOGNITION_IN_GG_NER	Dna Damage Recognition In Gg Ner	36	0.534759	1.84826	0.00198995	0.0109092	0.00691918	4884	tags=43%, list=29%, signal=30%	6233/7508/60/5886/1643/9318/50813/86/51138/5887/1642/10920/7311/10980/7316/7528/8451/10987/64708/7314
BIOCARTA_RACCYCD_PATHWAY	BIOCARTA_RACCYCD_PATHWAY	Raccycd Pathway	25	0.597398	1.86679	0.0020029	0.0109532	0.00694713	3668	tags=54%, list=22%, signal=42%	1026/595/4792/1027/387/1147/5925/5970/5879/3551/4790/207/1019/5295
WP_2Q13_COPY_NUMBER_VARIATION_SYNDROME	WP_2Q13_COPY_NUMBER_VARIATION_SYNDROME	2q13 Copy Number Variation Syndrome	50	0.484877	1.78917	0.00200552	0.0109532	0.00694713	2981	tags=40%, list=18%, signal=33%	6772/3958/84910/3557/23550/2625/10018/5440/10563/6574/1435/9021/10461/5441/3554/5879/3569/25885/3556/5747
REACTOME_REGULATION_OF_TP53_EXPRESSION_AND_DEGRADATION	REACTOME_REGULATION_OF_TP53_EXPRESSION_AND_DEGRADATION	Regulation Of Tp53 Expression And Degradation	36	0.534258	1.84652	0.00202129	0.0109876	0.00696897	5355	tags=60%, list=32%, signal=41%	4193/6446/5516/900/6233/117584/639/5515/472/11200/7311/5518/5527/207/80196/253260/1029/9099/7316/7157/7874/5170/7314/10000/10000
REACTOME_CELL_CELL_JUNCTION_ORGANIZATION	REACTOME_CELL_CELL_JUNCTION_ORGANIZATION	Cell Cell Junction Organization	73	-0.403281	-1.74407	0.00201594	0.0109876	0.00696897	2468	tags=47%, list=15%, signal=40%	92359/1365/23562/149461/26285/80332/9074/1012/10686/1004/154796/1364/5010/9073/221935/84552/3224/27319/7122/1002/1002/57863/56288/1010/1007/6663/49861/1003/51208/1013/1005/1008/54549/999/253559/28513
REACTOME_PLASMA_LIPOPROTEIN_ASSEMBLY_REMODELING_AND_CLEARANCE	REACTOME_PLASMA_LIPOPROTEIN_ASSEMBLY_REMODELING_AND_CLEARANCE	Plasma Lipoprotein Assembly Remodeling And Clearance	71	0.442208	1.72224	0.00202315	0.0109876	0.00696897	2031	tags=27%, list=12%, signal=24%	9619/19/6646/3988/51129/57552/5360/7436/10577/51128/341/1213/5034/4864/51360/1071/1175/6233/5567/163
WP_IL_1_SIGNALING_PATHWAY	WP_IL_1_SIGNALING_PATHWAY	Il 1 Signaling Pathway	50	0.484321	1.78712	0.00206583	0.0111986	0.00710276	5521	tags=56%, list=33%, signal=37%	57162/5966/8878/8878/3656/4792/1147/5970/3554/3551/10746/3556/3725/4790/207/4615/51135/5295/1386/3654/11213/1432/5594/54472/54472/7334/9261/4215/5601/3552
REACTOME_REGULATION_OF_IFNG_SIGNALING	REACTOME_REGULATION_OF_IFNG_SIGNALING	Regulation Of Ifng Signaling	14	0.709006	1.91148	0.00211374	0.0114031	0.00723244	3247	tags=67%, list=19%, signal=54%	6772/3459/3716/8554/9021/5770/3460/3460/3458/3717
REACTOME_VIRAL_MESSENGER_RNA_SYNTHESIS	REACTOME_VIRAL_MESSENGER_RNA_SYNTHESIS	Viral Messenger Rna Synthesis	38	0.532553	1.85219	0.0021153	0.0114031	0.00723244	6181	tags=75%, list=37%, signal=47%	23279/9631/23165/79023/5440/5432/5441/348995/4928/53371/5436/5438/81929/23225/8086/8086/55746/9972/57122/9883/2963/5430/5430/5434/8021/129401/5431/9688/5903/5437
REACTOME_DNA_DAMAGE_BYPASS	REACTOME_DNA_DAMAGE_BYPASS	Dna Damage Bypass	43	0.512102	1.83377	0.00211074	0.0114031	0.00723244	4955	tags=58%, list=30%, signal=41%	54107/7706/9636/6119/51426/6118/6233/9246/5982/7415/56655/7320/5980/1642/55666/7311/5981/5111/25898/57599/7316/5425/8451/7314/9100
BIOCARTA_CD40_PATHWAY	BIOCARTA_CD40_PATHWAY	Cd40 Pathway	14	0.708666	1.91057	0.00214601	0.0115472	0.00732387	3110	tags=60%, list=19%, signal=49%	7128/1843/4792/7187/1147/959/5970/3551/4790
PID_P38_ALPHA_BETA_DOWNSTREAM_PATHWAY	PID_P38_ALPHA_BETA_DOWNSTREAM_PATHWAY	P38 Alpha Beta Downstream Pathway	37	0.531814	1.84412	0.00216692	0.0116258	0.00737373	4581	tags=66%, list=27%, signal=48%	3880/5743/3856/9252/6548/5321/466/26959/26959/7867/1385/3315/3725/1649/22926/2005/5868/4286/1386/8569/1460/1460/1460/1460/1460/1460/1460/1432/7157
REACTOME_SIGNALING_BY_NOTCH	REACTOME_SIGNALING_BY_NOTCH	Signaling By Notch	155	0.353641	1.57347	0.00216861	0.0116258	0.00737373	3153	tags=36%, list=19%, signal=29%	5698/5698/5698/5698/5698/5698/5698/5698/5696/5696/5696/5696/5696/5696/5696/5696/6772/1950/595/59/3002/3280/23385/5691/5691/5684/3091/10197/5720/5720/1956/5683/5718/6233/5686/5711/10320/409/10959/5689/5689/7534/5699/10213/5721/5721/5701/5685/5714/5682/5690/84441/182/6500/5716/5688/1385/488/5695/83464/11060/3725/51107/27327/9491/7311
PID_NFKAPPAB_ATYPICAL_PATHWAY	PID_NFKAPPAB_ATYPICAL_PATHWAY	Nfkappab Atypical Pathway	16	0.672089	1.88244	0.00218594	0.0116972	0.00741899	4488	tags=87%, list=27%, signal=64%	5966/4792/3932/409/6850/5970/6714/6714/3551/4790/602/5295/1460/1460/1460/1460/1460/1460/1460/1432
REACTOME_CD28_DEPENDENT_VAV1_PATHWAY	REACTOME_CD28_DEPENDENT_VAV1_PATHWAY	Cd28 Dependent Vav1 Pathway	12	0.715243	1.82312	0.00219844	0.0117425	0.00744775	3892	tags=67%, list=23%, signal=51%	940/942/941/5063/3932/5879/2885/7409
BIOCARTA_ERAD_PATHWAY	BIOCARTA_ERAD_PATHWAY	Erad Pathway	18	0.65798	1.89932	0.00221443	0.0117631	0.00746083	3185	tags=58%, list=19%, signal=47%	9695/57134/4121/4125/821/821/4123/23193/6500/10054/29927
REACTOME_RHOU_GTPASE_CYCLE	REACTOME_RHOU_GTPASE_CYCLE	Rhou Gtpase Cycle	38	0.528522	1.83817	0.00220932	0.0117631	0.00746083	4329	tags=49%, list=26%, signal=36%	8826/6711/1213/5063/667/2185/1969/6714/6714/4690/8440/10254/11060/6709/8239/5295/2885/58480/58480/8027
REACTOME_DDX58_IFIH1_MEDIATED_INDUCTION_OF_INTERFERON_ALPHA_BETA	REACTOME_DDX58_IFIH1_MEDIATED_INDUCTION_OF_INTERFERON_ALPHA_BETA	Ddx58 Ifih1 Mediated Induction Of Interferon Alpha Beta	72	0.426593	1.66866	0.00221405	0.0117631	0.00746083	3284	tags=35%, list=20%, signal=29%	64135/51191/7128/4792/7187/29110/7321/1540/8887/5094/84282/84282/7706/9636/351/84166/1147/9140/6233/9246/5970/54941/10010/3551/28512/9474/4790/7311/3326
REACTOME_CARBOXYTERMINAL_POST_TRANSLATIONAL_MODIFICATIONS_OF_TUBULIN	REACTOME_CARBOXYTERMINAL_POST_TRANSLATIONAL_MODIFICATIONS_OF_TUBULIN	Carboxyterminal Post Translational Modifications Of Tubulin	34	-0.514816	-1.89831	0.00223582	0.0118399	0.00750949	4055	tags=57%, list=24%, signal=43%	254173/7278/440307/113457/84617/22846/158135/79861/7277/81027/80086/83887/284076/25809/84871/164395/79805/79739/123624/347733
REACTOME_DUAL_INCISION_IN_TC_NER	REACTOME_DUAL_INCISION_IN_TC_NER	Dual Incision In Tc Ner	58	0.462007	1.75461	0.00224107	0.0118399	0.00750949	5679	tags=55%, list=34%, signal=36%	54107/6119/5440/1022/1022/6917/5432/51426/6118/6233/5441/5982/56655/1642/2072/2965/2965/7311/5981/5436/902/5438/5111/7316/5425/4331/8451/7874/7314/5430/5430/27339/2967/5434/5985/5431
REACTOME_PLATELET_ACTIVATION_SIGNALING_AND_AGGREGATION	REACTOME_PLATELET_ACTIVATION_SIGNALING_AND_AGGREGATION	Platelet Activation Signaling And Aggregation	242	0.322786	1.526	0.00224107	0.0118399	0.00750949	3892	tags=39%, list=23%, signal=30%	2207/3959/7076/2335/1950/1191/5552/81/81/2157/135228/710/5341/3709/5054/11343/4067/5919/3937/5660/308/10125/2149/7114/801/54518/5265/5265/351/10487/2162/10672/387/391/5321/8503/1675/1675/6810/12/22927/51097/5770/1072/55970/6647/5906/3932/409/6850/2151/7534/8407/388/6714/6714/55664/10257/928/1398/7057/10681/2316/7078/59345/5908/5879/7414/334/9948/5627/5579/3920/51764/5880/87/2771/5747/6464/3710/68…
KEGG_MEDICUS_PATHOGEN_SALMONELLA_SOPB_TO_ARNO_ARF_ACTB_G_SIGNALING_PATHWAY	KEGG_MEDICUS_PATHOGEN_SALMONELLA_SOPB_TO_ARNO_ARF_ACTB_G_SIGNALING_PATHWAY	Pathogen Salmonella Sopb To Arno Arf Actb G Signaling Pathway	29	0.553373	1.7971	0.00226664	0.0119532	0.0075814	3129	tags=50%, list=19%, signal=41%	10095/10109/10787/10096/23191/23191/23191/9267/10097/60/375/10094/10093/10006/71/71
WP_REGULATORY_CIRCUITS_OF_THE_STAT3_SIGNALING_PATHWAY	WP_REGULATORY_CIRCUITS_OF_THE_STAT3_SIGNALING_PATHWAY	Regulatory Circuits Of The Stat3 Signaling Pathway	76	0.437231	1.72372	0.00227471	0.0119741	0.00759464	2182	tags=38%, list=13%, signal=33%	3560/5788/5788/3587/3575/3588/9180/3561/1439/3559/3459/3572/50615/2149/3718/3716/84335/1438/1438/3454/3570/1956/3601/6774/9021/2151/9466/9466/6714/6714/3460/3460
BIOCARTA_LAIR_PATHWAY	BIOCARTA_LAIR_PATHWAY	Lair Pathway	16	0.671416	1.88055	0.00228309	0.0119749	0.00759514	975	tags=61%, list=6%, signal=57%	718/3683/3383/3689/7124/7124/7124/7124/7124/7124/7124/7124/6404/727
WP_CELLS_AND_MOLECULES_INVOLVED_IN_LOCAL_ACUTE_INFLAMMATORY_RESPONSE	WP_CELLS_AND_MOLECULES_INVOLVED_IN_LOCAL_ACUTE_INFLAMMATORY_RESPONSE	Cells And Molecules Involved In Local Acute Inflammatory Response	16	0.671416	1.88055	0.00228309	0.0119749	0.00759514	975	tags=61%, list=6%, signal=57%	718/3683/3383/3689/7124/7124/7124/7124/7124/7124/7124/7124/6404/727
WP_COMPLEMENT_SYSTEM	WP_COMPLEMENT_SYSTEM	Complement System	86	0.405635	1.64636	0.00230332	0.0120593	0.00764868	1496	tags=36%, list=9%, signal=33%	716/3075/7097/718/11326/719/6402/2357/710/3383/629/629/629/629/629/629/629/7295/717/717/717/717/717/717/717/5329/3426/1378/6404/727/2162/728/966/133/5621/1675/1675
REACTOME_FORMATION_OF_PARAXIAL_MESODERM	REACTOME_FORMATION_OF_PARAXIAL_MESODERM	Formation Of Paraxial Mesoderm	59	0.454322	1.73464	0.00231424	0.0120947	0.00767113	2551	tags=50%, list=15%, signal=43%	5698/5698/5698/5698/5698/5698/5698/5698/5696/5696/5696/5696/5696/5696/5696/5696/5691/5691/5684/10197/5720/5720/5683/5718/5686/5711/5689/5689/5699/10213/5721/5721/5701/5685/5714/5682/5690/84441/5716/5688
REACTOME_MITOTIC_PROPHASE	REACTOME_MITOTIC_PROPHASE	Mitotic Prophase	68	0.433149	1.67037	0.00233639	0.0121886	0.00773066	4534	tags=46%, list=27%, signal=34%	23279/8548/9631/23165/79023/5861/5516/5925/348995/10776/4928/140609/5579/5515/64689/5862/6418/53371/5518/8615/9663/23592/81929/23225/26003/8086/8086/55746/9972/57122/5594/91754
WP_CARDIOMYOCYTE_SIGNALING_PATHWAYS_CONVERGING_ON_TITIN	WP_CARDIOMYOCYTE_SIGNALING_PATHWAYS_CONVERGING_ON_TITIN	Cardiomyocyte Signaling Pathways Converging On Titin	29	-0.53462	-1.87747	0.0023824	0.0124064	0.00786881	2202	tags=43%, list=13%, signal=38%	89869/5568/5578/84665/5593/2273/815/8557/84675/27063/84676/7273/8048
REACTOME_ROLE_OF_PHOSPHOLIPIDS_IN_PHAGOCYTOSIS	REACTOME_ROLE_OF_PHOSPHOLIPIDS_IN_PHAGOCYTOSIS	Role Of Phospholipids In Phagocytosis	23	0.611949	1.86628	0.00240275	0.01249	0.00792186	3668	tags=48%, list=22%, signal=37%	917/3709/2209/2212/919/23646/6850/5337/10768/3710/5295
WP_ARYL_HYDROCARBON_RECEPTOR_PATHWAY_WP2873	WP_ARYL_HYDROCARBON_RECEPTOR_PATHWAY_WP2873	Aryl Hydrocarbon Receptor Pathway Wp2873	35	0.523039	1.79265	0.00244113	0.0126669	0.00803405	2498	tags=53%, list=15%, signal=46%	3726/1728/196/1545/7124/7124/7124/7124/7124/7124/7124/7124/1027/3280/1956/4257/51426/10728/26509/6714/6714/3458/8140
KEGG_MEDICUS_REFERENCE_REGULATION_OF_GF_RTK_RAS_ERK_SIGNALING_UBIQUITINATION_OF_RTK_BY_CBL	KEGG_MEDICUS_REFERENCE_REGULATION_OF_GF_RTK_RAS_ERK_SIGNALING_UBIQUITINATION_OF_RTK_BY_CBL	Regulation Of Gf Rtk Ras Erk Signaling Ubiquitination Of Rtk By Cbl	24	-0.555163	-1.8773	0.00246673	0.012777	0.00810386	1383	tags=33%, list=8%, signal=31%	3791/4914/5156/2264/7010/2066/2261/2065
REACTOME_RETROGRADE_TRANSPORT_AT_THE_TRANS_GOLGI_NETWORK	REACTOME_RETROGRADE_TRANSPORT_AT_THE_TRANS_GOLGI_NETWORK	Retrograde Transport At The Trans Golgi Network	43	0.507077	1.81577	0.0024805	0.0128255	0.00813462	5652	tags=69%, list=34%, signal=45%	8775/22796/57511/4905/4905/4905/9367/22836/60592/4074/9341/2803/400/9648/63908/8774/10466/10466/6293/6293/6293/6293/6293/6293/6293/8674/10618/10618/3482/10228/10226/7110/9382/10244/9827/91949/51542
REACTOME_INTERLEUKIN_15_SIGNALING	REACTOME_INTERLEUKIN_15_SIGNALING	Interleukin 15 Signaling	14	0.702502	1.89395	0.00250098	0.0128917	0.00817665	3069	tags=71%, list=18%, signal=58%	3560/3561/3600/3718/3716/3601/6774/6464/6776/6655
REACTOME_POSTMITOTIC_NUCLEAR_PORE_COMPLEX_NPC_REFORMATION	REACTOME_POSTMITOTIC_NUCLEAR_PORE_COMPLEX_NPC_REFORMATION	Postmitotic Nuclear Pore Complex Npc Reformation	23	0.610177	1.86088	0.00250218	0.0128917	0.00817665	4851	tags=61%, list=29%, signal=43%	23279/9631/23165/79023/348995/4928/5901/53371/3837/81929/55746/57122/7341/9883
REACTOME_CLEC7A_DECTIN_1_INDUCES_NFAT_ACTIVATION	REACTOME_CLEC7A_DECTIN_1_INDUCES_NFAT_ACTIVATION	Clec7a Dectin 1 Induces Nfat Activation	11	0.739312	1.8506	0.00259227	0.0133323	0.0084561	3056	tags=73%, list=18%, signal=59%	3709/801/5534/4773/5530/4775/10768/3710
WP_HOST_PATHOGEN_INTERACTION_OF_HUMAN_CORONAVIRUSES_MAPK_SIGNALING	WP_HOST_PATHOGEN_INTERACTION_OF_HUMAN_CORONAVIRUSES_MAPK_SIGNALING	Host Pathogen Interaction Of Human Coronaviruses Mapk Signaling	35	0.520721	1.7847	0.00259862	0.0133414	0.00846186	1204	tags=22%, list=7%, signal=20%	3429/3429/8519/3726/10410/684/6197/2353
REACTOME_ACTIVATION_OF_IRF3_IRF7_MEDIATED_BY_TBK1_IKBKE	REACTOME_ACTIVATION_OF_IRF3_IRF7_MEDIATED_BY_TBK1_IKBKE	Activation Of Irf3 Irf7 Mediated By Tbk1 Ikbke	16	0.667905	1.87072	0.00260693	0.0133605	0.00847396	3153	tags=47%, list=19%, signal=38%	23643/929/7099/7187/29110/6233/10010/7311
KEGG_CHRONIC_MYELOID_LEUKEMIA	KEGG_CHRONIC_MYELOID_LEUKEMIA	Chronic Myeloid Leukemia	72	0.422999	1.6546	0.00264257	0.0135194	0.00857472	5355	tags=53%, list=32%, signal=36%	598/1026/595/4792/4193/1027/8503/1147/5925/5970/673/1398/3551/6464/6776/6655/4790/207/1399/1019/5295/2885/23533/1029/7043/369/5594/6777/1871/7046/7157/572/5291/7040/4088/5290/5294/3845/10000/10000
KEGG_PROTEIN_EXPORT	KEGG_PROTEIN_EXPORT	Protein Export	20	0.623261	1.86687	0.00264842	0.0135255	0.00857864	4898	tags=80%, list=29%, signal=57%	6726/23480/28972/6729/6727/29927/83943/9789/3309/6730/196294/11231/7095/10952/6731/5018
WP_EUKARYOTIC_TRANSCRIPTION_INITIATION	WP_EUKARYOTIC_TRANSCRIPTION_INITIATION	Eukaryotic Transcription Initiation	37	0.525734	1.82303	0.00266577	0.0135903	0.00861972	5679	tags=58%, list=34%, signal=38%	6879/2961/5440/1022/1022/5432/2958/25885/2960/2965/2965/5436/661/902/5438/51728/55703/4331/2959/2963/5430/5430/3611/2967/5434/5431
WP_OSX_AND_MIRNAS_IN_TOOTH_DEVELOPMENT	WP_OSX_AND_MIRNAS_IN_TOOTH_DEVELOPMENT	Osx And Mirnas In Tooth Development	15	-0.652881	-1.92926	0.00276189	0.0140312	0.00889934	2182	tags=59%, list=13%, signal=51%	50964/4855/4855/4855/4855/4855/4855/4855/249/22943/121340/121340/1758
PID_BCR_5PATHWAY	PID_BCR_5PATHWAY	Bcr 5pathway	62	0.443711	1.69459	0.00276103	0.0140312	0.00889934	4721	tags=45%, list=28%, signal=32%	5788/5788/597/2213/4792/4067/55824/2353/1147/5530/6850/5970/5879/3551/3725/6464/4790/10892/207/8915/2113/5295/2885/5728/5728/11184/1432/5594/5170/1796
BIOCARTA_PROTEASOME_PATHWAY	BIOCARTA_PROTEASOME_PATHWAY	Proteasome Pathway	15	0.684375	1.86789	0.00278845	0.0141414	0.00896926	3725	tags=83%, list=22%, signal=65%	5691/5691/5684/5683/5686/5689/5689/5685/5682/5690/5688/7317/5695/6185/6185
WP_PROSTAGLANDIN_AND_LEUKOTRIENE_METABOLISM_IN_SENESCENCE_WP5321	WP_PROSTAGLANDIN_AND_LEUKOTRIENE_METABOLISM_IN_SENESCENCE_WP5321	Prostaglandin And Leukotriene Metabolism In Senescence Wp5321	31	0.565329	1.87155	0.00280123	0.0141569	0.00897909	1670	tags=32%, list=10%, signal=29%	5743/10800/1026/5732/5730/5734/5321/23411/64174/239/5925
REACTOME_SPRY_REGULATION_OF_FGF_SIGNALING	REACTOME_SPRY_REGULATION_OF_FGF_SIGNALING	Spry Regulation Of Fgf Signaling	16	0.664497	1.86117	0.00280123	0.0141569	0.00897909	4884	tags=82%, list=29%, signal=58%	5516/10253/6233/6714/6714/673/5515/7311/5518/2885/8569/7316/5594/7314
KEGG_MEDICUS_REFERENCE_TLR5_NFKB_SIGNALING_PATHWAY	KEGG_MEDICUS_REFERENCE_TLR5_NFKB_SIGNALING_PATHWAY	Tlr5 Nfkb Signaling Pathway	15	0.683343	1.86507	0.00282106	0.0142324	0.00902698	3796	tags=82%, list=23%, signal=63%	4792/7124/7124/7124/7124/7124/7124/7124/7124/1147/5970/3551/3569/4790/4615/51135/3654/7100
REACTOME_SIGNALING_BY_KIT_IN_DISEASE	REACTOME_SIGNALING_BY_KIT_IN_DISEASE	Signaling By Kit In Disease	19	0.627422	1.84434	0.00284599	0.0143333	0.009091	5251	tags=67%, list=31%, signal=46%	6772/4067/8503/6774/3932/6714/6714/6776/3717/5295/2885/6777/5290/3845
KEGG_PRIMARY_IMMUNODEFICIENCY	KEGG_PRIMARY_IMMUNODEFICIENCY	Primary Immunodeficiency	34	0.542851	1.86098	0.00286946	0.0144266	0.00915013	2810	tags=58%, list=17%, signal=48%	6890/6890/6890/6890/6890/6890/6890/6890/920/925/5788/5788/3575/916/29851/915/3561/3718/959/3932/6891/6891/6891/6891/6891/6891/6891/6891/926
PID_CERAMIDE_PATHWAY	PID_CERAMIDE_PATHWAY	Ceramide Pathway	42	0.510326	1.81762	0.0028859	0.0144842	0.0091867	2137	tags=39%, list=13%, signal=34%	330/1950/427/4792/1509/7124/7124/7124/7124/7124/7124/7124/7124/5610/5074/7132/5970/54205/9530
WP_GLYCOLYSIS_IN_SENESCENCE	WP_GLYCOLYSIS_IN_SENESCENCE	Glycolysis In Senescence	10	0.74439	1.79363	0.00289609	0.0145104	0.00920326	2946	tags=64%, list=18%, signal=52%	2023/3939/3939/5230/5925/5562/2597
KEGG_JAK_STAT_SIGNALING_PATHWAY	KEGG_JAK_STAT_SIGNALING_PATHWAY	Jak Stat Signaling Pathway	140	0.358157	1.57828	0.00292802	0.0146451	0.00928873	3814	tags=38%, list=23%, signal=29%	3574/3560/6772/3587/3575/3588/9180/3561/1439/598/122809/595/3559/3600/3459/3572/50615/6775/161742/3718/3716/8554/3594/1438/1438/3454/3570/8503/3601/6774/9021/10253/9655/5618/10379/10379/3460/3460/200734/3458/10254/3569/1489/6778/6776/6655/2690/3717/207/3953/3566/3976/5295/6773/2885/23533
PID_VEGFR1_2_PATHWAY	PID_VEGFR1_2_PATHWAY	Vegfr1 2 Pathway	67	0.437973	1.69048	0.00293482	0.0146539	0.00929433	4921	tags=55%, list=30%, signal=39%	857/8826/387/26509/5562/2185/2549/375/3685/6714/6714/5571/673/23291/4690/8440/1495/7414/5579/5795/5747/9047/3326/5566/5566/207/4734/5829/5295/2885/2887/3320/5564/1432/5594/5170/6093/5290
PID_NFAT_3PATHWAY	PID_NFAT_3PATHWAY	Nfat 3pathway	50	0.474069	1.74929	0.00306104	0.015258	0.00967748	5511	tags=65%, list=33%, signal=44%	598/5534/4773/7529/1326/5530/7534/9495/4775/7531/7531/7533/5901/5579/836/7514/5566/5566/3837/5583/10971/4209/4209/2280/7532/5292/1387/1432/572/2932/3164/23770/5601/8021/596
WP_GPCRS_CLASS_B_SECRETIN_LIKE	WP_GPCRS_CLASS_B_SECRETIN_LIKE	Gpcrs Class B Secretin Like	13	-0.678455	-1.89874	0.0030711	0.015282	0.0096927	4733	tags=79%, list=28%, signal=56%	1395/7433/9340/117/2692/5745/2642/2642/5746/6344/10203
REACTOME_NCAM1_INTERACTIONS	REACTOME_NCAM1_INTERACTIONS	Ncam1 Interactions	40	-0.472151	-1.82186	0.00310001	0.0153995	0.00976723	2647	tags=38%, list=16%, signal=32%	4902/1290/8912/8913/50509/782/785/1289/779/784/1463/6900/131873/2674/1298/1297
KEGG_CYTOSOLIC_DNA_SENSING_PATHWAY	KEGG_CYTOSOLIC_DNA_SENSING_PATHWAY	Cytosolic Dna Sensing Pathway	46	0.493092	1.77633	0.00312816	0.0155129	0.00983912	752	tags=21%, list=5%, signal=20%	3606/3627/6352/6352/9447/834/4792/6351/6351/6351/29110
KEGG_MEDICUS_PATHOGEN_ESCHERICHIA_MAP_TO_CDC42_SIGNALING_PATHWAY	KEGG_MEDICUS_PATHOGEN_ESCHERICHIA_MAP_TO_CDC42_SIGNALING_PATHWAY	Pathogen Escherichia Map To Cdc42 Signaling Pathway	13	0.702286	1.84599	0.00313679	0.0155292	0.00984948	3129	tags=71%, list=19%, signal=58%	10095/10109/10096/10097/60/8976/10094/10093/71/71
KEGG_RIG_I_LIKE_RECEPTOR_SIGNALING_PATHWAY	KEGG_RIG_I_LIKE_RECEPTOR_SIGNALING_PATHWAY	Rig I Like Receptor Signaling Pathway	62	0.439695	1.67926	0.00317532	0.0156933	0.00995355	3142	tags=38%, list=19%, signal=31%	3627/8653/64135/4792/7187/29110/1540/7124/7124/7124/7124/7124/7124/7124/7124/7706/9636/1147/9140/5970/54941/10010/3551/1654/9474/4790/8717
PID_IL1_PATHWAY	PID_IL1_PATHWAY	Il1 Pathway	30	0.551337	1.81819	0.00321093	0.0158424	0.0100481	5521	tags=75%, list=33%, signal=50%	8878/8878/3557/834/23085/1147/5970/3554/3551/3556/3725/4790/4615/51135/5295/3654/11213/5290/54472/54472/7850/7334/4215/3552
WP_NF1_COPY_NUMBER_VARIATION_SYNDROME	WP_NF1_COPY_NUMBER_VARIATION_SYNDROME	Nf1 Copy Number Variation Syndrome	68	0.426944	1.64644	0.00321919	0.0158563	0.0100569	3576	tags=45%, list=21%, signal=35%	2124/2124/2123/1950/84282/84282/9475/4170/55803/387/84440/1956/1072/4763/5982/55763/1407/23512/6383/8766/3198/10746/51379/149371/55770/8726/203068/203068/203068/203068/203068/203068/203068/203068/10988
KEGG_MEDICUS_PATHOGEN_ESCHERICHIA_ESPT_TO_RAC_SIGNALING_PATHWAY	KEGG_MEDICUS_PATHOGEN_ESCHERICHIA_ESPT_TO_RAC_SIGNALING_PATHWAY	Pathogen Escherichia Espt To Rac Signaling Pathway	14	0.693837	1.87059	0.0032432	0.0158809	0.0100726	3129	tags=73%, list=19%, signal=60%	10095/10109/10096/10097/60/10094/5879/10093/10006/71/71
WP_ARYL_HYDROCARBON_RECEPTOR_PATHWAY_WP2586	WP_ARYL_HYDROCARBON_RECEPTOR_PATHWAY_WP2586	Aryl Hydrocarbon Receptor Pathway Wp2586	44	0.497703	1.78559	0.00324602	0.0158809	0.0100726	2111	tags=45%, list=13%, signal=40%	27306/5743/1728/1026/196/1545/7124/7124/7124/7124/7124/7124/7124/7124/135112/1027/1316/1956/8204/5925/4763/5970/6714/6714
PID_FAK_PATHWAY	PID_FAK_PATHWAY	Fak Pathway	55	0.466383	1.74941	0.00323758	0.0158809	0.0100726	4012	tags=54%, list=24%, signal=41%	595/9475/387/6237/5906/8976/3685/6714/6714/6455/673/1398/4690/8440/5908/5879/7414/2889/87/5747/3725/50807/3678/7094/2113/5829/5295/11279/2885/3688
KEGG_NEUROTROPHIN_SIGNALING_PATHWAY	KEGG_NEUROTROPHIN_SIGNALING_PATHWAY	Neurotrophin Signaling Pathway	123	0.370963	1.58999	0.00324337	0.0158809	0.0100726	5418	tags=52%, list=32%, signal=36%	8767/3656/4792/6197/9252/801/4217/10019/7529/387/8503/627/5906/10782/2549/5970/7534/673/3667/1398/6272/11108/7531/7531/5908/5879/3551/7533/396/2889/3725/6464/6655/4790/207/8660/51135/397/805/1399/10971/5295/3654/2885/23533/7532/11213/1432/5594/7157/9500/572/817/5170/5291/5290/2932/356/5294/3845/9261/8986/10000/10000/4215/1445/5601
REACTOME_TRAF3_DEPENDENT_IRF_ACTIVATION_PATHWAY	REACTOME_TRAF3_DEPENDENT_IRF_ACTIVATION_PATHWAY	Traf3 Dependent Irf Activation Pathway	13	0.700065	1.84015	0.00326817	0.0159625	0.0101243	1019	tags=40%, list=6%, signal=38%	64135/7187/29110/84282/84282/7706
KEGG_MEDICUS_PATHOGEN_ESCHERICHIA_EAE_TIR_TO_ACTIN_SIGNALING_PATHWAY	KEGG_MEDICUS_PATHOGEN_ESCHERICHIA_EAE_TIR_TO_ACTIN_SIGNALING_PATHWAY	Pathogen Escherichia Eae Tir To Actin Signaling Pathway	17	0.653862	1.83265	0.00329514	0.0160673	0.0101907	3129	tags=72%, list=19%, signal=59%	10095/10109/10096/10097/60/8976/4690/10094/8440/10093/7456/71/71
PID_CXCR3_PATHWAY	PID_CXCR3_PATHWAY	Cxcr3 Pathway	43	0.4998	1.78972	0.00331338	0.0161292	0.01023	4921	tags=47%, list=30%, signal=33%	6373/4283/3627/3683/3689/10563/8503/6714/6714/2771/207/5295/2773/253260/408/1432/5594/2782/5170/5291/5290
PID_UPA_UPAR_PATHWAY	PID_UPA_UPAR_PATHWAY	Upa Upar Pathway	42	0.508257	1.81025	0.00331893	0.0161292	0.01023	2207	tags=43%, list=13%, signal=38%	2359/4321/3675/2335/2357/7436/3689/5054/5329/5328/4318/1956/3684/4314/4035/3685/6714/6714/1398
REACTOME_O_LINKED_GLYCOSYLATION	REACTOME_O_LINKED_GLYCOSYLATION	O Linked Glycosylation	92	-0.351903	-1.6052	0.00342513	0.0166176	0.0105398	1602	tags=32%, list=10%, signal=29%	11093/11093/92949/140453/56667/10071/118430/200958/200958/200958/200958/200958/200958/200958/200958/256435/80070/9509/170689/11096/11227/54437/4585/4585/4585/4585/4585/4585/4585/4585/79623/10418/11095/80731/56999/9508/11174
REACTOME_EXPORT_OF_VIRAL_RIBONUCLEOPROTEINS_FROM_NUCLEUS	REACTOME_EXPORT_OF_VIRAL_RIBONUCLEOPROTEINS_FROM_NUCLEUS	Export Of Viral Ribonucleoproteins From Nucleus	26	0.562145	1.7748	0.00344591	0.0166906	0.0105861	4851	tags=63%, list=29%, signal=45%	23279/9631/23165/79023/348995/4928/5901/53371/7514/81929/23225/8086/8086/55746/9972/57122/9883
WP_MIRNA_REGULATION_OF_DNA_DAMAGE_RESPONSE	WP_MIRNA_REGULATION_OF_DNA_DAMAGE_RESPONSE	Mirna Regulation Of Dna Damage Response	62	0.436956	1.66879	0.00347207	0.0167338	0.0106135	4140	tags=44%, list=25%, signal=34%	50484/355/1026/595/4193/27244/1027/6118/900/4616/5925/5371/8795/54205/1643/10111/4683/1385/472/836/11200/5981/5366/1019/5884/5884/896/5591
KEGG_ARRHYTHMOGENIC_RIGHT_VENTRICULAR_CARDIOMYOPATHY_ARVC	KEGG_ARRHYTHMOGENIC_RIGHT_VENTRICULAR_CARDIOMYOPATHY_ARVC	Arrhythmogenic Right Ventricular Cardiomyopathy Arvc	71	-0.378839	-1.63865	0.0034706	0.0167338	0.0106135	2445	tags=35%, list=15%, signal=30%	22801/10368/3673/782/3680/3680/6262/3696/59284/785/779/784/786/10369/89/83439/83439/6442/3679/55799/781/3674/3690/1496/6444/88/6445
WP_ARRHYTHMOGENIC_RIGHT_VENTRICULAR_CARDIOMYOPATHY	WP_ARRHYTHMOGENIC_RIGHT_VENTRICULAR_CARDIOMYOPATHY	Arrhythmogenic Right Ventricular Cardiomyopathy	71	-0.378839	-1.63865	0.0034706	0.0167338	0.0106135	2445	tags=35%, list=15%, signal=30%	22801/10368/3673/782/3680/3680/6262/3696/59284/785/779/784/786/10369/89/83439/83439/6442/3679/55799/781/3674/3690/1496/6444/88/6445
REACTOME_KERATINIZATION	REACTOME_KERATINIZATION	Keratinization	121	-0.330214	-1.57925	0.00360282	0.0173352	0.010995	5486	tags=70%, list=33%, signal=47%	85290/192666/125115/125115/386678/337882/3888/3889/6768/81872/81872/5266/81851/81851/1825/337879/25818/140807/3891/9333/43849/374454/85293/85293/3852/8688/8688/8688/83902/83902/83902/83901/83901/26085/43847/147409/404203/1828/3846/3849/81850/81850/54474/54474/3854/149018/3882/100132386/100132386/100132386/85289/85289/147183/121391/338785/112802/342574/3883/3883/3883/11202/84616/84616/26239/6699/3…
REACTOME_TRANSCRIPTIONAL_REGULATION_BY_RUNX2	REACTOME_TRANSCRIPTIONAL_REGULATION_BY_RUNX2	Transcriptional Regulation By Runx2	104	0.3829	1.5989	0.00361388	0.0173598	0.0110105	2551	tags=44%, list=15%, signal=37%	5698/5698/5698/5698/5698/5698/5698/5698/5696/5696/5696/5696/5696/5696/5696/5696/6772/3958/8493/1026/595/865/2908/3280/5691/5691/5684/10197/5720/5720/5683/5718/5925/6233/5686/5711/23198/5689/5689/5699/6714/6714/10213/5721/5721/5701/5685/5714/133522/5682/5690/6500/10413/5716/5688
REACTOME_SUMOYLATION_OF_SUMOYLATION_PROTEINS	REACTOME_SUMOYLATION_OF_SUMOYLATION_PROTEINS	Sumoylation Of Sumoylation Proteins	29	0.541811	1.75955	0.00363799	0.017361	0.0110113	6105	tags=73%, list=37%, signal=47%	23279/9631/23165/79023/348995/4928/53371/81929/23225/10210/8086/8086/55746/9972/57122/7341/9883/8021/6613/129401/9688/5903
WP_TLR4_SIGNALING_AND_TOLERANCE	WP_TLR4_SIGNALING_AND_TOLERANCE	Tlr4 Signaling And Tolerance	24	0.571606	1.7576	0.00363799	0.017361	0.0110113	3744	tags=62%, list=22%, signal=49%	7099/4792/7187/29110/7124/7124/7124/7124/7124/7124/7124/7124/1147/23471/3551/3569/4790/4615/51135/3654
REACTOME_RNA_POLYMERASE_II_TRANSCRIBES_SNRNA_GENES	REACTOME_RNA_POLYMERASE_II_TRANSCRIBES_SNRNA_GENES	Rna Polymerase Ii Transcribes Snrna Genes	63	0.436855	1.66538	0.0036374	0.017361	0.0110113	5062	tags=47%, list=30%, signal=33%	6617/57508/22936/2961/5440/1022/1022/5432/5441/6827/80237/2958/4686/2960/26512/79871/5436/5438/6667/55656/55174/51585/23248/2957/10302/2959/2963/5430/5430/904/5451
REACTOME_UNFOLDED_PROTEIN_RESPONSE_UPR	REACTOME_UNFOLDED_PROTEIN_RESPONSE_UPR	Unfolded Protein Response Upr	83	0.403998	1.61872	0.00362364	0.017361	0.0110113	3534	tags=36%, list=21%, signal=29%	6347/467/9695/1200/22894/9709/51360/64764/5611/8894/9114/2081/4189/9451/22872/27230/6745/5073/5073/167227/6464/11015/1968/1649/22926/10897/1965/4801/7184/10130/3309/7094
REACTOME_LATE_SARS_COV_2_INFECTION_EVENTS	REACTOME_LATE_SARS_COV_2_INFECTION_EVENTS	Late Sars Cov 2 Infection Events	68	0.423946	1.63488	0.00369172	0.0175885	0.0111556	5170	tags=56%, list=31%, signal=38%	83666/51201/11320/54625/1603/79668/84061/4247/63982/6233/6482/821/821/2530/4245/55741/23193/4124/2589/25921/6480/7311/6732/7991/3703/6185/6185/196527/143/5589/7316/6484/7341/7314/2932/1650/51114/6184/51125/3276
PID_TCR_CALCIUM_PATHWAY	PID_TCR_CALCIUM_PATHWAY	Tcr Calcium Pathway	27	0.56424	1.805	0.00371647	0.0176775	0.011212	3333	tags=52%, list=20%, signal=41%	5743/3726/3559/8061/5534/4773/2353/959/5530/9495/4775/3458/3725/5566/5566
WP_PLATELET_MEDIATED_INTERACTIONS_WITH_VASCULAR_AND_CIRCULATING_CELLS	WP_PLATELET_MEDIATED_INTERACTIONS_WITH_VASCULAR_AND_CIRCULATING_CELLS	Platelet Mediated Interactions With Vascular And Circulating Cells	17	0.651033	1.82473	0.00378921	0.0179941	0.0114129	1671	tags=44%, list=10%, signal=40%	6352/6352/6347/7097/3383/7099/6404/959
REACTOME_INWARDLY_RECTIFYING_K_CHANNELS	REACTOME_INWARDLY_RECTIFYING_K_CHANNELS	Inwardly Rectifying K Channels	33	-0.498151	-1.82374	0.00380549	0.018042	0.0114432	1946	tags=54%, list=12%, signal=48%	94235/3772/2791/2550/2550/2550/2550/2550/2550/2550/6833/3763/3773/3758/2784/3767/3768/9568/10060/3761/3760
WP_DISTURBED_PATHWAYS_IN_DUCHENNE_MUSCULAR_DYSTROPHY	WP_DISTURBED_PATHWAYS_IN_DUCHENNE_MUSCULAR_DYSTROPHY	Disturbed Pathways In Duchenne Muscular Dystrophy	66	-0.399653	-1.69429	0.00389605	0.0184413	0.0116965	775	tags=16%, list=5%, signal=16%	2243/6442/6261/781/5320/487/7135/10345/844/185/4353/6588
REACTOME_RAC3_GTPASE_CYCLE	REACTOME_RAC3_GTPASE_CYCLE	Rac3 Gtpase Cycle	83	0.401127	1.60722	0.00390896	0.0184724	0.0117162	4071	tags=39%, list=24%, signal=30%	116984/1536/3071/1829/857/9235/392/55971/10787/10652/23191/23191/23191/23075/394/1969/7879/4688/27/182/8773/9341/55619/2889/10006/10979/4810/397/4952/5295/3998/23592/3688/7074/51347
REACTOME_RHOBTB2_GTPASE_CYCLE	REACTOME_RHOBTB2_GTPASE_CYCLE	Rhobtb2 Gtpase Cycle	22	0.614034	1.87611	0.0039172	0.0184813	0.0117219	6066	tags=83%, list=36%, signal=53%	23221/10574/5756/55023/87/71/71/3326/124540/3183/908/29766/3320/6434/1627/11140/8452/4646/11329
REACTOME_ACTIVATION_OF_MATRIX_METALLOPROTEINASES	REACTOME_ACTIVATION_OF_MATRIX_METALLOPROTEINASES	Activation Of Matrix Metalloproteinases	29	-0.519082	-1.8229	0.00394253	0.0185707	0.0117786	3825	tags=45%, list=23%, signal=35%	5644/5644/1991/1991/4324/5340/440387/440387/3817/4326/1511/4317/4322/4325/50859
BIOCARTA_NTHI_PATHWAY	BIOCARTA_NTHI_PATHWAY	Nthi Pathway	21	0.601765	1.81165	0.00395873	0.0185869	0.0117888	3376	tags=55%, list=20%, signal=44%	1843/4792/7124/7124/7124/7124/7124/7124/7124/7124/2908/1147/5970/3551/4790/4615
REACTOME_IKK_COMPLEX_RECRUITMENT_MEDIATED_BY_RIP1	REACTOME_IKK_COMPLEX_RECRUITMENT_MEDIATED_BY_RIP1	Ikk Complex Recruitment Mediated By Rip1	21	0.601719	1.81152	0.00395873	0.0185869	0.0117888	5186	tags=68%, list=31%, signal=47%	23643/330/929/7099/7321/1147/6233/3551/7311/7323/329/7316/7322/7314/7334
REACTOME_POTENTIAL_THERAPEUTICS_FOR_SARS	REACTOME_POTENTIAL_THERAPEUTICS_FOR_SARS	Potential Therapeutics For Sars	98	0.394095	1.62029	0.00402309	0.0188586	0.0119612	5223	tags=55%, list=31%, signal=38%	10800/3459/29110/481/476/9475/2908/3718/3716/3454/3570/1175/10728/79685/6850/163/3676/5926/3460/3460/5978/4690/30011/3554/10284/2342/1173/3717/4780/3326/203068/203068/203068/203068/203068/203068/203068/203068/57504/6773/57459/57459/2885/7409/81030/3688/64426/2280/9817/3320/8819/5349/6093/5928/3455/51284/161/161/161/51185
KEGG_OTHER_GLYCAN_DEGRADATION	KEGG_OTHER_GLYCAN_DEGRADATION	Other Glycan Degradation	15	0.673058	1.837	0.00409683	0.0191426	0.0121413	2602	tags=70%, list=16%, signal=59%	175/3073/2517/2519/4125/3074/4123/4758/4758/4758/4758/4758/4758/4758/4758/2720
REACTOME_SARS_COV_1_TARGETS_HOST_INTRACELLULAR_SIGNALLING_AND_REGULATORY_PATHWAYS	REACTOME_SARS_COV_1_TARGETS_HOST_INTRACELLULAR_SIGNALLING_AND_REGULATORY_PATHWAYS	Sars Cov 1 Targets Host Intracellular Signalling And Regulatory Pathways	15	0.672506	1.8355	0.00409683	0.0191426	0.0121413	4794	tags=81%, list=29%, signal=58%	5054/857/7529/7534/7531/7531/7533/10971/6667/5706/7532/5170/4088
PID_IL2_PI3K_PATHWAY	PID_IL2_PI3K_PATHWAY	Il2 Pi3k Pathway	33	0.522879	1.77262	0.00412553	0.0192459	0.0122068	4526	tags=58%, list=27%, signal=42%	3560/3561/598/3559/3718/3716/7357/259230/3932/5970/5879/6464/4790/207/5295/2885/6194/3320/6198
PID_CONE_PATHWAY	PID_CONE_PATHWAY	Cone Pathway	22	-0.578817	-1.90113	0.00417812	0.01946	0.0123426	5435	tags=83%, list=33%, signal=56%	5146/3000/2986/8787/6011/6011/6011/9227/54714/9626/2978/6121/388531/407/5959/145226/2784/25769/1261/5149
REACTOME_THE_NLRP3_INFLAMMASOME	REACTOME_THE_NLRP3_INFLAMMASOME	The Nlrp3 Inflammasome	16	0.651288	1.82418	0.0041982	0.0195223	0.0123821	3802	tags=69%, list=23%, signal=53%	3162/7295/834/10628/351/5027/5970/29108/4790/3326/114548
KEGG_STEROID_HORMONE_BIOSYNTHESIS	KEGG_STEROID_HORMONE_BIOSYNTHESIS	Steroid Hormone Biosynthesis	39	-0.458442	-1.73765	0.00424356	0.0196082	0.0124366	3391	tags=40%, list=20%, signal=32%	79799/79799/7366/7366/6820/7363/6718/1584/412/1543/1551/3291/1585/3284/1588/3283/1645/1646/6783
REACTOME_NEUROTRANSMITTER_RELEASE_CYCLE	REACTOME_NEUROTRANSMITTER_RELEASE_CYCLE	Neurotransmitter Release Cycle	49	-0.420842	-1.67818	0.0042325	0.0196082	0.0124366	2870	tags=41%, list=17%, signal=34%	6857/140679/6512/8499/6511/6505/6529/7915/6506/2572/6582/6538/6540/22999/8825/6854/8224/2571/6616/4128/8497
WP_DNA_DAMAGE_RESPONSE	WP_DNA_DAMAGE_RESPONSE	Dna Damage Response	62	0.43395	1.65731	0.00424362	0.0196082	0.0124366	4140	tags=44%, list=25%, signal=34%	50484/355/1026/595/4193/27244/1027/6118/4616/5925/5371/8795/54205/1643/10111/4683/1385/472/836/11200/5981/207/5366/1019/5884/5884/896/5591
WP_CALCIUM_REGULATION_IN_CARDIAC_CELLS	WP_CALCIUM_REGULATION_IN_CARDIAC_CELLS	Calcium Regulation In Cardiac Cells	146	-0.305699	-1.5146	0.00422763	0.0196082	0.0124366	3299	tags=34%, list=20%, signal=28%	2701/2700/114/814/492/774/153/1128/10804/196883/196883/5587/5998/482/1131/782/8786/57369/94235/5578/1133/5999/146/6262/2791/2709/1132/491/816/779/2781/784/6547/5582/777/2784/9628/2702/815/3760/2775/108/6261/3745/1129/5569/6000/10052/844/6263/845
REACTOME_RNA_POLYMERASE_II_PRE_TRANSCRIPTION_EVENTS	REACTOME_RNA_POLYMERASE_II_PRE_TRANSCRIPTION_EVENTS	Rna Polymerase Ii Pre Transcription Events	67	0.430643	1.66218	0.00425524	0.0196307	0.0124509	5007	tags=44%, list=30%, signal=31%	9646/6879/79577/2961/5440/1022/1022/6917/5432/5441/27125/6827/2958/4686/2960/2965/2965/6881/5436/902/5438/85403/4300/4331/8148/8148/2957/51616/2959/6830/2963/5430/5430/904
KEGG_PATHOGENIC_ESCHERICHIA_COLI_INFECTION	KEGG_PATHOGENIC_ESCHERICHIA_COLI_INFECTION	Pathogenic Escherichia Coli Infection	50	0.464005	1.71215	0.0042733	0.0196518	0.0124642	3796	tags=55%, list=23%, signal=43%	23643/929/3875/7099/3059/7430/10095/9475/10109/9076/387/60/7534/8976/2017/2017/4690/10094/8440/10093/71/71/203068/203068/203068/203068/203068/203068/203068/203068/10971/4691/7100
WP_PATHOGENIC_ESCHERICHIA_COLI_INFECTION	WP_PATHOGENIC_ESCHERICHIA_COLI_INFECTION	Pathogenic Escherichia Coli Infection	50	0.464005	1.71215	0.0042733	0.0196518	0.0124642	3796	tags=55%, list=23%, signal=43%	23643/929/3875/7099/3059/7430/10095/9475/10109/9076/387/60/7534/8976/2017/2017/4690/10094/8440/10093/71/71/203068/203068/203068/203068/203068/203068/203068/203068/10971/4691/7100
REACTOME_TRNA_PROCESSING_IN_THE_NUCLEUS	REACTOME_TRNA_PROCESSING_IN_THE_NUCLEUS	Trna Processing In The Nucleus	48	0.468697	1.71767	0.0042803	0.0196529	0.012465	5037	tags=54%, list=30%, signal=38%	23279/9631/23165/79023/10775/348995/4928/5901/53371/79074/81929/23225/8086/8086/1653/79042/79042/79042/79042/79042/79042/79042/79042/79042/79042/55746/9972/57122/116461/51367/9883/11260
PID_EPO_PATHWAY	PID_EPO_PATHWAY	Epo Pathway	32	0.524923	1.7466	0.004336	0.0198461	0.0125875	4541	tags=55%, list=27%, signal=40%	6772/598/4067/10019/9021/5906/2549/2889/6464/6776/4790/3717/8660/1399/5295/2885/1432/6777
REACTOME_TRANSLOCATION_OF_SLC2A4_GLUT4_TO_THE_PLASMA_MEMBRANE	REACTOME_TRANSLOCATION_OF_SLC2A4_GLUT4_TO_THE_PLASMA_MEMBRANE	Translocation Of Slc2a4 Glut4 To The Plasma Membrane	60	0.452877	1.72301	0.00433454	0.0198461	0.0125875	3575	tags=49%, list=21%, signal=39%	4644/801/10890/22920/6844/4627/7529/6810/51552/55763/60/7534/5571/8766/7531/7531/8773/9371/5879/4218/7533/149371/55770/71/71/6814/51422/5872/207/5867/10971
BIOCARTA_MONOCYTE_PATHWAY	BIOCARTA_MONOCYTE_PATHWAY	Monocyte Pathway	11	0.719515	1.80105	0.00434733	0.0198667	0.0126006	2075	tags=64%, list=12%, signal=56%	3683/6402/3383/3689/3684/960/3676
REACTOME_INTERACTIONS_OF_REV_WITH_HOST_CELLULAR_PROTEINS	REACTOME_INTERACTIONS_OF_REV_WITH_HOST_CELLULAR_PROTEINS	Interactions Of Rev With Host Cellular Proteins	30	0.544617	1.79603	0.00437808	0.0199758	0.0126698	4851	tags=58%, list=29%, signal=41%	23279/9631/23165/79023/348995/4928/5901/53371/7514/3837/81929/23225/8086/8086/55746/9972/57122/9883
PID_MET_PATHWAY	PID_MET_PATHWAY	Met Pathway	78	0.412986	1.64587	0.00442936	0.0201782	0.0127981	4643	tags=44%, list=28%, signal=32%	4233/1958/84335/387/5770/5906/2549/2151/8976/6714/6714/1398/4690/30011/8440/1495/5908/5879/2889/5795/5747/3725/6464/207/5868/3837/1399/2113/5829/5295/2885/54453/10048/8650/5594/572/2060/5170
BIOCARTA_RNA_PATHWAY	BIOCARTA_RNA_PATHWAY	Rna Pathway	10	0.728885	1.75627	0.00445921	0.0202825	0.0128642	3300	tags=73%, list=20%, signal=58%	4792/5610/1147/5611/8894/5970/4790/1965
REACTOME_TRNA_PROCESSING	REACTOME_TRNA_PROCESSING	Trna Processing	87	0.390435	1.58887	0.00452529	0.0205509	0.0130345	4851	tags=47%, list=29%, signal=34%	23279/9631/23165/79023/51504/51002/51002/10775/348995/54901/23536/4928/5901/55253/54517/53371/25821/81605/55039/79074/83480/60487/10785/81929/23225/63892/8086/8086/1653/79042/79042/79042/79042/79042/79042/79042/79042/79042/79042/55746/9972/57122/8270/116461/55006/51367/9883
BIOCARTA_IL17_PATHWAY	BIOCARTA_IL17_PATHWAY	Il17 Pathway	14	0.677284	1.82596	0.00457265	0.0206539	0.0130999	2595	tags=64%, list=16%, signal=54%	917/920/925/916/915/914/919/965/3569
REACTOME_NUCLEAR_IMPORT_OF_REV_PROTEIN	REACTOME_NUCLEAR_IMPORT_OF_REV_PROTEIN	Nuclear Import Of Rev Protein	27	0.560451	1.79287	0.00455669	0.0206539	0.0130999	4851	tags=61%, list=29%, signal=43%	23279/9631/23165/79023/348995/4928/5901/53371/3837/81929/23225/8086/8086/55746/9972/57122/9883
REACTOME_SIGNALING_BY_CSF1_M_CSF_IN_MYELOID_CELLS	REACTOME_SIGNALING_BY_CSF1_M_CSF_IN_MYELOID_CELLS	Signaling By Csf1 M Csf In Myeloid Cells	30	0.54336	1.79188	0.00457265	0.0206539	0.0130999	5251	tags=61%, list=31%, signal=42%	6772/4067/1436/1435/6774/6233/6714/6714/3055/6464/7311/5295/2885/7316/5291/7314/5290/5294/3845
PID_TGFBR_PATHWAY	PID_TGFBR_PATHWAY	Tgfbr Pathway	50	0.462134	1.70525	0.00457636	0.0206539	0.0130999	5114	tags=54%, list=31%, signal=38%	857/6711/387/5516/64750/5371/409/54778/7531/7531/331/10413/5515/11059/6464/23645/57154/4092/2885/5520/2280/7043/6198/7046/5170/7040/4088/5499/9765/83658/1601
PID_TXA2PATHWAY	PID_TXA2PATHWAY	Txa2pathway	52	0.452169	1.68273	0.00461432	0.020793	0.0131881	5309	tags=60%, list=32%, signal=41%	1950/3383/4067/7052/10672/387/1956/3932/409/6850/6714/6714/10681/8766/5879/5579/3055/2771/5729/5566/5566/207/2769/5583/23533/2768/7412/1432/2782/6093/5294/2767/146850
REACTOME_RAF_INDEPENDENT_MAPK1_3_ACTIVATION	REACTOME_RAF_INDEPENDENT_MAPK1_3_ACTIVATION	Raf Independent Mapk1 3 Activation	21	0.595129	1.79168	0.00474391	0.0213439	0.0135375	4550	tags=52%, list=27%, signal=38%	1843/1846/3572/3716/3570/1848/11221/3569/3717/8682/5594/80824/80824
REACTOME_OVARIAN_TUMOR_DOMAIN_PROTEASES	REACTOME_OVARIAN_TUMOR_DOMAIN_PROTEASES	Ovarian Tumor Domain Proteases	37	0.509701	1.76744	0.0047939	0.0215355	0.013659	5214	tags=61%, list=31%, signal=42%	64135/7128/8767/7187/7321/84282/84282/7706/387/6233/7415/55432/56957/7311/55611/54764/5728/5728/10392/79155/7316/7157/7314/57506/80124
BIOCARTA_CASPASE_PATHWAY	BIOCARTA_CASPASE_PATHWAY	Caspase Pathway	21	0.593117	1.78562	0.00487478	0.0218651	0.0138681	4175	tags=52%, list=25%, signal=39%	330/834/5551/3002/331/836/1676/397/837/329/840
REACTOME_SPHINGOLIPID_METABOLISM	REACTOME_SPHINGOLIPID_METABOLISM	Sphingolipid Metabolism	73	0.420701	1.64661	0.00490931	0.0219862	0.0139448	3335	tags=43%, list=20%, signal=35%	166929/3073/427/29095/57488/55304/2760/5660/2581/221/7357/259230/83850/55331/5007/8879/79411/3074/81537/81537/5476/4758/4758/4758/4758/4758/4758/4758/4758/4074/2720/2531/9517/411/94103/224
REACTOME_FCGR3A_MEDIATED_IL10_SYNTHESIS	REACTOME_FCGR3A_MEDIATED_IL10_SYNTHESIS	Fcgr3a Mediated Il10 Synthesis	37	0.509099	1.76535	0.00491923	0.0219967	0.0139515	3420	tags=45%, list=21%, signal=36%	917/3709/4067/801/2209/2212/919/5567/6850/6714/6714/1385/3055/10768/3710/5566/5566/5573
BIOCARTA_IL7_PATHWAY	BIOCARTA_IL7_PATHWAY	Il7 Pathway	15	0.666277	1.81849	0.00494895	0.0220941	0.0140133	5055	tags=87%, list=30%, signal=60%	3574/3575/3718/3716/9111/2185/3932/6776/5295/1387/6777/5290/5294
REACTOME_NOD1_2_SIGNALING_PATHWAY	REACTOME_NOD1_2_SIGNALING_PATHWAY	Nod1 2 Signaling Pathway	30	0.541197	1.78475	0.00496181	0.0220941	0.0140133	5543	tags=67%, list=33%, signal=45%	330/7128/834/8767/3656/1540/1147/6233/3551/7311/3654/837/329/10392/1432/7316/7314/7334/14/64127
PID_AP1_PATHWAY	PID_AP1_PATHWAY	Ap1 Pathway	65	0.433584	1.6633	0.00496378	0.0220941	0.0140133	4139	tags=63%, list=25%, signal=48%	7076/6347/4502/1843/3726/3105/3105/3105/3105/3105/3105/3105/3105/467/595/865/10018/8061/1958/1027/5328/2908/4773/2353/4318/3091/2355/1997/4775/3458/3569/1385/7205/3725/2354/4094/573/9988/2113/1386/6667/1029/2697/5728/5728/6934
PID_P75_NTR_PATHWAY	PID_P75_NTR_PATHWAY	P75 Ntr Pathway	65	0.433138	1.66159	0.00508267	0.0225888	0.0143271	3744	tags=47%, list=22%, signal=37%	330/8878/8878/8767/10018/351/23385/387/4314/1147/627/5567/10782/388/54205/6272/11108/7531/7531/331/5879/3551/57142/396/83464/6464/51107/836/207/4615/5295/3654
REACTOME_NEF_MEDIATED_DOWNREGULATION_OF_MHC_CLASS_I_COMPLEX_CELL_SURFACE_EXPRESSION	REACTOME_NEF_MEDIATED_DOWNREGULATION_OF_MHC_CLASS_I_COMPLEX_CELL_SURFACE_EXPRESSION	Nef Mediated Downregulation Of Mhc Class I Complex Cell Surface Expression	10	0.723824	1.74407	0.00514	0.0228087	0.0144666	411	tags=61%, list=2%, signal=60%	567/567/130340/3105/3105/3105/3105/3105/3105/3105/3105
REACTOME_TRAF6_MEDIATED_INDUCTION_OF_TAK1_COMPLEX_WITHIN_TLR4_COMPLEX	REACTOME_TRAF6_MEDIATED_INDUCTION_OF_TAK1_COMPLEX_WITHIN_TLR4_COMPLEX	Traf6 Mediated Induction Of Tak1 Complex Within Tlr4 Complex	12	0.688422	1.75475	0.00516064	0.0228655	0.0145026	1709	tags=42%, list=10%, signal=37%	23643/929/7099/3656/6233
REACTOME_G_ALPHA_Q_SIGNALLING_EVENTS	REACTOME_G_ALPHA_Q_SIGNALLING_EVENTS	G Alpha Q Signalling Events	199	-0.285376	-1.47109	0.0052032	0.023019	0.0145999	4161	tags=39%, list=25%, signal=30%	2147/6869/2792/624/23236/3060/1907/4295/222545/10316/6865/6866/2798/552/26575/2693/10886/2797/885/183/3814/2520/9162/4923/94233/887/2642/2642/7222/6915/1128/2911/9002/2862/553/7200/2840/7225/23620/1902/5998/3062/1131/2863/8620/4829/2864/94235/2867/5578/1133/5999/146/2791/3061/846/623/84539/5028/2925/2784/1908/10235/56923/886/139189/128674/51738/60675/6863/3358/7201/8997/23566/84109/6870/4922/5332…
REACTOME_PURINE_CATABOLISM	REACTOME_PURINE_CATABOLISM	Purine Catabolism	14	0.671356	1.80998	0.00522125	0.0230638	0.0146283	144	tags=14%, list=1%, signal=14%	9615/4907
REACTOME_ESTROGEN_DEPENDENT_NUCLEAR_EVENTS_DOWNSTREAM_OF_ESR_MEMBRANE_SIGNALING	REACTOME_ESTROGEN_DEPENDENT_NUCLEAR_EVENTS_DOWNSTREAM_OF_ESR_MEMBRANE_SIGNALING	Estrogen Dependent Nuclear Events Downstream Of Esr Membrane Signaling	22	0.603034	1.84251	0.00527686	0.0232742	0.0147618	3339	tags=48%, list=20%, signal=38%	7039/685/1950/595/1027/2353/1956/1385/5747/7514/207
PID_FAS_PATHWAY	PID_FAS_PATHWAY	Fas Pathway	38	0.505974	1.75975	0.00532223	0.0234387	0.0148661	5418	tags=62%, list=32%, signal=42%	330/355/7430/1213/8837/8503/1147/6850/6714/6714/3551/836/5981/207/5295/329/1432/5170/5291/5290/356/6609/8772/5601
BIOCARTA_ARAP_PATHWAY	BIOCARTA_ARAP_PATHWAY	Arap Pathway	17	0.638117	1.78853	0.00537076	0.0235811	0.0149564	3685	tags=59%, list=22%, signal=46%	116984/10564/1212/8853/9267/1314/375/50807/116985/10565
REACTOME_PI_METABOLISM	REACTOME_PI_METABOLISM	Pi Metabolism	79	0.403757	1.60823	0.00536866	0.0235811	0.0149564	5703	tags=62%, list=34%, signal=41%	4534/81846/55300/65977/8503/51552/25816/377/375/9107/59339/79837/54545/54477/8898/5305/66036/66036/8821/5868/8395/5867/4952/5295/8871/23533/5728/5728/8394/23760/54893/54893/55697/55361/5291/9108/22908/200576/5290/8776/23396/9896/5294/64419/80230/80230/51763/146850/8867/51573/5298/5286
REACTOME_MITOPHAGY	REACTOME_MITOPHAGY	Mitophagy	21	0.589059	1.7734	0.00539824	0.0236661	0.0150103	4884	tags=72%, list=29%, signal=51%	8878/8878/9140/6233/6714/6714/9474/7311/9927/81631/65018/1460/1460/1460/1460/1460/1460/1460/7316/9804/7314
REACTOME_MRNA_SPLICING_MINOR_PATHWAY	REACTOME_MRNA_SPLICING_MINOR_PATHWAY	Mrna Splicing Minor Pathway	44	0.484946	1.73983	0.0054718	0.0239525	0.015192	6181	tags=72%, list=37%, signal=45%	5440/5432/6637/5441/83443/10594/10594/10081/6628/23450/4686/11325/6636/5436/6633/85437/5438/23451/9416/6635/10262/2963/5430/5430/24148/5434/23020/5431/6634/8233/10992/9343/5437
REACTOME_NCAM_SIGNALING_FOR_NEURITE_OUT_GROWTH	REACTOME_NCAM_SIGNALING_FOR_NEURITE_OUT_GROWTH	Ncam Signaling For Neurite Out Growth	60	-0.39732	-1.64285	0.00559492	0.0244547	0.0155105	2647	tags=31%, list=16%, signal=26%	4902/1290/57731/8912/8913/50509/782/6712/785/1289/779/784/1463/6710/6900/6708/131873/2674/1298/1297
REACTOME_INTERLEUKIN_27_SIGNALING	REACTOME_INTERLEUKIN_27_SIGNALING	Interleukin 27 Signaling	11	0.712912	1.78452	0.00567474	0.0247664	0.0157082	1975	tags=62%, list=12%, signal=54%	6772/3572/3716/6774/821/821/9466/9466
REACTOME_NR1H2_AND_NR1H3_MEDIATED_SIGNALING	REACTOME_NR1H2_AND_NR1H3_MEDIATED_SIGNALING	Nr1h2 And Nr1h3 Mediated Signaling	38	0.502871	1.74896	0.00570013	0.0248028	0.0157313	1577	tags=18%, list=9%, signal=17%	9619/19/347/10123/5360/341/1071/8204
WP_CHROMOSOMAL_AND_MICROSATELLITE_INSTABILITY_IN_COLORECTAL_CANCER	WP_CHROMOSOMAL_AND_MICROSATELLITE_INSTABILITY_IN_COLORECTAL_CANCER	Chromosomal And Microsatellite Instability In Colorectal Cancer	68	0.411007	1.58498	0.00569998	0.0248028	0.0157313	5511	tags=53%, list=33%, signal=36%	5743/5966/1026/595/29110/10018/2353/387/51426/4616/54205/1643/673/26060/5879/5880/3725/55770/836/5899/207/5366/6934/7043/369/5594/7046/7157/572/7040/4088/2932/3845/10000/10000/5601/596
REACTOME_SUMOYLATION_OF_DNA_DAMAGE_RESPONSE_AND_REPAIR_PROTEINS	REACTOME_SUMOYLATION_OF_DNA_DAMAGE_RESPONSE_AND_REPAIR_PROTEINS	Sumoylation Of Dna Damage Response And Repair Proteins	68	0.40978	1.58025	0.00581811	0.0252784	0.0160329	4909	tags=36%, list=29%, signal=25%	23279/9631/23165/6672/8535/79023/8554/5885/7508/5371/6612/493861/348995/4928/286053/53371/80012/1029/81929/23225/648/8086/8086/1912/55746/9972/57122/7341/9883/10735
PID_ANTHRAX_PATHWAY	PID_ANTHRAX_PATHWAY	Anthrax Pathway	16	0.634882	1.77822	0.00589047	0.0255294	0.0161921	1130	tags=48%, list=7%, signal=45%	3606/834/7124/7124/7124/7124/7124/7124/7124/7124/84168
BIOCARTA_EGF_PATHWAY	BIOCARTA_EGF_PATHWAY	Egf Pathway	26	0.544528	1.71918	0.00589342	0.0255294	0.0161921	3774	tags=44%, list=23%, signal=34%	6772/1950/3716/2353/1956/6774/5579/3725/6464/6776/5295/2885
WP_SMITH_MAGENIS_AND_POTOCKI_LUPSKI_SYNDROME_COPY_NUMBER_VARIATION	WP_SMITH_MAGENIS_AND_POTOCKI_LUPSKI_SYNDROME_COPY_NUMBER_VARIATION	Smith Magenis And Potocki Lupski Syndrome Copy Number Variation	134	0.345659	1.5046	0.00592234	0.0256165	0.0162474	5075	tags=53%, list=30%, signal=37%	7099/55081/1212/3394/7124/7124/7124/7124/7124/7124/7124/7124/10018/3939/3939/203228/351/10890/1213/57600/387/7030/7030/6774/5562/5970/604/80232/1407/9318/26959/26959/50813/1073/51138/639/10413/4218/54890/4289/10062/10193/1385/10920/3725/4790/25937/10498/51422/4615/64795/8562/2314/2314/10980/96459/1211/329/5728/5728/55255/4659/10048/3705/3705/2119/5564/3984/7157/146691/55090/10987/6093/10670/80173…
REACTOME_RAC1_GTPASE_CYCLE	REACTOME_RAC1_GTPASE_CYCLE	Rac1 Gtpase Cycle	166	0.337072	1.51696	0.00594861	0.025692	0.0162953	4105	tags=35%, list=25%, signal=26%	116984/1536/5924/3071/10788/857/80005/8826/139818/1794/392/10672/7984/7984/23580/55971/10787/5063/8503/10652/23191/23191/23191/23075/201176/201176/201176/394/1969/5337/8976/7879/5585/4688/27/182/8773/5879/57636/57636/7456/396/9341/55619/6655/3895/10006/10979/94134/9938/26230/116985/4810/397/221178/221178/5295/23592/7409/3688/7074/51347/4650
WP_GENES_ASSOCIATED_WITH_THE_DEVELOPMENT_OF_RHEUMATOID_ARTHRITIS	WP_GENES_ASSOCIATED_WITH_THE_DEVELOPMENT_OF_RHEUMATOID_ARTHRITIS	Genes Associated With The Development Of Rheumatoid Arthritis	17	0.635783	1.78198	0.00596384	0.0257196	0.0163128	3644	tags=58%, list=22%, signal=45%	3559/3572/6775/115352/26191/1235/3685/7185/4261/51744/1493
REACTOME_TRANSPORT_OF_THE_SLBP_DEPENDANT_MATURE_MRNA	REACTOME_TRANSPORT_OF_THE_SLBP_DEPENDANT_MATURE_MRNA	Transport Of The Slbp Dependant Mature Mrna	29	0.530582	1.72309	0.00599772	0.0258275	0.0163812	4851	tags=57%, list=29%, signal=40%	23279/9631/23165/79023/348995/4928/4686/53371/81929/23225/8086/8086/55746/9972/57122/7884/9883
REACTOME_MYOGENESIS	REACTOME_MYOGENESIS	Myogenesis	28	-0.49577	-1.71002	0.0060161	0.0258302	0.0163829	2156	tags=37%, list=13%, signal=32%	50937/5608/1002/1002/1013/4654/91653/4656/4617/4618/1496
KEGG_RNA_DEGRADATION	KEGG_RNA_DEGRADATION	Rna Degradation	51	0.449003	1.66221	0.00601141	0.0258302	0.0163829	3572	tags=41%, list=21%, signal=32%	2023/22894/3313/51691/27258/51690/23658/87178/9337/64895/1656/23019/57819/57819/57819/57819/57819/57819/5073/5073/167227/219988/10914/29883/246175/27257/10200/22803
SIG_PIP3_SIGNALING_IN_CARDIAC_MYOCTES	SIG_PIP3_SIGNALING_IN_CARDIAC_MYOCTES	Pip3 Signaling In Cardiac Myoctes	65	0.429516	1.64769	0.00603381	0.0258681	0.0164069	4952	tags=51%, list=30%, signal=36%	3429/3429/598/4233/6197/1027/7529/5063/5770/2549/2151/7534/3667/7531/7531/7533/1385/5747/6464/6655/207/8660/10971/2885/23533/1029/5728/5728/7532/6198/572/5170/10488/5290/56924/2932
WP_VITAMIN_D_IN_INFLAMMATORY_DISEASES	WP_VITAMIN_D_IN_INFLAMMATORY_DISEASES	Vitamin D In Inflammatory Diseases	22	0.598637	1.82907	0.00605382	0.0259157	0.0164371	2595	tags=59%, list=16%, signal=50%	1843/4792/7124/7124/7124/7124/7124/7124/7124/7124/2908/5534/1147/5530/5970/3551/3569
WP_METABOLIC_REPROGRAMMING_IN_COLON_CANCER	WP_METABOLIC_REPROGRAMMING_IN_COLON_CANCER	Metabolic Reprogramming In Colon Cancer	37	0.506024	1.75469	0.00610985	0.0261172	0.0165649	5184	tags=57%, list=31%, signal=40%	8801/5226/2023/6390/3939/3939/6513/2746/5230/2806/2618/2618/2744/2597/2821/2821/5723/47/5223/3419/6888/4191/29968
REACTOME_RAB_GERANYLGERANYLATION	REACTOME_RAB_GERANYLGERANYLATION	Rab Geranylgeranylation	56	0.439549	1.65384	0.00612225	0.0261318	0.0165742	3615	tags=44%, list=22%, signal=34%	23682/55647/5865/5873/5878/10890/10981/84932/51552/5861/83871/1121/23011/9367/7879/8766/9230/4218/5869/5862/57403/5872/5868/5867/9363
WP_EXTRACELLULAR_VESICLES_IN_THE_CROSSTALK_OF_CARDIAC_CELLS	WP_EXTRACELLULAR_VESICLES_IN_THE_CROSSTALK_OF_CARDIAC_CELLS	Extracellular Vesicles In The Crosstalk Of Cardiac Cells	18	0.628692	1.81478	0.00614003	0.0261353	0.0165764	4032	tags=75%, list=24%, signal=57%	1950/975/10611/7099/4318/1956/6774/6647/6696/2114/3569/3315/8470/5728/5728
BIOCARTA_FCER1_PATHWAY	BIOCARTA_FCER1_PATHWAY	Fcer1 Pathway	38	0.501895	1.74556	0.00614103	0.0261353	0.0165764	3892	tags=39%, list=23%, signal=30%	2207/4067/801/4773/2353/5321/5530/6850/4775/5579/3725/6464/805/5295/2885/7409
REACTOME_SENESCENCE_ASSOCIATED_SECRETORY_PHENOTYPE_SASP	REACTOME_SENESCENCE_ASSOCIATED_SECRETORY_PHENOTYPE_SASP	Senescence Associated Secretory Phenotype Sasp	47	0.467837	1.70704	0.0061624	0.0261879	0.0166098	5048	tags=44%, list=30%, signal=31%	3490/1026/6197/7321/1027/2353/246184/10393/6774/6233/5970/3569/3725/4790/7311/1019/1029/996/7316/8697/5594/51529/7314/27338
BIOCARTA_D4GDI_PATHWAY	BIOCARTA_D4GDI_PATHWAY	D4gdi Pathway	12	0.679329	1.73157	0.00623998	0.026479	0.0167944	3475	tags=58%, list=21%, signal=46%	834/5551/3002/394/3725/836/397
WP_METAPATHWAY_BIOTRANSFORMATION_PHASE_I_AND_II	WP_METAPATHWAY_BIOTRANSFORMATION_PHASE_I_AND_II	Metapathway Biotransformation Phase I And Ii	146	-0.298093	-1.47692	0.00627025	0.0265687	0.0168513	3391	tags=37%, list=20%, signal=30%	79799/79799/1572/92292/7366/7366/1553/66002/1548/6819/1582/6820/7363/6718/57106/1580/89792/1549/64579/1584/27233/11185/9951/9514/8529/6799/2877/1543/9348/1551/10858/1565/1565/1565/1565/1565/1565/1585/339983/1591/2326/222537/570/570/27284/219970/1588/11283/2940/25830/4166/260293/1573/2949/1645/1646/90161/339761/6783
WP_BIOGENIC_AMINE_SYNTHESIS	WP_BIOGENIC_AMINE_SYNTHESIS	Biogenic Amine Synthesis	14	-0.661721	-1.88683	0.00631575	0.0266066	0.0168754	3368	tags=64%, list=20%, signal=51%	43/5409/15/1644/2572/1621/2571/3067/4128
KEGG_MEDICUS_PATHOGEN_HCV_CORE_TO_ERK_SIGNALING_PATHWAY	KEGG_MEDICUS_PATHOGEN_HCV_CORE_TO_ERK_SIGNALING_PATHWAY	Pathogen Hcv Core To Erk Signaling Pathway	13	0.67272	1.76828	0.00630455	0.0266066	0.0168754	4530	tags=71%, list=27%, signal=52%	7529/7534/673/7531/7531/7533/10971/7532/369/5594
BIOCARTA_EICOSANOID_PATHWAY	BIOCARTA_EICOSANOID_PATHWAY	Eicosanoid Pathway	21	0.583204	1.75577	0.00631429	0.0266066	0.0168754	1409	tags=32%, list=8%, signal=29%	27306/5743/10800/5732/2052/5734/5321
WP_PRIMARY_FOCAL_SEGMENTAL_GLOMERULOSCLEROSIS_FSGS	WP_PRIMARY_FOCAL_SEGMENTAL_GLOMERULOSCLEROSIS_FSGS	Primary Focal Segmental Glomerulosclerosis Fsgs	69	0.410997	1.59349	0.00630121	0.0266066	0.0168754	4012	tags=47%, list=24%, signal=36%	3675/3856/977/81/81/1287/1026/23607/7099/5329/941/1378/1027/950/1286/9076/4627/7402/64423/3685/4690/11346/182/7414/5747/7431/55742/207/3691/7094/10971/4643/5111/3688
REACTOME_RHOG_GTPASE_CYCLE	REACTOME_RHOG_GTPASE_CYCLE	Rhog Gtpase Cycle	64	0.421914	1.61485	0.00637178	0.0268039	0.0170005	4012	tags=43%, list=24%, signal=33%	1829/10788/857/80005/1794/392/7984/7984/391/10652/23191/23191/23191/394/1969/5337/7879/396/3336/9341/3895/4698/4296/397/5295/3998/23592/7409/3688
WP_FATTY_ACIDS_AND_LIPOPROTEINS_TRANSPORT_IN_HEPATOCYTES	WP_FATTY_ACIDS_AND_LIPOPROTEINS_TRANSPORT_IN_HEPATOCYTES	Fatty Acids And Lipoproteins Transport In Hepatocytes	35	0.497054	1.70358	0.00642575	0.0269918	0.0171197	2253	tags=30%, list=14%, signal=26%	19/6646/3988/10577/341/2180/51703/4035/2181/23305/6272
WP_INTERACTIONS_BETWEEN_LOXL4_AND_OXIDATIVE_STRESS_PATHWAY	WP_INTERACTIONS_BETWEEN_LOXL4_AND_OXIDATIVE_STRESS_PATHWAY	Interactions Between Loxl4 And Oxidative Stress Pathway	17	0.630152	1.7662	0.00655693	0.0274778	0.0174279	3569	tags=61%, list=21%, signal=48%	2335/1728/3490/308/23411/2252/4780/780/780/780/780/780/780/780
WP_ANTIVIRAL_AND_ANTI_INFLAMMATORY_EFFECTS_OF_NRF2_ON_SARS_COV_2_PATHWAY	WP_ANTIVIRAL_AND_ANTI_INFLAMMATORY_EFFECTS_OF_NRF2_ON_SARS_COV_2_PATHWAY	Antiviral And Anti Inflammatory Effects Of Nrf2 On Sars Cov 2 Pathway	27	0.548093	1.75334	0.00656032	0.0274778	0.0174279	3268	tags=62%, list=20%, signal=50%	6347/1728/3162/4792/7124/7124/7124/7124/7124/7124/7124/7124/2730/4314/1147/5970/3551/23657/3569/4790/4780
WP_AUTOPHAGY	WP_AUTOPHAGY	Autophagy	24	0.547767	1.6843	0.00665321	0.0277471	0.0175987	4342	tags=60%, list=26%, signal=44%	84335/7405/64422/9140/5562/8678/5571/9474/51422/81631/26100/10533/55054/55054/5564
REACTOME_SIGNALING_BY_ERYTHROPOIETIN	REACTOME_SIGNALING_BY_ERYTHROPOIETIN	Signaling By Erythropoietin	24	0.547081	1.68219	0.00665321	0.0277471	0.0175987	5251	tags=68%, list=31%, signal=47%	4067/2549/2889/6464/6776/3717/8660/1399/5295/2885/23533/7409/6777/5291/5290/5294/3845
REACTOME_ANTI_INFLAMMATORY_RESPONSE_FAVOURING_LEISHMANIA_PARASITE_INFECTION	REACTOME_ANTI_INFLAMMATORY_RESPONSE_FAVOURING_LEISHMANIA_PARASITE_INFECTION	Anti Inflammatory Response Favouring Leishmania Parasite Infection	73	0.415638	1.62679	0.00663582	0.0277471	0.0175987	3420	tags=38%, list=21%, signal=30%	917/9332/10800/3709/4067/801/2209/2212/919/4627/10769/64174/55970/5567/6850/6714/6714/10681/59345/3569/1385/51764/3055/2771/10768/3710/5566/5566/5573
WP_DNA_DAMAGE_RESPONSE_ONLY_ATM_DEPENDENT	WP_DNA_DAMAGE_RESPONSE_ONLY_ATM_DEPENDENT	Dna Damage Response Only Atm Dependent	104	0.370058	1.54527	0.00670041	0.027904	0.0176983	5511	tags=50%, list=33%, signal=34%	6648/1026/595/4193/10018/197259/8061/1027/5328/6342/387/8503/604/5934/3667/5879/5880/3725/6464/472/6655/4790/5527/207/5366/5295/1857/2885/5106/5106/23533/1029/5728/5728/896/6934/5529/5594/847/7157/572/5291/7040/4088/5290/2932/356/3146/5294/10023/3845/10000/10000/5601/596
PID_AVB3_OPN_PATHWAY	PID_AVB3_OPN_PATHWAY	Avb3 Opn Pathway	31	0.540758	1.79021	0.00673725	0.0279774	0.0177448	4145	tags=59%, list=25%, signal=45%	4792/5328/9475/2353/4318/387/1147/2185/6850/960/5970/6696/3685/5879/3725/4790/5295/2934/8394
REACTOME_NFE2L2_REGULATING_ANTI_OXIDANT_DETOXIFICATION_ENZYMES	REACTOME_NFE2L2_REGULATING_ANTI_OXIDANT_DETOXIFICATION_ENZYMES	Nfe2l2 Regulating Anti Oxidant Detoxification Enzymes	16	0.629209	1.76234	0.00673725	0.0279774	0.0177448	3268	tags=62%, list=20%, signal=50%	1728/3162/7295/571/5052/2730/7975/23657/7296/4780
WP_INTERACTIONS_OF_NATURAL_KILLER_CELLS_IN_PANCREATIC_CANCER	WP_INTERACTIONS_OF_NATURAL_KILLER_CELLS_IN_PANCREATIC_CANCER	Interactions Of Natural Killer Cells In Pancreatic Cancer	22	0.596096	1.82131	0.00683205	0.0282903	0.0179433	1041	tags=38%, list=6%, signal=36%	6352/6352/6347/4277/4277/4277/4277/4277/4277/4277/4277/6351/6351/6351/5551/10666/7124/7124/7124/7124/7124/7124/7124/7124/3002
WP_HEART_DEVELOPMENT	WP_HEART_DEVELOPMENT	Heart Development	43	-0.439651	-1.71413	0.00682951	0.0282903	0.0179433	4843	tags=56%, list=29%, signal=40%	4086/50805/4772/9421/23462/2253/57057/2626/2626/9464/4208/6899/6909/27302/2255/4776/4776/6910/652/5308/8928/23493/150572/3670/2065
REACTOME_DISORDERS_OF_TRANSMEMBRANE_TRANSPORTERS	REACTOME_DISORDERS_OF_TRANSMEMBRANE_TRANSPORTERS	Disorders Of Transmembrane Transporters	158	0.337965	1.51094	0.00689616	0.0285152	0.0180859	3220	tags=38%, list=19%, signal=31%	19/5698/5698/5698/5698/5698/5698/5698/5698/5696/5696/5696/5696/5696/5696/5696/5696/23279/30061/9631/23165/79023/9056/6513/5691/5691/5684/91445/10197/5720/5720/1356/10479/5683/5718/6233/5686/55788/5711/23198/5689/5689/7415/5699/348995/10213/5721/5721/6520/5701/5685/55315/5714/5682/6507/5690/5716/5688/4928/9843/27248/5695/7355/7355/51009/53371/9491/7311/26154/285195
WP_8Q11_23_RB1CC1_COPY_NUMBER_VARIATION	WP_8Q11_23_RB1CC1_COPY_NUMBER_VARIATION	8q11 23 Rb1cc1 Copy Number Variation	13	0.668492	1.75716	0.00696601	0.0287099	0.0182094	2070	tags=67%, list=12%, signal=58%	7124/7124/7124/7124/7124/7124/7124/7124/11337/4217/5925/23710/2185/11345
KEGG_MEDICUS_REFERENCE_TNF_NFKB_SIGNALING_PATHWAY	KEGG_MEDICUS_REFERENCE_TNF_NFKB_SIGNALING_PATHWAY	Tnf Nfkb Signaling Pathway	13	0.66839	1.75689	0.00696601	0.0287099	0.0182094	3142	tags=75%, list=19%, signal=61%	4792/7124/7124/7124/7124/7124/7124/7124/7124/1147/7132/5970/3551/4790/8717
REACTOME_HSF1_ACTIVATION	REACTOME_HSF1_ACTIVATION	Hsf1 Activation	30	0.531348	1.75227	0.00697437	0.0287099	0.0182094	3284	tags=40%, list=20%, signal=32%	1288/3310/3337/27242/6119/6118/10728/162989/7415/10049/7531/7531/3281/3315/1915/3326
KEGG_MEDICUS_PATHOGEN_HSV_GD_TO_HVEM_NFKB_SIGNALING_PATHWAY	KEGG_MEDICUS_PATHOGEN_HSV_GD_TO_HVEM_NFKB_SIGNALING_PATHWAY	Pathogen Hsv Gd To Hvem Nfkb Signaling Pathway	12	0.675885	1.7228	0.00698269	0.0287099	0.0182094	3110	tags=54%, list=19%, signal=44%	330/6347/4792/1147/5970/3551/4790
REACTOME_DETOXIFICATION_OF_REACTIVE_OXYGEN_SPECIES	REACTOME_DETOXIFICATION_OF_REACTIVE_OXYGEN_SPECIES	Detoxification Of Reactive Oxygen Species	32	0.512005	1.70362	0.00701121	0.0287865	0.018258	3476	tags=47%, list=21%, signal=37%	1536/6648/7295/5052/25824/5034/2876/6647/9588/54205/475/4688/2950/7296/538/25828
WP_MYD88_DISTINCT_INPUT_OUTPUT_PATHWAY	WP_MYD88_DISTINCT_INPUT_OUTPUT_PATHWAY	Myd88 Distinct Input Output Pathway	17	0.625631	1.75353	0.00708606	0.0290528	0.0184269	3796	tags=59%, list=23%, signal=45%	51311/7096/7097/7099/3725/4790/92610/4615/3654/7100
KEGG_MEDICUS_REFERENCE_ORGANIZATION_OF_THE_OUTER_KINETOCHORE	KEGG_MEDICUS_REFERENCE_ORGANIZATION_OF_THE_OUTER_KINETOCHORE	Organization Of The Outer Kinetochore	14	-0.654613	-1.86657	0.00717503	0.029335	0.0186058	3703	tags=67%, list=22%, signal=52%	3619/55143/11130/9212/332/10403/57405/57405/83540/147841
REACTOME_HCMV_INFECTION	REACTOME_HCMV_INFECTION	Hcmv Infection	83	0.385414	1.54426	0.00716838	0.029335	0.0186058	6112	tags=56%, list=37%, signal=36%	92421/23279/9631/23165/79023/8655/1052/27243/1956/3190/5371/23512/348995/51028/25978/7251/4928/1385/84313/53371/4790/128866/79718/8726/11267/1783/81929/23225/3688/137492/27183/8086/8086/55746/9972/9611/57122/5928/9883/140735/10376/8021/2002/129401/8841/1781/1781/9688/1778/5903/29082/29082
REACTOME_ACETYLCHOLINE_BINDING_AND_DOWNSTREAM_EVENTS	REACTOME_ACETYLCHOLINE_BINDING_AND_DOWNSTREAM_EVENTS	Acetylcholine Binding And Downstream Events	13	-0.646929	-1.81051	0.00726426	0.0296166	0.0187845	3593	tags=69%, list=22%, signal=54%	1136/1146/8973/1135/1141/1143/1144/55584/1134
WP_DEVELOPMENT_AND_HETEROGENEITY_OF_THE_ILC_FAMILY	WP_DEVELOPMENT_AND_HETEROGENEITY_OF_THE_ILC_FAMILY	Development And Heterogeneity Of The Ilc Family	31	0.537742	1.78023	0.00726052	0.0296166	0.0187845	3146	tags=58%, list=19%, signal=47%	3606/3574/196/3600/7124/7124/7124/7124/7124/7124/7124/7124/2625/6095/30009/8320/64919/3458/7704/3569/4783/3398
WP_NON_SMALL_CELL_LUNG_CANCER	WP_NON_SMALL_CELL_LUNG_CANCER	Non Small Cell Lung Cancer	70	0.412352	1.5985	0.00732455	0.0298206	0.0189139	4746	tags=42%, list=28%, signal=30%	7039/1950/1026/595/3718/83593/1956/8503/51426/6774/4616/5925/6789/54205/1643/673/5579/6776/6655/836/207/1019/5295/2885/1029/27436/369/5594/6777/1871/7157/572/5291
WP_TNF_RELATED_WEAK_INDUCER_OF_APOPTOSIS_TWEAK_SIGNALING_PATHWAY	WP_TNF_RELATED_WEAK_INDUCER_OF_APOPTOSIS_TWEAK_SIGNALING_PATHWAY	Tnf Related Weak Inducer Of Apoptosis Tweak Signaling Pathway	38	0.493611	1.71675	0.00740568	0.0300745	0.0190749	4530	tags=55%, list=27%, signal=40%	330/4792/7187/7124/7124/7124/7124/7124/7124/7124/7124/1147/5970/7185/5879/3551/51330/3725/836/4790/207/8742/329/840/1432/5594
REACTOME_SUMOYLATION_OF_RNA_BINDING_PROTEINS	REACTOME_SUMOYLATION_OF_RNA_BINDING_PROTEINS	Sumoylation Of Rna Binding Proteins	40	0.488665	1.70584	0.00741786	0.0300745	0.0190749	6105	tags=60%, list=37%, signal=38%	23279/9631/23165/8535/79023/3190/348995/4928/53371/80012/81929/23225/3183/648/8086/8086/1912/55746/9972/57122/7341/9883/8021/6613/129401/51602/9688/5903
REACTOME_ACTIVATION_OF_NMDA_RECEPTORS_AND_POSTSYNAPTIC_EVENTS	REACTOME_ACTIVATION_OF_NMDA_RECEPTORS_AND_POSTSYNAPTIC_EVENTS	Activation Of Nmda Receptors And Postsynaptic Events	86	-0.35061	-1.57349	0.00741788	0.0300745	0.0190749	3229	tags=30%, list=19%, signal=24%	114/814/2905/7277/84254/81027/80086/2892/4900/22843/53632/5568/2893/816/5923/8825/1742/57554/815/2890/2066/4137/4137/4137/88/2891/4747/347733
WP_NON_GENOMIC_ACTIONS_OF_1_25_DIHYDROXYVITAMIN_D3	WP_NON_GENOMIC_ACTIONS_OF_1_25_DIHYDROXYVITAMIN_D3	Non Genomic Actions Of 1 25 Dihydroxyvitamin D3	72	0.403241	1.57732	0.00744364	0.0301369	0.0191145	3110	tags=34%, list=19%, signal=28%	51311/10964/6347/4939/7097/6772/91543/7099/857/3459/7124/7124/7124/7124/7124/7124/7124/7124/9636/3716/959/7132/3460/3460/3458/3551/3569/5579/3725/4790
KEGG_MEDICUS_REFERENCE_RTK_PLCG_ITPR_SIGNALING_PATHWAY	KEGG_MEDICUS_REFERENCE_RTK_PLCG_ITPR_SIGNALING_PATHWAY	Rtk Plcg Itpr Signaling Pathway	52	-0.404639	-1.63797	0.00749294	0.0302944	0.0192144	1398	tags=25%, list=8%, signal=23%	2250/3791/2249/2254/4914/8817/5156/2264/5979/4485/2066/2261/2065
KEGG_MEDICUS_REFERENCE_N_GLYCAN_BIOSYNTHESIS	KEGG_MEDICUS_REFERENCE_N_GLYCAN_BIOSYNTHESIS	N Glycan Biosynthesis	16	0.626044	1.75347	0.00765297	0.0308672	0.0195777	2925	tags=56%, list=18%, signal=46%	57134/4121/4247/2530/4245/23193/4124/6480/8703
REACTOME_MATURATION_OF_SARS_COV_2_SPIKE_PROTEIN	REACTOME_MATURATION_OF_SARS_COV_2_SPIKE_PROTEIN	Maturation Of Sars Cov 2 Spike Protein	36	0.495706	1.71328	0.00765886	0.0308672	0.0195777	5162	tags=64%, list=31%, signal=44%	51201/11320/1603/84061/4247/6482/821/821/2530/4245/55741/23193/4124/25921/6480/7991/3703/6185/6185/5589/6484/1650/51114/6184/51125
REACTOME_EARLY_SARS_COV_2_INFECTION_EVENTS	REACTOME_EARLY_SARS_COV_2_INFECTION_EVENTS	Early Sars Cov 2 Infection Events	32	0.509707	1.69597	0.00766644	0.0308672	0.0195777	3928	tags=52%, list=24%, signal=39%	92421/6385/1655/27243/7405/9672/7428/23479/5925/8678/7415/6383/25978/128866/81631/85437/3339
REACTOME_CITRIC_ACID_CYCLE_TCA_CYCLE	REACTOME_CITRIC_ACID_CYCLE_TCA_CYCLE	Citric Acid Cycle Tca Cycle	20	0.586987	1.75822	0.00771598	0.0310238	0.019677	5630	tags=70%, list=34%, signal=46%	8801/4967/6392/6390/1738/8803/23530/6391/3419/1431/4191/4200/8802/3421
REACTOME_RHOF_GTPASE_CYCLE	REACTOME_RHOF_GTPASE_CYCLE	Rhof Gtpase Cycle	34	0.5142	1.76276	0.00783212	0.0314473	0.0199456	4298	tags=56%, list=26%, signal=42%	857/392/832/55971/60/394/29843/7879/8773/1730/54509/9341/1729/87/94134/5295/26092/4650/26049
SA_CASPASE_CASCADE	SA_CASPASE_CASCADE	Caspase Cascade	19	0.599217	1.76143	0.00785935	0.0315132	0.0199874	4175	tags=47%, list=25%, signal=36%	330/355/5551/3002/331/836/1676/329/840
KEGG_MEDICUS_VARIANT_MUTATION_CAUSED_ABERRANT_SNCA_TO_26S_PROTEASOME_MEDIATED_PROTEIN_DEGRADATION	KEGG_MEDICUS_VARIANT_MUTATION_CAUSED_ABERRANT_SNCA_TO_26S_PROTEASOME_MEDIATED_PROTEIN_DEGRADATION	Variant Mutation Caused Aberrant Snca To 26s Proteasome Mediated Protein Degradation	30	0.526563	1.73649	0.00788688	0.0315801	0.0200298	5106	tags=70%, list=31%, signal=48%	5691/5691/5684/5683/5718/5686/5689/5689/10213/5701/5685/5714/5682/5690/5688/5695/5704/5704/5706/5713/5705/9861/5719
REACTOME_GAB1_SIGNALOSOME	REACTOME_GAB1_SIGNALOSOME	Gab1 Signalosome	16	0.624231	1.74839	0.0079146	0.0316475	0.0200726	3774	tags=65%, list=23%, signal=50%	7039/685/1950/55824/1956/2549/6714/6714/5829/5295/2885
PID_ARF_3PATHWAY	PID_ARF_3PATHWAY	Arf 3pathway	19	0.597266	1.7557	0.00798925	0.0319022	0.0202341	4767	tags=58%, list=29%, signal=41%	920/1212/1314/375/5879/1173/50807/8615/1211/8394/10945
REACTOME_SIGNALING_BY_VEGF	REACTOME_SIGNALING_BY_VEGF	Signaling By Vegf	101	0.378589	1.56914	0.00806393	0.0321563	0.0203953	5391	tags=52%, list=32%, signal=36%	1536/3071/3709/857/801/9475/10787/387/5063/23191/23191/23191/2185/5567/60/3685/6714/6714/1398/4690/4688/8440/1495/7867/5879/5579/558/3315/5747/9047/10768/3710/10006/71/71/117145/5566/5566/207/5829/5295/253260/7409/3320/1432/5170/63916/5291/6093/5290/10163/3845/9261/10000/10000/3728/14
REACTOME_SIGNALING_BY_RECEPTOR_TYROSINE_KINASES	REACTOME_SIGNALING_BY_RECEPTOR_TYROSINE_KINASES	Signaling By Receptor Tyrosine Kinases	492	0.269632	1.34803	0.00807935	0.0321737	0.0204063	4108	tags=34%, list=25%, signal=27%	3675/7039/526/6772/1536/685/4613/3071/1846/2560/2335/1950/3726/535/3561/4233/29126/1287/1959/3709/857/64759/6197/1509/4067/2323/9252/8061/801/161742/1958/9475/55824/3718/23385/1286/528/1213/2353/10019/4318/3091/5440/10787/2152/7529/387/1956/5063/5432/8503/9550/10221/1175/6446/51382/6774/2252/23191/23191/23191/5516/10253/5770/6233/627/5906/2185/3932/5567/5441/1848/60/2549/8992/6696/10653/163/3685/…
REACTOME_PHOSPHOLIPID_METABOLISM	REACTOME_PHOSPHOLIPID_METABOLISM	Phospholipid Metabolism	183	0.326591	1.48383	0.00810435	0.0322292	0.0204415	6062	tags=59%, list=36%, signal=38%	26279/23446/4534/51365/11343/5322/8760/81846/79887/55300/56994/22925/114882/23646/171586/5321/65977/8503/51552/9926/25816/63874/377/5337/375/9107/58488/57153/50640/8895/10162/2820/59339/79837/154141/56894/3032/54545/54477/9791/79888/79888/55326/55326/8898/5305/66036/66036/8821/10423/5868/8395/10554/10554/10554/10554/10554/10554/10554/5867/4952/9663/56910/5295/23259/8871/23533/1040/5728/5728/8394/…
REACTOME_G_ALPHA_S_SIGNALLING_EVENTS	REACTOME_G_ALPHA_S_SIGNALLING_EVENTS	G Alpha S Signalling Events	140	-0.292611	-1.42916	0.00820949	0.0326028	0.0206785	5327	tags=49%, list=32%, signal=33%	551/134864/11250/79924/1816/57105/170589/59350/1395/797/6343/6343/2843/2843/2843/2488/7433/9340/5575/3973/117/2792/554/2692/111/10266/5745/4161/114/3363/2691/2691/134860/153/2642/2642/83551/3360/796/5746/10846/196883/196883/5741/4160/2492/2848/2863/5568/94235/122876/27115/2791/4159/4158/2781/3375/6344/9038/2784/2838/2854/116/50940/2695/7252/7432/10888/10203/5138/108/1081/2641
BIOCARTA_PLATELETAPP_PATHWAY	BIOCARTA_PLATELETAPP_PATHWAY	Plateletapp Pathway	14	0.652238	1.75844	0.00827796	0.0327852	0.0207942	1150	tags=43%, list=7%, signal=40%	1288/1287/5054/5328/351/1286
BIOCARTA_RELA_PATHWAY	BIOCARTA_RELA_PATHWAY	Rela Pathway	14	0.651911	1.75756	0.00827796	0.0327852	0.0207942	3142	tags=76%, list=19%, signal=62%	4792/7124/7124/7124/7124/7124/7124/7124/7124/7133/1147/7132/5970/3551/4790/8717
REACTOME_MTOR_SIGNALLING	REACTOME_MTOR_SIGNALLING	Mtor Signalling	35	0.489461	1.67756	0.00833433	0.0329636	0.0209073	5446	tags=64%, list=33%, signal=43%	81617/84335/7529/10325/5562/5571/153129/6009/51422/207/64121/58528/6194/2280/51719/5564/1975/6198/10670/5565/29904/29904/55437
REACTOME_DAP12_SIGNALING	REACTOME_DAP12_SIGNALING	Dap12 Signaling	26	0.530875	1.67608	0.00834982	0.0329801	0.0209178	3774	tags=53%, list=23%, signal=41%	567/567/7305/3133/3133/3133/3133/3133/3133/3133/3937/3932/6850/5879/6464/27040/5295/2885
WP_IRON_METABOLISM_DISORDERS	WP_IRON_METABOLISM_DISORDERS	Iron Metabolism Disorders	16	0.620922	1.73912	0.00843787	0.0332827	0.0211097	2936	tags=50%, list=18%, signal=41%	3077/30061/2512/79901/2495/1356/9843/7386
WP_GALANIN_RECEPTOR_PATHWAY	WP_GALANIN_RECEPTOR_PATHWAY	Galanin Receptor Pathway	15	0.650545	1.77556	0.00849761	0.0334269	0.0212012	3097	tags=59%, list=19%, signal=48%	1026/10018/1027/6844/2353/5468/10413/3569/1385/5443
WP_STING_PATHWAY_IN_KAWASAKI_LIKE_DISEASE_AND_COVID_19	WP_STING_PATHWAY_IN_KAWASAKI_LIKE_DISEASE_AND_COVID_19	Sting Pathway In Kawasaki Like Disease And Covid 19	19	0.595649	1.75094	0.00850887	0.0334269	0.0212012	3802	tags=50%, list=23%, signal=39%	5966/4792/29110/2212/2152/1147/5970/3551/4790/114548
REACTOME_SIGNALING_BY_EGFR	REACTOME_SIGNALING_BY_EGFR	Signaling By Egfr	49	0.443532	1.63065	0.00850875	0.0334269	0.0212012	5408	tags=58%, list=32%, signal=40%	7039/685/1950/55824/1956/10253/6233/2549/6714/6714/6455/30011/10254/6464/7311/5829/5295/2885/5782/102/5796/5796/8027/7316/2060/7314/5290/6868/3845/14/1445
REACTOME_GAP_JUNCTION_ASSEMBLY	REACTOME_GAP_JUNCTION_ASSEMBLY	Gap Junction Assembly	30	-0.490797	-1.7457	0.00854987	0.0335302	0.0212667	4737	tags=68%, list=28%, signal=49%	125111/2707/84617/57165/2705/79861/2703/84694/84694/2701/2700/7277/81027/10804/80086/219770/57369/2709/2702/10052/347733
WP_CANCER_IMMUNOTHERAPY_BY_CTLA4_BLOCKADE	WP_CANCER_IMMUNOTHERAPY_BY_CTLA4_BLOCKADE	Cancer Immunotherapy By Ctla4 Blockade	13	0.662105	1.74037	0.0085582	0.0335302	0.0212667	4921	tags=69%, list=30%, signal=49%	940/942/941/8503/5515/1493/5295/5291/5290
REACTOME_LDL_CLEARANCE	REACTOME_LDL_CLEARANCE	Ldl Clearance	19	0.594165	1.74658	0.00863877	0.0338004	0.021438	2031	tags=36%, list=12%, signal=32%	6646/3988/57552/10577/1213/4864/1175/163
WP_DISRUPTION_OF_POSTSYNAPTIC_SIGNALING_BY_CNV	WP_DISRUPTION_OF_POSTSYNAPTIC_SIGNALING_BY_CNV	Disruption Of Postsynaptic Signaling By Cnv	33	-0.47335	-1.73295	0.00872204	0.0340803	0.0216156	3006	tags=39%, list=18%, signal=32%	2905/2911/9379/57555/57555/22871/6262/8831/8831/816/22895/815/9378/50944/57502
REACTOME_CD209_DC_SIGN_SIGNALING	REACTOME_CD209_DC_SIGN_SIGNALING	Cd209 Dc Sign Signaling	20	0.582385	1.74443	0.0087534	0.034157	0.0216643	3333	tags=41%, list=20%, signal=33%	30835/4067/9252/5063/5567/5970/4790/5566/5566
WP_MAMMALIAN_DISORDER_OF_SEXUAL_DEVELOPMENT	WP_MAMMALIAN_DISORDER_OF_SEXUAL_DEVELOPMENT	Mammalian Disorder Of Sexual Development	24	-0.50516	-1.70821	0.0087723	0.034185	0.021682	3785	tags=48%, list=23%, signal=37%	2626/2626/269/268/2516/2254/50846/6736/7490/84733/2018/30812
WP_RENIN_ANGIOTENSIN_ALDOSTERONE_SYSTEM_RAAS	WP_RENIN_ANGIOTENSIN_ALDOSTERONE_SYSTEM_RAAS	Renin Angiotensin Aldosterone System Raas	41	-0.444637	-1.71754	0.00880713	0.0342748	0.021739	1482	tags=24%, list=9%, signal=22%	1585/816/90993/3284/815/9586/1511/3283/163688/185/186
KEGG_ECM_RECEPTOR_INTERACTION	KEGG_ECM_RECEPTOR_INTERACTION	Ecm Receptor Interaction	79	-0.360088	-1.58584	0.00886976	0.0344725	0.0218643	2764	tags=36%, list=17%, signal=31%	7143/3909/1290/2815/22801/50509/9900/3673/1301/3680/3680/22798/1311/3696/284217/1289/7060/22987/7059/9899/1101/3679/5649/3674/3690/948/131873/1302/1302/1302/1302/1302/1302/1302/3381
REACTOME_PLASMA_LIPOPROTEIN_CLEARANCE	REACTOME_PLASMA_LIPOPROTEIN_CLEARANCE	Plasma Lipoprotein Clearance	35	0.485151	1.66279	0.00909777	0.0353115	0.0223965	5599	tags=68%, list=34%, signal=46%	6646/3988/57552/7436/10577/341/1213/4864/1175/6233/163/10062/1173/7311/348/1211/29116/7316/7314/7376/161/161/161/51599/3069/160
REACTOME_VLDLR_INTERNALISATION_AND_DEGRADATION	REACTOME_VLDLR_INTERNALISATION_AND_DEGRADATION	Vldlr Internalisation And Degradation	16	0.618007	1.73096	0.00922277	0.035749	0.022674	5599	tags=94%, list=34%, signal=63%	7436/1213/1175/6233/163/10062/1173/7311/1211/29116/7316/7314/7376/161/161/161/160
WP_MONOAMINE_GPCRS	WP_MONOAMINE_GPCRS	Monoamine Gpcrs	33	-0.470531	-1.72263	0.00925965	0.0358442	0.0227344	6147	tags=82%, list=37%, signal=52%	3362/151/1812/3274/147/3356/3269/1815/1815/1816/1814/152/3355/1813/3354/3352/3363/153/3360/1128/1131/3361/1133/146/1132/3350/3358/1129
REACTOME_SIGNALING_BY_EGFR_IN_CANCER	REACTOME_SIGNALING_BY_EGFR_IN_CANCER	Signaling By Egfr In Cancer	24	0.539836	1.65991	0.00928807	0.0359065	0.0227738	5251	tags=64%, list=31%, signal=44%	7039/685/1950/1956/6233/2549/6464/7311/5295/2885/3320/7316/7314/5290/11140/3845
BIOCARTA_P38MAPK_PATHWAY	BIOCARTA_P38MAPK_PATHWAY	P38mapk Pathway	36	0.490359	1.6948	0.00930453	0.0359224	0.0227839	4785	tags=45%, list=29%, signal=32%	6772/9252/4217/5321/5879/9693/1385/3315/6464/1649/8717/4149/1386/2885/8569/7043/1432/7046/7040
KEGG_MEDICUS_REFERENCE_TLR3_NFKB_SIGNALING_PATHWAY	KEGG_MEDICUS_REFERENCE_TLR3_NFKB_SIGNALING_PATHWAY	Tlr3 Nfkb Signaling Pathway	10	0.698365	1.68273	0.00937295	0.0360432	0.0228605	3110	tags=60%, list=19%, signal=49%	7098/4792/1147/5970/3551/4790
WP_PDGFR_BETA_PATHWAY	WP_PDGFR_BETA_PATHWAY	Pdgfr Beta Pathway	28	0.515482	1.65641	0.00937006	0.0360432	0.0228605	5563	tags=62%, list=33%, signal=41%	6772/3716/5610/2353/6774/5579/6778/3725/6464/6776/3717/5295/2885/6777/5290/6722/2002/5159
WP_NUCLEOTIDE_EXCISION_REPAIR_IN_XERODERMA_PIGMENTOSUM	WP_NUCLEOTIDE_EXCISION_REPAIR_IN_XERODERMA_PIGMENTOSUM	Nucleotide Excision Repair In Xeroderma Pigmentosum	49	0.441252	1.62226	0.00936574	0.0360432	0.0228605	4628	tags=43%, list=28%, signal=31%	54107/6119/1022/1022/51426/6118/3980/7508/5982/5886/1643/56655/5887/1642/2072/2965/2965/5981/902/5111/5425/4331/8451/7874
REACTOME_INTERLEUKIN_7_SIGNALING	REACTOME_INTERLEUKIN_7_SIGNALING	Interleukin 7 Signaling	23	0.564785	1.72244	0.00943841	0.036247	0.0229898	3668	tags=46%, list=22%, signal=36%	3574/3575/3561/3718/3716/8503/6774/3667/6776/8660/5295
REACTOME_FGFR2_LIGAND_BINDING_AND_ACTIVATION	REACTOME_FGFR2_LIGAND_BINDING_AND_ACTIVATION	Fgfr2 Ligand Binding And Activation	19	-0.551093	-1.74345	0.00945641	0.0362683	0.0230033	3911	tags=63%, list=23%, signal=48%	2253/2251/26281/2255/143282/8074/9982/2250/2249/2254/8817/83888
BIOCARTA_EIF_PATHWAY	BIOCARTA_EIF_PATHWAY	Eif Pathway	16	0.614777	1.72191	0.00948441	0.03628	0.0230108	6504	tags=94%, list=39%, signal=57%	1973/10209/8894/1982/1964/1938/1983/1968/1965/29904/29904/1974/3692/8672/1977/8661
REACTOME_SIGNALING_BY_SCF_KIT	REACTOME_SIGNALING_BY_SCF_KIT	Signaling By Scf Kit	40	0.479419	1.67357	0.00948191	0.03628	0.0230108	4921	tags=48%, list=30%, signal=34%	6772/4067/10019/4318/8503/6774/3932/6714/6714/5879/6776/3717/2241/5295/2885/7409/2887/6777/9306/5290
SIG_BCR_SIGNALING_PATHWAY	SIG_BCR_SIGNALING_PATHWAY	Bcr Signaling Pathway	44	0.471394	1.69121	0.00963072	0.0367914	0.0233351	5511	tags=64%, list=33%, signal=43%	5788/5788/975/3709/4067/4773/5530/6850/6464/3710/6655/207/5295/2885/7409/10211/10211/10211/10211/10211/10211/10211/10211/11184/5594/572/5170/5290/2932/10000/10000/2319/1445/596
REACTOME_MET_ACTIVATES_RAP1_AND_RAC1	REACTOME_MET_ACTIVATES_RAP1_AND_RAC1	Met Activates Rap1 And Rac1	11	0.693651	1.73631	0.00967138	0.0368983	0.0234029	3774	tags=82%, list=23%, signal=63%	4233/5906/2549/1398/5908/5879/2889/1399/2885
REACTOME_COLLAGEN_DEGRADATION	REACTOME_COLLAGEN_DEGRADATION	Collagen Degradation	57	-0.38259	-1.57258	0.00985475	0.0375486	0.0238154	779	tags=25%, list=5%, signal=24%	1303/1306/1307/7373/4317/1300/131873/1298/1302/1302/1302/1302/1302/1302/1302/4322/1297
REACTOME_SIGNALING_BY_NTRKS	REACTOME_SIGNALING_BY_NTRKS	Signaling By Ntrks	126	0.359232	1.54211	0.00994332	0.0378366	0.0239981	4196	tags=40%, list=25%, signal=30%	1846/3726/1959/6197/9252/8061/1958/1213/2353/2152/7529/387/10221/1175/6446/6774/5516/627/5906/1848/2549/163/6714/6714/673/466/3667/1398/5978/1845/7867/5879/1385/2889/5515/6464/1173/3398/5518/2354/5899/8660/1399/5295/1386/3400/2885/51231/1211/7074/4209/4209/6938
REACTOME_MAPK_FAMILY_SIGNALING_CASCADES	REACTOME_MAPK_FAMILY_SIGNALING_CASCADES	Mapk Family Signaling Cascades	294	0.292167	1.39929	0.0100184	0.0380727	0.0241478	3442	tags=36%, list=21%, signal=29%	5698/5698/5698/5698/5698/5698/5698/5698/5696/5696/5696/5696/5696/5696/5696/5696/7039/3560/5924/685/1843/1846/2335/1950/3561/1439/598/4233/3337/3559/3572/8826/2323/10125/801/54518/161742/6711/3718/3716/5691/5691/57139/1438/1438/5684/10197/5720/5720/7529/3570/1956/5063/5501/2252/5683/5718/5516/6233/5686/4763/5711/5906/5567/10434/1848/409/23198/60/5689/5689/8036/11221/5699/6714/6714/10213/673/3667/5…
WP_UROTENSIN_II_MEDIATED_SIGNALING_PATHWAY	WP_UROTENSIN_II_MEDIATED_SIGNALING_PATHWAY	Urotensin Ii Mediated Signaling Pathway	66	0.410367	1.57835	0.0100477	0.038134	0.0241867	4530	tags=54%, list=27%, signal=39%	19/1536/2335/3162/3383/7124/7124/7124/7124/7124/7124/7124/7124/59/4318/387/1956/6774/1147/5970/84883/4688/3551/3569/836/4790/1649/3717/5566/5566/207/1281/1281/240/240/5111/5728/5728/1387/7412/1432/5594
KEGG_AMINO_SUGAR_AND_NUCLEOTIDE_SUGAR_METABOLISM	KEGG_AMINO_SUGAR_AND_NUCLEOTIDE_SUGAR_METABOLISM	Amino Sugar And Nucleotide Sugar Metabolism	40	0.477545	1.66703	0.0101269	0.0383848	0.0243457	4447	tags=44%, list=27%, signal=32%	9945/3073/55577/7360/54187/6675/3074/10007/140838/55907/2762/2821/2821/132789/5238/1727/2673/8790
REACTOME_RHOV_GTPASE_CYCLE	REACTOME_RHOV_GTPASE_CYCLE	Rhov Gtpase Cycle	34	0.505554	1.73312	0.010213	0.0386608	0.0245208	3668	tags=40%, list=22%, signal=31%	8826/6711/1213/667/7170/1969/8976/4690/8440/94134/4296/6709/8239/5295
WP_TARGET_OF_RAPAMYCIN_SIGNALING	WP_TARGET_OF_RAPAMYCIN_SIGNALING	Target Of Rapamycin Signaling	35	0.477857	1.63779	0.0102429	0.0387236	0.0245606	5295	tags=60%, list=32%, signal=41%	79899/115265/84335/10325/5562/5571/54541/6009/5879/51422/207/64121/253260/58528/2280/5564/6198/25989/10670/5565/9706
REACTOME_TRANSPORT_OF_MATURE_TRANSCRIPT_TO_CYTOPLASM	REACTOME_TRANSPORT_OF_MATURE_TRANSCRIPT_TO_CYTOPLASM	Transport Of Mature Transcript To Cytoplasm	59	0.416843	1.59154	0.0102893	0.0388486	0.0246399	5684	tags=52%, list=34%, signal=34%	23279/9631/23165/79023/55339/348995/80145/51362/4928/4686/55110/53371/29107/81929/9775/9775/23225/11338/8086/8086/55746/9972/57122/7884/10569/9883/22794/84248/8021/51692/129401/84271
WP_A_NETWORK_MAP_OF_MACROPHAGE_STIMULATING_PROTEIN_MSP_SIGNALING	WP_A_NETWORK_MAP_OF_MACROPHAGE_STIMULATING_PROTEIN_MSP_SIGNALING	A Network Map Of Macrophage Stimulating Protein Msp Signaling	80	0.403315	1.60927	0.0104118	0.0392602	0.024901	4952	tags=55%, list=30%, signal=39%	2919/1846/2335/6197/7124/7124/7124/7124/7124/7124/7124/7124/9252/59/3939/3939/6513/9076/4318/10397/2549/5970/6714/6714/4090/5579/3315/5747/3725/6464/7431/4790/207/1399/5295/2885/5111/3688/5728/5728/6194/8321/1432/6198/5594/7157/5170/7040/4088/9839/2932
REACTOME_INTERLEUKIN_RECEPTOR_SHC_SIGNALING	REACTOME_INTERLEUKIN_RECEPTOR_SHC_SIGNALING	Interleukin Receptor Shc Signaling	26	0.524492	1.65592	0.0105505	0.0397316	0.0252	1482	tags=32%, list=9%, signal=29%	3560/3561/1439/3559/3718/3716/1438/1438/8503
BIOCARTA_PTEN_PATHWAY	BIOCARTA_PTEN_PATHWAY	Pten Pathway	18	0.609589	1.75964	0.0106431	0.0400284	0.0253882	5144	tags=74%, list=31%, signal=51%	1027/1956/6464/207/5295/2885/3688/5728/5728/5594/5170/5290/356/3611
WP_IL_19_SIGNALING_PATHWAY_MAP	WP_IL_19_SIGNALING_PATHWAY_MAP	Il 19 Signaling Pathway Map	27	0.5341	1.70858	0.0107172	0.0402553	0.0255321	3524	tags=57%, list=21%, signal=45%	6772/7124/7124/7124/7124/7124/7124/7124/7124/59/3716/6774/9655/7132/7852/5879/6778/4790/207/3566
BIOCARTA_DEATH_PATHWAY	BIOCARTA_DEATH_PATHWAY	Death Pathway	29	0.508552	1.65154	0.0107372	0.0402785	0.0255468	4175	tags=47%, list=25%, signal=35%	330/8743/4792/8837/1147/5970/331/836/4790/8717/1676/6709/329/840
REACTOME_FGFR3_LIGAND_BINDING_AND_ACTIVATION	REACTOME_FGFR3_LIGAND_BINDING_AND_ACTIVATION	Fgfr3 Ligand Binding And Activation	11	-0.649202	-1.71748	0.0108134	0.0404139	0.0256327	3911	tags=73%, list=23%, signal=56%	2253/26281/8074/2250/2249/2254/8817/2261
PID_CASPASE_PATHWAY	PID_CASPASE_PATHWAY	Caspase Pathway	47	0.45534	1.66144	0.0107993	0.0404139	0.0256327	4175	tags=56%, list=25%, signal=42%	330/3875/834/5551/7124/7124/7124/7124/7124/7124/7124/7124/3002/351/7132/54205/331/1073/5747/836/7431/8717/1676/6709/397/7020/837/2934/329/840
KEGG_EPITHELIAL_CELL_SIGNALING_IN_HELICOBACTER_PYLORI_INFECTION	KEGG_EPITHELIAL_CELL_SIGNALING_IN_HELICOBACTER_PYLORI_INFECTION	Epithelial Cell Signaling In Helicobacter Pylori Infection	63	0.410233	1.56389	0.010815	0.0404139	0.0256327	3110	tags=34%, list=19%, signal=28%	6352/6352/526/2919/535/4233/4792/4067/528/1956/9550/51382/1147/8992/5970/6714/6714/9114/5879/3551/523/3725/537/836/4790
REACTOME_MITOTIC_G2_G2_M_PHASES	REACTOME_MITOTIC_G2_G2_M_PHASES	Mitotic G2 G2 M Phases	168	0.313032	1.41198	0.010898	0.0406717	0.0257962	4603	tags=47%, list=28%, signal=35%	5698/5698/5698/5698/5698/5698/5698/5698/5696/5696/5696/5696/5696/5696/5696/5696/22822/1026/8655/5691/5691/5684/10197/5720/5720/1022/1022/121441/5683/5718/5516/6233/5686/5711/23198/5689/5689/5699/10213/5721/5721/23291/5701/5685/5714/7531/7531/5682/5690/6500/4660/5716/5688/4218/22919/23194/5515/115106/5695/9491/7311/7514/91750/5518/3326/5566/5566/79959/902/203068/203068/203068/203068/203068/203068/…
REACTOME_SUMOYLATION_OF_CHROMATIN_ORGANIZATION_PROTEINS	REACTOME_SUMOYLATION_OF_CHROMATIN_ORGANIZATION_PROTEINS	Sumoylation Of Chromatin Organization Proteins	49	0.436674	1.60543	0.0109573	0.0408408	0.0259035	4851	tags=41%, list=29%, signal=29%	23279/9631/23165/8535/79023/8554/6612/23512/348995/4928/53371/80012/81929/23225/648/8086/8086/1912/55746/9972/57122/7341/9883
WP_FGF23_SIGNALING_IN_HYPOPHOSPHATEMIC_RICKETS_AND_RELATED_DISORDERS	WP_FGF23_SIGNALING_IN_HYPOPHOSPHATEMIC_RICKETS_AND_RELATED_DISORDERS	Fgf23 Signaling In Hypophosphatemic Rickets And Related Disorders	21	-0.534302	-1.7412	0.0110118	0.0409915	0.0259991	2412	tags=46%, list=14%, signal=39%	5741/8074/9365/1585/5251/1591/249/6098/6569/2261/1758
REACTOME_NEUREXINS_AND_NEUROLIGINS	REACTOME_NEUREXINS_AND_NEUROLIGINS	Neurexins And Neuroligins	53	-0.396702	-1.61394	0.0110803	0.0411936	0.0261273	4458	tags=50%, list=27%, signal=37%	2915/8573/321/321/2903/54413/2904/9066/2905/6857/22941/2911/9379/57555/57555/347730/9228/9228/9228/9228/9228/22871/91683/80059/127833/8825/1742/9378/50944/57502
WP_PATHOPHYSIOLOGICAL_ROLES_OF_DUX4_IN_FSHD1	WP_PATHOPHYSIOLOGICAL_ROLES_OF_DUX4_IN_FSHD1	Pathophysiological Roles Of Dux4 In Fshd1	14	-0.638888	-1.82173	0.0111396	0.0412036	0.0261336	762	tags=50%, list=5%, signal=48%	4654/5979/4656/10891/4617/84676/5081
WP_NEPHROTIC_SYNDROME	WP_NEPHROTIC_SYNDROME	Nephrotic Syndrome	41	0.477929	1.68774	0.0111277	0.0412036	0.0261336	2603	tags=37%, list=16%, signal=31%	3675/8542/977/81/81/1287/23607/2013/10269/950/1286/4627/64423/27235/11346/396
WP_SPHINGOLIPID_PATHWAY	WP_SPHINGOLIPID_PATHWAY	Sphingolipid Pathway	21	0.559348	1.68396	0.0111128	0.0412036	0.0261336	3989	tags=62%, list=24%, signal=47%	166929/57515/427/55304/7357/259230/8879/5515/2531/9517/9331/130367/10558
WP_17Q12_COPY_NUMBER_VARIATION_SYNDROME	WP_17Q12_COPY_NUMBER_VARIATION_SYNDROME	17q12 Copy Number Variation Syndrome	68	0.394591	1.52167	0.0111001	0.0412036	0.0261336	2550	tags=27%, list=15%, signal=23%	6355/6352/6352/6362/6362/6362/6347/91607/6351/6351/6351/6357/5193/84961/79154/79154/3980/163/55106/162394/11056/11056/3927/117584/57636/57636
REACTOME_RUNX2_REGULATES_OSTEOBLAST_DIFFERENTIATION	REACTOME_RUNX2_REGULATES_OSTEOBLAST_DIFFERENTIATION	Runx2 Regulates Osteoblast Differentiation	23	-0.514264	-1.71134	0.0112656	0.0416169	0.0263957	864	tags=28%, list=5%, signal=27%	2737/121340/121340/23493/25925/367/221044
KEGG_MEDICUS_REFERENCE_N_GLYCAN_PRECURSOR_BIOSYNTHESIS_ALG6_TO_OST	KEGG_MEDICUS_REFERENCE_N_GLYCAN_PRECURSOR_BIOSYNTHESIS_ALG6_TO_OST	N Glycan Precursor Biosynthesis Alg6 To Ost	10	0.692008	1.66741	0.0112886	0.0416489	0.026416	5143	tags=100%, list=31%, signal=69%	1603/79053/201595/29929/84920/7991/3703/6185/6185/1650/6184
REACTOME_REGULATION_OF_GLUCOKINASE_BY_GLUCOKINASE_REGULATORY_PROTEIN	REACTOME_REGULATION_OF_GLUCOKINASE_BY_GLUCOKINASE_REGULATORY_PROTEIN	Regulation Of Glucokinase By Glucokinase Regulatory Protein	26	0.521464	1.64637	0.0113272	0.0417387	0.026473	6105	tags=74%, list=37%, signal=47%	23279/9631/23165/79023/348995/4928/53371/81929/23225/8086/8086/55746/9972/57122/9883/8021/129401/2646/9688/5903
REACTOME_CONSTITUTIVE_SIGNALING_BY_LIGAND_RESPONSIVE_EGFR_CANCER_VARIANTS	REACTOME_CONSTITUTIVE_SIGNALING_BY_LIGAND_RESPONSIVE_EGFR_CANCER_VARIANTS	Constitutive Signaling By Ligand Responsive Egfr Cancer Variants	19	0.58412	1.71705	0.0113668	0.0418314	0.0265318	5251	tags=70%, list=31%, signal=48%	1950/1956/6233/2549/6464/7311/5295/2885/3320/7316/7314/5290/11140/3845
WP_NSP1_FROM_SARS_COV_2_INHIBITS_TRANSLATION_INITIATION_IN_THE_HOST_CELL	WP_NSP1_FROM_SARS_COV_2_INHIBITS_TRANSLATION_INITIATION_IN_THE_HOST_CELL	Nsp1 From Sars Cov 2 Inhibits Translation Initiation In The Host Cell	15	0.637117	1.73891	0.011396	0.0418331	0.0265328	4412	tags=73%, list=26%, signal=54%	10209/8894/8668/1964/8669/1983/1968/1965/8666/8667/3646
BIOCARTA_CCR5_PATHWAY	BIOCARTA_CCR5_PATHWAY	Ccr5 Pathway	15	0.636557	1.73738	0.011396	0.0418331	0.0265328	3530	tags=71%, list=21%, signal=56%	6347/6351/6351/6351/801/1234/2353/2185/7852/5579/3725/805
REACTOME_TRYPTOPHAN_CATABOLISM	REACTOME_TRYPTOPHAN_CATABOLISM	Tryptophan Catabolism	12	0.654879	1.66925	0.0115925	0.042501	0.0269565	3148	tags=46%, list=19%, signal=37%	3620/8942/8564/6520/8140/120103
REACTOME_PINK1_PRKN_MEDIATED_MITOPHAGY	REACTOME_PINK1_PRKN_MEDIATED_MITOPHAGY	Pink1 Prkn Mediated Mitophagy	15	0.635035	1.73322	0.0116595	0.0426927	0.027078	4884	tags=75%, list=29%, signal=53%	8878/8878/9140/6233/9474/7311/9927/81631/65018/7316/9804/7314
REACTOME_NEGATIVE_REGULATION_OF_MAPK_PATHWAY	REACTOME_NEGATIVE_REGULATION_OF_MAPK_PATHWAY	Negative Regulation Of Mapk Pathway	41	0.475959	1.68078	0.0117564	0.0429934	0.0272688	5251	tags=50%, list=31%, signal=34%	1843/1846/7529/5516/6233/1848/11221/673/5515/5525/7311/5518/5527/8315/5529/369/7316/5594/80824/80824/7314/5037/3845
WP_PHOTODYNAMIC_THERAPY_INDUCED_UNFOLDED_PROTEIN_RESPONSE	WP_PHOTODYNAMIC_THERAPY_INDUCED_UNFOLDED_PROTEIN_RESPONSE	Photodynamic Therapy Induced Unfolded Protein Response	24	0.534263	1.64277	0.0117912	0.0430667	0.0273153	3528	tags=58%, list=21%, signal=46%	467/9695/10018/5611/2081/4189/9451/1649/22926/4780/7184/10130/23645/3309
WP_INHIBITION_OF_EXOSOME_BIOGENESIS_AND_SECRETION_BY_MANUMYCIN_A_IN_CRPC_CELLS	WP_INHIBITION_OF_EXOSOME_BIOGENESIS_AND_SECRETION_BY_MANUMYCIN_A_IN_CRPC_CELLS	Inhibition Of Exosome Biogenesis And Secretion By Manumycin A In Crpc Cells	18	0.605049	1.74653	0.0118184	0.0430796	0.0273234	5251	tags=60%, list=31%, signal=41%	5873/5878/6237/673/5869/5868/369/3187/3187/5594/10015/3845
REACTOME_P75NTR_SIGNALS_VIA_NF_KB	REACTOME_P75NTR_SIGNALS_VIA_NF_KB	P75ntr Signals Via Nf Kb	16	0.601642	1.68512	0.0118391	0.0430796	0.0273234	3744	tags=65%, list=22%, signal=50%	8878/8878/8767/4792/6233/5970/3551/4790/7311/4615/3654
WP_TCA_CYCLE_AKA_KREBS_OR_CITRIC_ACID_CYCLE	WP_TCA_CYCLE_AKA_KREBS_OR_CITRIC_ACID_CYCLE	Tca Cycle Aka Krebs Or Citric Acid Cycle	16	0.601058	1.68349	0.0118391	0.0430796	0.0273234	5630	tags=75%, list=34%, signal=50%	8801/4967/6392/6390/1738/8803/6391/3419/1431/4191/8802/3421
KEGG_MEDICUS_REFERENCE_BCR_BCAP_CD19_PI3K_SIGNALING_PATHWAY	KEGG_MEDICUS_REFERENCE_BCR_BCAP_CD19_PI3K_SIGNALING_PATHWAY	Bcr Bcap Cd19 Pi3k Signaling Pathway	13	0.647938	1.70313	0.012008	0.0436394	0.0276785	1926	tags=43%, list=12%, signal=38%	8519/975/4067/118788/8503/6850
REACTOME_CD28_DEPENDENT_PI3K_AKT_SIGNALING	REACTOME_CD28_DEPENDENT_PI3K_AKT_SIGNALING	Cd28 Dependent Pi3k Akt Signaling	22	0.571215	1.74528	0.0120373	0.0436444	0.0276817	5355	tags=58%, list=32%, signal=40%	940/942/941/1326/8503/3932/117145/207/5295/253260/5170/5290/10000/10000
PID_RAC1_PATHWAY	PID_RAC1_PATHWAY	Rac1 Pathway	53	0.43433	1.61616	0.0120393	0.0436444	0.0276817	3417	tags=40%, list=20%, signal=32%	1536/8826/10095/10109/10787/10096/6774/10097/1072/394/1398/4688/10094/1495/5879/10093/396/3725/6776/10006/8395/4296
KEGG_MEDICUS_REFERENCE_DNA_REPLICATION_LICENSING	KEGG_MEDICUS_REFERENCE_DNA_REPLICATION_LICENSING	Dna Replication Licensing	16	-0.558502	-1.70048	0.0121195	0.0438805	0.0278314	4132	tags=62%, list=25%, signal=47%	4172/4173/4171/890/81620/990/8317/27085/898/8900
PID_HDAC_CLASSI_PATHWAY	PID_HDAC_CLASSI_PATHWAY	Hdac Classi Pathway	63	0.408857	1.55865	0.0121442	0.0439152	0.0278534	4844	tags=49%, list=29%, signal=35%	4792/7124/7124/7124/7124/7124/7124/7124/7124/8932/23411/5468/6774/7132/5970/5901/10284/4790/7514/5566/5566/7181/57154/4149/4092/57459/57459/10419/8850/1387/8819/9611/7528/23381/5928/7341
REACTOME_METABOLISM_OF_NUCLEOTIDES	REACTOME_METABOLISM_OF_NUCLEOTIDES	Metabolism Of Nucleotides	79	0.381462	1.51943	0.0121775	0.0439809	0.0278951	4491	tags=37%, list=27%, signal=27%	9615/1806/4907/50484/7295/3251/1890/1633/471/51727/7378/1635/2618/2618/22978/2745/7296/25939/7084/272/7372/4830/2987/132/7298/11164/51292/51292/1723/2936
KEGG_MEDICUS_VARIANT_MUTATION_CAUSED_ABERRANT_SNCA_TO_ANTEROGRADE_AXONAL_TRANSPORT	KEGG_MEDICUS_VARIANT_MUTATION_CAUSED_ABERRANT_SNCA_TO_ANTEROGRADE_AXONAL_TRANSPORT	Variant Mutation Caused Aberrant Snca To Anterograde Axonal Transport	20	-0.55021	-1.75733	0.0122611	0.0442069	0.0280385	3146	tags=32%, list=19%, signal=26%	147700/7277/81027/64837/3800/3800/6622/3798/347733
WP_NCRNAS_INVOLVED_IN_STAT3_SIGNALING_IN_HEPATOCELLULAR_CARCINOMA	WP_NCRNAS_INVOLVED_IN_STAT3_SIGNALING_IN_HEPATOCELLULAR_CARCINOMA	Ncrnas Involved In Stat3 Signaling In Hepatocellular Carcinoma	12	0.651972	1.66184	0.0122704	0.0442069	0.0280385	3247	tags=75%, list=19%, signal=60%	3572/3718/3716/3570/6774/5970/3569/4790/3717
KEGG_MEDICUS_REFERENCE_GPI_ANCHOR_BIOSYNTHESIS	KEGG_MEDICUS_REFERENCE_GPI_ANCHOR_BIOSYNTHESIS	Gpi Anchor Biosynthesis	22	0.570476	1.74303	0.0122976	0.0442499	0.0280657	3256	tags=45%, list=20%, signal=37%	5277/9488/5283/10026/93183/84720/51227/23556/51604/8818
KEGG_MTOR_SIGNALING_PATHWAY	KEGG_MTOR_SIGNALING_PATHWAY	Mtor Signaling Pathway	47	0.45232	1.65043	0.0123857	0.0445119	0.0282319	5355	tags=51%, list=32%, signal=35%	81617/6197/3091/8503/5562/673/54541/6009/207/5295/23533/253260/6194/51719/1975/6198/5594/5170/5291/25989/5290/5294/9706/10000/10000
WP_HEAD_AND_NECK_SQUAMOUS_CELL_CARCINOMA	WP_HEAD_AND_NECK_SQUAMOUS_CELL_CARCINOMA	Head And Neck Squamous Cell Carcinoma	71	0.395014	1.53843	0.0124083	0.0445383	0.0282486	5355	tags=51%, list=32%, signal=35%	5966/1026/595/7187/27244/1956/5925/5562/2549/5970/54541/6009/4790/4780/207/1019/5295/23533/253260/1029/329/5728/5728/6194/2280/8650/9817/7157/5170/5291/4853/83667/83667/5290/5294/3845/8772/10000/10000
REACTOME_DISEASES_OF_IMMUNE_SYSTEM	REACTOME_DISEASES_OF_IMMUNE_SYSTEM	Diseases Of Immune System	31	0.520179	1.72208	0.012624	0.0452568	0.0287044	3473	tags=48%, list=21%, signal=38%	7098/23643/929/7096/7097/7099/4792/7187/1147/5970/6271/3551/4790/4615/51135
REACTOME_INSULIN_RECEPTOR_RECYCLING	REACTOME_INSULIN_RECEPTOR_RECYCLING	Insulin Receptor Recycling	27	0.526771	1.68513	0.0126658	0.0453508	0.0287639	3587	tags=41%, list=22%, signal=32%	526/535/1509/528/9550/51382/5770/8992/9114/3416/523/537/51606/533
WP_DIFFERENTIATION_OF_WHITE_AND_BROWN_ADIPOCYTE	WP_DIFFERENTIATION_OF_WHITE_AND_BROWN_ADIPOCYTE	Differentiation Of White And Brown Adipocyte	24	-0.493643	-1.66927	0.0126899	0.0453813	0.0287833	2081	tags=38%, list=12%, signal=33%	63976/3224/27129/652/4093/7545/10891/253738/3225
BIOCARTA_P53HYPOXIA_PATHWAY	BIOCARTA_P53HYPOXIA_PATHWAY	P53hypoxia Pathway	17	0.604563	1.69448	0.0127813	0.0456519	0.0289549	4581	tags=61%, list=27%, signal=44%	1728/3337/1026/4193/2274/3091/472/207/5243/3320/7157
REACTOME_INSERTION_OF_TAIL_ANCHORED_PROTEINS_INTO_THE_ENDOPLASMIC_RETICULUM_MEMBRANE	REACTOME_INSERTION_OF_TAIL_ANCHORED_PROTEINS_INTO_THE_ENDOPLASMIC_RETICULUM_MEMBRANE	Insertion Of Tail Anchored Proteins Into The Endoplasmic Reticulum Membrane	18	0.600825	1.73434	0.0128631	0.0457662	0.0290274	3335	tags=50%, list=20%, signal=40%	3162/351/6844/5621/23480/27230/819/1528/224
BIOCARTA_ATM_PATHWAY	BIOCARTA_ATM_PATHWAY	Atm Pathway	18	0.600743	1.7341	0.0128631	0.0457662	0.0290274	3110	tags=61%, list=19%, signal=50%	1026/4792/4193/5970/10111/4683/5932/3725/472/11200/4790
REACTOME_TERMINATION_OF_TRANSLESION_DNA_SYNTHESIS	REACTOME_TERMINATION_OF_TRANSLESION_DNA_SYNTHESIS	Termination Of Translesion Dna Synthesis	30	0.509462	1.6801	0.0128405	0.0457662	0.0290274	4955	tags=57%, list=30%, signal=40%	54107/7706/9636/6119/51426/6118/6233/9246/5982/56655/7311/5981/5111/7316/5425/7314/9100
REACTOME_FORMATION_OF_RNA_POL_II_ELONGATION_COMPLEX	REACTOME_FORMATION_OF_RNA_POL_II_ELONGATION_COMPLEX	Formation Of Rna Pol Ii Elongation Complex	47	0.449442	1.63992	0.0128762	0.0457662	0.0290274	5441	tags=46%, list=33%, signal=31%	9646/79577/5440/1022/1022/6917/5432/5441/27125/6827/4686/2965/2965/5436/902/5438/85403/4300/4331/6830/2963/5430/5430/904/2967/5434
KEGG_PROSTATE_CANCER	KEGG_PROSTATE_CANCER	Prostate Cancer	87	0.367987	1.49752	0.0128973	0.0457853	0.0290396	5355	tags=51%, list=32%, signal=35%	7039/1950/1026/595/4792/4193/1027/1956/8503/1147/64764/5925/5970/673/2950/4824/3551/1385/6655/4790/3326/207/7184/5295/2885/23533/2308/56034/5728/5728/6934/3320/1387/369/5594/1871/7157/572/5170/10488/5291/5290/2932/5294/3845/10000/10000
KEGG_PRION_DISEASES	KEGG_PRION_DISEASES	Prion Diseases	31	0.51818	1.71547	0.0130165	0.0460961	0.0292367	3533	tags=42%, list=21%, signal=34%	6352/6352/714/712/1958/727/5621/6647/5567/3569/5566/5566/3309/3915
REACTOME_SYNTHESIS_OF_GLYCOSYLPHOSPHATIDYLINOSITOL_GPI	REACTOME_SYNTHESIS_OF_GLYCOSYLPHOSPHATIDYLINOSITOL_GPI	Synthesis Of Glycosylphosphatidylinositol Gpi	16	0.597081	1.67235	0.0130165	0.0460961	0.0292367	2237	tags=44%, list=13%, signal=38%	5277/9488/5283/93183/84720/51227/23556
KEGG_MEDICUS_VARIANT_MUTATION_CAUSED_ABERRANT_HTT_TO_ANTEROGRADE_AXONAL_TRANSPORT	KEGG_MEDICUS_VARIANT_MUTATION_CAUSED_ABERRANT_HTT_TO_ANTEROGRADE_AXONAL_TRANSPORT	Variant Mutation Caused Aberrant Htt To Anterograde Axonal Transport	21	-0.529925	-1.72693	0.0130605	0.0461957	0.0292998	3146	tags=31%, list=19%, signal=25%	147700/7277/81027/64837/5602/3800/3800/3798/347733
WP_DNA_REPAIR_PATHWAYS_FULL_NETWORK	WP_DNA_REPAIR_PATHWAYS_FULL_NETWORK	Dna Repair Pathways Full Network	103	0.354973	1.48008	0.013161	0.0464948	0.0294896	4996	tags=39%, list=30%, signal=27%	2188/54107/6119/1022/1022/51426/6118/3980/7508/5906/5982/5886/1643/5423/56655/7520/10111/4683/5980/5887/1642/2072/2965/2965/675/472/5981/27434/23583/902/7014/5111/5591/5889/57599/55120/5425/27301/4331/7374/8451/3981/2547/3146
REACTOME_NUCLEAR_EVENTS_STIMULATED_BY_ALK_SIGNALING_IN_CANCER	REACTOME_NUCLEAR_EVENTS_STIMULATED_BY_ALK_SIGNALING_IN_CANCER	Nuclear Events Stimulated By Alk Signaling In Cancer	17	0.603336	1.69104	0.0131786	0.0465005	0.0294932	4927	tags=65%, list=30%, signal=46%	597/2335/3726/1213/6774/6500/6776/6194/27436/5594/8454
REACTOME_TICAM1_RIP1_MEDIATED_IKK_COMPLEX_RECRUITMENT	REACTOME_TICAM1_RIP1_MEDIATED_IKK_COMPLEX_RECRUITMENT	Ticam1 Rip1 Mediated Ikk Complex Recruitment	18	0.596095	1.72068	0.0132548	0.0466563	0.029592	6409	tags=95%, list=38%, signal=58%	7098/330/7321/1147/6233/3551/7311/7323/329/7316/7322/7314/7334/8737/148022/7189/11035/11035
REACTOME_TRANSLATION_OF_SARS_COV_1_STRUCTURAL_PROTEINS	REACTOME_TRANSLATION_OF_SARS_COV_1_STRUCTURAL_PROTEINS	Translation Of Sars Cov 1 Structural Proteins	29	0.499654	1.62264	0.0132404	0.0466563	0.029592	4952	tags=63%, list=30%, signal=45%	83666/54625/79668/6233/6482/821/821/4245/23193/2589/6480/7311/143/5589/7316/6484/7341/7314/2932
REACTOME_ERKS_ARE_INACTIVATED	REACTOME_ERKS_ARE_INACTIVATED	Erks Are Inactivated	13	0.644156	1.69319	0.0133348	0.0468811	0.0297346	4530	tags=62%, list=27%, signal=45%	1846/5516/1848/1845/5515/5518/51231/5594
REACTOME_RRNA_MODIFICATION_IN_THE_NUCLEUS_AND_CYTOSOL	REACTOME_RRNA_MODIFICATION_IN_THE_NUCLEUS_AND_CYTOSOL	Rrna Modification In The Nucleus And Cytosol	48	0.437463	1.60321	0.0133667	0.0469365	0.0297697	6075	tags=55%, list=36%, signal=35%	55505/55505/51077/11103/51504/55623/11056/11056/55127/55272/6201/2091/2091/6208/84135/51096/55651/10813/6194/6187/6187/10436/55813/25879/55226/65083/57050/84128/51602/25926/134430/8602
KEGG_MEDICUS_REFERENCE_TRANSCRIPTION_COUPLED_NER	KEGG_MEDICUS_REFERENCE_TRANSCRIPTION_COUPLED_NER	Transcription Coupled Ner	26	0.5153	1.62691	0.0133997	0.046996	0.0298074	5679	tags=59%, list=34%, signal=39%	5440/1022/1022/5432/548644/5441/1642/2965/2965/246721/5436/902/5438/4331/8451/5430/5430/2967/5434/5431
REACTOME_INTERACTIONS_OF_VPR_WITH_HOST_CELLULAR_PROTEINS	REACTOME_INTERACTIONS_OF_VPR_WITH_HOST_CELLULAR_PROTEINS	Interactions Of Vpr With Host Cellular Proteins	31	0.51498	1.70487	0.013541	0.0471655	0.029915	6105	tags=70%, list=37%, signal=44%	23279/9631/23165/79023/348995/4928/53371/81929/23225/8086/8086/55746/9972/57122/9883/292/291/8021/129401/293/293/9688/5903
REACTOME_RHOBTB_GTPASE_CYCLE	REACTOME_RHOBTB_GTPASE_CYCLE	Rhobtb Gtpase Cycle	34	0.495004	1.69695	0.0134749	0.0471655	0.029915	5224	tags=66%, list=31%, signal=45%	9475/8654/23221/9318/10574/51138/5756/55023/87/56254/7431/71/71/3326/124540/3183/908/29766/3320/6093/6434/1627/11140
WP_NUCLEOTIDE_EXCISION_REPAIR	WP_NUCLEOTIDE_EXCISION_REPAIR	Nucleotide Excision Repair	37	0.484224	1.67909	0.0135433	0.0471655	0.029915	4615	tags=48%, list=28%, signal=35%	54107/6119/1022/1022/6118/7508/5982/5886/1643/56655/5887/1642/2072/2965/2965/5981/902/5111/5425/4331/8451
WP_SPHINGOLIPID_METABOLISM_INTEGRATED_PATHWAY	WP_SPHINGOLIPID_METABOLISM_INTEGRATED_PATHWAY	Sphingolipid Metabolism Integrated Pathway	16	0.595736	1.66858	0.013541	0.0471655	0.029915	3989	tags=65%, list=24%, signal=49%	166929/427/7357/259230/8879/81537/81537/2531/9517/130367/10558
WP_PROTEOGLYCAN_BIOSYNTHESIS	WP_PROTEOGLYCAN_BIOSYNTHESIS	Proteoglycan Biosynthesis	16	0.59554	1.66803	0.013541	0.0471655	0.029915	5078	tags=65%, list=30%, signal=45%	9060/9469/55790/64131/64131/347734/1836/113189/51000/124583/2131
PID_AR_PATHWAY	PID_AR_PATHWAY	Ar Pathway	57	0.422575	1.5947	0.0135453	0.0471655	0.029915	4360	tags=46%, list=26%, signal=34%	595/6197/5052/7050/8554/2274/4117/10499/8204/5074/2185/26060/7520/8031/4824/10498/207/58190/10106/1029/2934/896/5591/10048/5469/7337
WP_OXIDATIVE_STRESS_RESPONSE	WP_OXIDATIVE_STRESS_RESPONSE	Oxidative Stress Response	28	0.501795	1.61243	0.0135649	0.0471773	0.0299224	4545	tags=64%, list=27%, signal=47%	1536/6648/3726/1728/3162/4501/2353/4257/2876/6647/7296/4790/4780/25828/6667/1432/2936/847
REACTOME_PRESYNAPTIC_NICOTINIC_ACETYLCHOLINE_RECEPTORS	REACTOME_PRESYNAPTIC_NICOTINIC_ACETYLCHOLINE_RECEPTORS	Presynaptic Nicotinic Acetylcholine Receptors	12	-0.626317	-1.72846	0.0137206	0.047605	0.0301937	3593	tags=92%, list=22%, signal=72%	1145/1142/1137/1136/1146/8973/1135/1141/1143/1144/1134
PID_TRAIL_PATHWAY	PID_TRAIL_PATHWAY	Trail Pathway	27	0.519495	1.66186	0.0137076	0.047605	0.0301937	5266	tags=52%, list=32%, signal=36%	8743/8797/8837/8503/1147/8795/3551/8717/5295/5594/5291/5290/6609/8772
BIOCARTA_SODD_PATHWAY	BIOCARTA_SODD_PATHWAY	Sodd Pathway	10	0.682139	1.64363	0.0137515	0.0476555	0.0302257	2137	tags=71%, list=13%, signal=62%	330/7124/7124/7124/7124/7124/7124/7124/7124/7133/7132/9530
REACTOME_TRANSLESION_SYNTHESIS_BY_POLK	REACTOME_TRANSLESION_SYNTHESIS_BY_POLK	Translesion Synthesis By Polk	16	0.593869	1.66335	0.013804	0.0477237	0.030269	4884	tags=69%, list=29%, signal=49%	6119/51426/6118/6233/5982/5980/7311/5981/5111/7316/7314
REACTOME_TRANSLESION_SYNTHESIS_BY_POLH	REACTOME_TRANSLESION_SYNTHESIS_BY_POLH	Translesion Synthesis By Polh	16	0.593795	1.66315	0.013804	0.0477237	0.030269	4884	tags=75%, list=29%, signal=53%	6119/6118/6233/5982/7415/55666/7311/5981/5111/25898/7316/7314
SIG_INSULIN_RECEPTOR_PATHWAY_IN_CARDIAC_MYOCYTES	SIG_INSULIN_RECEPTOR_PATHWAY_IN_CARDIAC_MYOCYTES	Insulin Receptor Pathway In Cardiac Myocytes	50	0.43338	1.59915	0.0138345	0.0477725	0.0302999	5357	tags=65%, list=32%, signal=44%	6197/10487/7529/5770/2151/7534/3667/7531/7531/7533/6464/6655/207/8660/10971/5295/2885/1029/2308/5728/5728/10211/10211/10211/10211/10211/10211/10211/10211/7532/4012/6198/5594/5269/5170/5290/2932/10000/10000/2319
REACTOME_RHOD_GTPASE_CYCLE	REACTOME_RHOD_GTPASE_CYCLE	Rhod Gtpase Cycle	44	0.459018	1.64681	0.0138619	0.0478104	0.030324	5216	tags=60%, list=31%, signal=41%	857/392/832/84681/394/7879/51479/144402/79180/1730/9341/158747/1729/87/94134/123720/5295/3998/26092/23592/55114/55114/29984/56924/10424/7444/1627
BIOCARTA_PML_PATHWAY	BIOCARTA_PML_PATHWAY	Pml Pathway	17	0.600948	1.68435	0.0139759	0.0481466	0.0305372	1861	tags=50%, list=11%, signal=45%	355/7124/7124/7124/7124/7124/7124/7124/7124/6672/7133/23411/5925/5371/7132
REACTOME_MAPK_TARGETS_NUCLEAR_EVENTS_MEDIATED_BY_MAP_KINASES	REACTOME_MAPK_TARGETS_NUCLEAR_EVENTS_MEDIATED_BY_MAP_KINASES	Mapk Targets Nuclear Events Mediated By Map Kinases	31	0.512185	1.69562	0.0140669	0.048175	0.0305552	4530	tags=50%, list=27%, signal=36%	1846/6197/9252/2353/5516/1848/466/1845/1385/5515/3725/5518/1386/51231/1432/5594
WP_CAMKK2_PATHWAY	WP_CAMKK2_PATHWAY	Camkk2 Pathway	31	0.511611	1.69372	0.0140669	0.048175	0.0305552	3357	tags=44%, list=20%, signal=35%	3162/8878/8878/3383/801/4773/23411/5970/51024/5879/1385/10059/4780/4094
REACTOME_CYCLIN_D_ASSOCIATED_EVENTS_IN_G1	REACTOME_CYCLIN_D_ASSOCIATED_EVENTS_IN_G1	Cyclin D Associated Events In G1	46	0.457738	1.64897	0.0140258	0.048175	0.0305552	4927	tags=53%, list=30%, signal=37%	1026/595/4067/1027/1022/1022/5516/5925/6233/5934/6714/6714/6500/5515/7311/5518/3717/902/1019/1029/5520/896/7316/1871/4331/1163/7314/8454
REACTOME_RHOC_GTPASE_CYCLE	REACTOME_RHOC_GTPASE_CYCLE	Rhoc Gtpase Cycle	62	0.402475	1.53711	0.0140258	0.048175	0.0305552	4105	tags=39%, list=25%, signal=29%	857/8826/91452/9475/392/93663/7984/7984/23365/387/2040/114793/394/5585/396/9341/1729/5295/3998/9414/10211/10211/10211/10211/10211/10211/10211/10211/4650
REACTOME_DISEASES_OF_GLYCOSYLATION	REACTOME_DISEASES_OF_GLYCOSYLATION	Diseases Of Glycosylation	128	-0.29779	-1.43204	0.0140552	0.048175	0.0305552	2029	tags=31%, list=12%, signal=27%	4855/4855/4855/4855/4855/4855/4855/10675/11093/11093/92949/140453/56667/10071/118430/200958/200958/200958/200958/200958/200958/200958/200958/1463/2239/80070/9509/170689/11096/221914/4166/54437/4585/4585/4585/4585/4585/4585/4585/4585/10418/11095/80731/56999/4958/4958/9508/11174/11081/4969/4969
BIOCARTA_STRESS_PATHWAY	BIOCARTA_STRESS_PATHWAY	Stress Pathway	23	0.55418	1.6901	0.0141267	0.048323	0.0306491	3142	tags=58%, list=19%, signal=47%	4792/7124/7124/7124/7124/7124/7124/7124/7124/1147/7132/5970/466/10010/3551/3725/4790/8717
REACTOME_NGF_STIMULATED_TRANSCRIPTION	REACTOME_NGF_STIMULATED_TRANSCRIPTION	Ngf Stimulated Transcription	35	0.468397	1.60537	0.0141936	0.048438	0.0307221	4196	tags=47%, list=25%, signal=36%	3726/1959/8061/1958/2353/2152/10221/6446/466/5978/1385/3398/2354/1386/3400/4209/4209/6938
REACTOME_DAP12_INTERACTIONS	REACTOME_DAP12_INTERACTIONS	Dap12 Interactions	35	0.468384	1.60532	0.0141936	0.048438	0.0307221	827	tags=18%, list=5%, signal=18%	3106/3106/3106/3106/3106/3106/567/567/7305/3133/3133/3133/3133/3133/3133/3133/3937
PID_ECADHERIN_NASCENT_AJ_PATHWAY	PID_ECADHERIN_NASCENT_AJ_PATHWAY	Ecadherin Nascent Aj Pathway	37	0.48305	1.67502	0.0143027	0.048696	0.0308857	5445	tags=72%, list=33%, signal=48%	595/8826/10787/387/5906/2017/2017/6714/6714/1398/1495/5908/5879/2889/10006/8907/207/5295/4830/7074/27252/1460/1460/1460/1460/1460/1460/1460/5290/23396/10163/3728/382
REACTOME_DNA_REPAIR	REACTOME_DNA_REPAIR	Dna Repair	246	0.299106	1.41724	0.0142894	0.048696	0.0308857	5066	tags=36%, list=30%, signal=25%	2188/54107/7706/9636/8554/6119/5440/1022/1022/6917/5432/51426/6118/3980/6233/7508/9246/6612/5441/5982/60/54778/7415/5886/1643/5423/56655/9318/7520/51008/26277/26277/50813/7320/10111/4683/86/51138/10973/54890/5980/5887/5932/1642/2072/2965/2965/10920/675/472/55666/11200/7311/5981/11073/27434/2140/5436/23583/902/5438/7014/9031/10980/79184/5884/5884/5111/25898/151987/5591/6047/85015/55183/5889/8467/5…
REACTOME_MAP3K8_TPL2_DEPENDENT_MAPK1_3_ACTIVATION	REACTOME_MAP3K8_TPL2_DEPENDENT_MAPK1_3_ACTIVATION	Map3k8 Tpl2 Dependent Mapk1 3 Activation	16	0.592249	1.65881	0.0143298	0.0487314	0.0309081	4927	tags=75%, list=30%, signal=53%	1326/1147/6233/23291/6500/3551/4790/7311/79155/7316/7314/8454
WP_EPO_RECEPTOR_SIGNALING	WP_EPO_RECEPTOR_SIGNALING	Epo Receptor Signaling	23	0.552389	1.68464	0.0143958	0.0488987	0.0310142	4541	tags=60%, list=27%, signal=44%	5788/5788/6772/6774/6714/6714/3667/6464/6776/3717/207/8660/2885/5594/6777
BIOCARTA_FAS_PATHWAY	BIOCARTA_FAS_PATHWAY	Fas Pathway	29	0.496968	1.61392	0.0144313	0.048962	0.0310544	4175	tags=32%, list=25%, signal=24%	355/8767/8837/5925/3725/836/1676/6709/397/5591/840
WP_BURN_WOUND_HEALING	WP_BURN_WOUND_HEALING	Burn Wound Healing	67	0.400564	1.54609	0.0145815	0.049414	0.0313411	1517	tags=29%, list=9%, signal=27%	7076/6347/2919/916/1950/3383/6282/7099/3600/2200/6876/7124/7124/7124/7124/7124/7124/7124/7124/2162/4318/6277

## Sheet: C5
	ID	Description	setSize	enrichmentScore	NES	pvalue	p.adjust	qvalue	rank	leading_edge	core_enrichment
GOBP_ADAPTIVE_IMMUNE_RESPONSE	GOBP_ADAPTIVE_IMMUNE_RESPONSE	Adaptive Immune Response	403	0.563685	2.7605	7.03369e-35	7.29675e-31	5.03168e-31	1474	tags=40%, list=9%, signal=38%	3117/3117/3117/3117/3117/3117/3117/3117/3117/3117/3117/3117/3117/3117/3606/3702/8284/50852/3113/3113/3113/3113/3113/3113/3113/3113/3122/3122/3122/3122/3122/3122/3122/3122/3108/3108/3108/3108/3108/3108/3108/3108/57823/1520/10673/714/1880/917/84868/51311/64092/2207/716/30835/3077/3106/3106/3106/3106/3106/3106/712/972/6890/6890/6890/6890/6890/6890/6890/6890/920/925/3115/3115/3115/3115/3115/3115/3115…
GOCC_VACUOLAR_MEMBRANE	GOCC_VACUOLAR_MEMBRANE	Vacuolar Membrane	399	0.542937	2.65672	4.78842e-30	2.48375e-26	1.71274e-26	2589	tags=43%, list=15%, signal=37%	3117/3117/3117/3117/3117/3117/3117/3117/3117/3117/3117/3117/3117/3117/3113/3113/3113/3113/3113/3113/3113/3113/3122/3122/3122/3122/3122/3122/3122/3122/3108/3108/3108/3108/3108/3108/3108/3108/7098/283537/51311/10855/7805/972/8519/3115/3115/3115/3115/3115/3115/3115/3115/526/3109/3109/3109/3109/3109/3109/3109/3109/3134/3134/3134/3134/3134/3134/3134/3119/3119/3119/3119/3119/3119/3119/7056/567/567/5533…
GOBP_ACTIVATION_OF_IMMUNE_RESPONSE	GOBP_ACTIVATION_OF_IMMUNE_RESPONSE	Activation Of Immune Response	439	0.517334	2.56224	2.53492e-28	8.76576e-25	6.04468e-25	2627	tags=37%, list=16%, signal=32%	2359/3702/50852/7098/23643/1520/4938/714/917/84868/2633/51311/2207/716/330/2634/929/64135/7805/7096/712/925/3115/3115/3115/3115/3115/3115/3115/3115/3075/55601/3988/3119/3119/3119/3119/3119/3119/3119/387357/387357/9447/5788/5788/7097/718/2213/57162/115362/7128/3071/8631/916/11326/163486/719/940/11314/11314/975/1191/3105/3105/3105/3105/3105/3105/3105/3105/915/11118/2357/91543/3958/4068/55577/3430/7…
GOBP_T_CELL_ACTIVATION	GOBP_T_CELL_ACTIVATION	T Cell Activation	494	0.502111	2.50286	3.56555e-28	9.24725e-25	6.3767e-25	2663	tags=44%, list=16%, signal=38%	3117/3117/3117/3117/3117/3117/3117/3117/3117/3117/3117/3117/3117/3117/3606/3702/3113/3113/3113/3113/3113/3113/3113/3113/6352/6352/3122/3122/3122/3122/3122/3122/3122/3122/3108/3108/3108/3108/3108/3108/3108/3108/57823/10673/1880/917/3574/84868/2207/30835/3077/10875/7805/972/920/925/3115/3115/3115/3115/3115/3115/3115/3115/3109/3109/3109/3109/3109/3109/3109/3109/3988/26279/3119/3119/3119/3119/3119/31…
GOBP_ADAPTIVE_IMMUNE_RESPONSE_BASED_ON_SOMATIC_RECOMBINATION_OF_IMMUNE_RECEPTORS_BUILT_FROM_IMMUNOGLOBULIN_SUPERFAMILY_DOMAINS	GOBP_ADAPTIVE_IMMUNE_RESPONSE_BASED_ON_SOMATIC_RECOMBINATION_OF_IMMUNE_RECEPTORS_BUILT_FROM_IMMUNOGLOBULIN_SUPERFAMILY_DOMAINS	Adaptive Immune Response Based On Somatic Recombination Of Immune Receptors Built From Immunoglobulin Superfamily Domains	264	0.583819	2.75179	3.06243e-26	6.35393e-23	4.38153e-23	2716	tags=50%, list=16%, signal=43%	3606/8284/3122/3122/3122/3122/3122/3122/3122/3122/10673/714/84868/51311/2207/716/3077/3106/3106/3106/3106/3106/3106/712/972/920/925/3560/3134/3134/3134/3134/3134/3134/3134/5788/5788/8809/1075/567/567/3135/3135/3135/3135/3135/3135/3135/3135/718/2213/7128/3071/3575/163486/940/3726/5873/975/1191/3105/3105/3105/3105/3105/3105/3105/3105/56253/11118/1439/91543/29126/135250/710/3383/717/717/717/717/717/…
GOBP_RESPONSE_TO_VIRUS	GOBP_RESPONSE_TO_VIRUS	Response To Virus	359	0.52761	2.56805	2.27503e-25	3.37159e-22	2.32498e-22	3622	tags=43%, list=22%, signal=35%	4283/3627/6355/4321/6352/6352/2635/3433/7098/3437/4938/10346/3429/3429/2633/51311/10964/10875/2634/4599/3434/64135/8519/55601/51191/9447/5788/5788/4939/7097/4600/6772/83666/10561/115362/7128/1130/91607/6035/8673/151636/3588/1191/91543/598/6039/10577/64108/64108/10410/684/834/2537/10859/10859/10859/10859/10859/3600/4277/4277/4277/4277/4277/4277/4277/4277/3659/3459/6351/6351/6351/5551/7187/29110/20…
GOBP_REGULATION_OF_RESPONSE_TO_BIOTIC_STIMULUS	GOBP_REGULATION_OF_RESPONSE_TO_BIOTIC_STIMULUS	Regulation Of Response To Biotic Stimulus	435	0.499354	2.47445	2.21145e-25	3.37159e-22	2.32498e-22	2797	tags=34%, list=17%, signal=29%	114769/4321/6352/6352/7098/23643/1520/4938/10346/84868/51311/56833/330/10875/2634/929/3106/3106/3106/3106/3106/3106/64135/7096/3075/9450/55601/3134/3134/3134/3134/3134/3134/3134/51191/9447/7097/3135/3135/3135/3135/3135/3135/3135/3135/6772/83666/2213/57162/115362/54502/7128/3820/11326/151636/11314/11314/3105/3105/3105/3105/3105/3105/3105/3105/56253/91543/4068/29126/55577/3430/135250/710/834/149628…
GOBP_IMMUNE_RESPONSE_REGULATING_SIGNALING_PATHWAY	GOBP_IMMUNE_RESPONSE_REGULATING_SIGNALING_PATHWAY	Immune Response Regulating Signaling Pathway	408	0.51254	2.51483	5.10345e-25	6.6179e-22	4.56356e-22	2627	tags=36%, list=16%, signal=31%	2359/3702/50852/7098/23643/1520/4938/917/84868/2633/51311/2207/330/2634/929/64135/7805/7096/925/3115/3115/3115/3115/3115/3115/3115/3115/55601/3988/3119/3119/3119/3119/3119/3119/3119/387357/387357/9447/5788/5788/7097/3135/3135/3135/3135/3135/3135/3135/3135/2213/131450/57162/115362/7128/3071/8631/916/163486/719/940/11314/11314/975/3105/3105/3105/3105/3105/3105/3105/3105/915/11118/2357/91543/3958/40…
GOBP_LYMPHOCYTE_MEDIATED_IMMUNITY	GOBP_LYMPHOCYTE_MEDIATED_IMMUNITY	Lymphocyte Mediated Immunity	249	0.579723	2.71701	2.51698e-24	2.90124e-21	2.00063e-21	2716	tags=40%, list=16%, signal=35%	3606/8284/3122/3122/3122/3122/3122/3122/3122/3122/57823/714/84868/51311/2207/716/3077/3106/3106/3106/3106/3106/3106/712/972/925/3560/3134/3134/3134/3134/3134/3134/3134/5788/5788/8809/1075/567/567/3135/3135/3135/3135/3135/3135/3135/3135/718/2213/1130/3071/3575/3820/163486/940/5873/975/1191/3105/3105/3105/3105/3105/3105/3105/3105/56253/11118/1439/91543/4068/135250/710/914/3383/717/717/717/717/717/7…
GOBP_POSITIVE_REGULATION_OF_CYTOKINE_PRODUCTION	GOBP_POSITIVE_REGULATION_OF_CYTOKINE_PRODUCTION	Positive Regulation Of Cytokine Production	421	0.496124	2.44935	1.38016e-23	1.43178e-20	9.87323e-21	1422	tags=27%, list=9%, signal=25%	3606/3702/3113/3113/3113/3113/3113/3113/3113/3113/4321/1116/7098/23643/4938/3574/84868/51311/2207/10855/5743/929/64135/7805/7096/972/920/3115/3115/3115/3115/3115/3115/3115/3115/3134/3134/3134/3134/3134/3134/3134/9447/5788/5788/4939/8809/7097/567/567/3135/3135/3135/3135/3135/3135/3135/3135/718/6772/1536/57162/115362/54502/916/163486/719/940/942/975/1191/3105/3105/3105/3105/3105/3105/3105/3105/3162…
GOCC_ENDOSOME_MEMBRANE	GOCC_ENDOSOME_MEMBRANE	Endosome Membrane	463	0.484464	2.40243	1.58931e-23	1.49886e-20	1.03358e-20	2625	tags=37%, list=16%, signal=33%	3117/3117/3117/3117/3117/3117/3117/3117/3117/3117/3117/3117/3117/3117/3113/3113/3113/3113/3113/3113/3113/3113/3122/3122/3122/3122/3122/3122/3122/3122/3108/3108/3108/3108/3108/3108/3108/3108/7098/23643/51311/29887/929/3106/3106/3106/3106/3106/3106/3115/3115/3115/3115/3115/3115/3115/3115/3109/3109/3109/3109/3109/3109/3109/3109/3134/3134/3134/3134/3134/3134/3134/3119/3119/3119/3119/3119/3119/3119/56…
GOBP_REGULATION_OF_LYMPHOCYTE_ACTIVATION	GOBP_REGULATION_OF_LYMPHOCYTE_ACTIVATION	Regulation Of Lymphocyte Activation	437	0.484971	2.40385	1.61663e-22	1.39758e-19	9.63741e-20	2663	tags=43%, list=16%, signal=38%	3117/3117/3117/3117/3117/3117/3117/3117/3117/3117/3117/3117/3117/3117/3606/3113/3113/3113/3113/3113/3113/3113/3113/6352/6352/3122/3122/3122/3122/3122/3122/3122/3122/3108/3108/3108/3108/3108/3108/3108/3108/10673/1880/3574/84868/64092/56833/30835/3077/10875/7805/972/920/3115/3115/3115/3115/3115/3115/3115/3115/3109/3109/3109/3109/3109/3109/3109/3109/26279/3134/3134/3134/3134/3134/3134/3134/3119/3119…
GOBP_LEUKOCYTE_CELL_CELL_ADHESION	GOBP_LEUKOCYTE_CELL_CELL_ADHESION	Leukocyte Cell Cell Adhesion	368	0.507342	2.47437	1.95906e-22	1.56333e-19	1.07804e-19	2388	tags=44%, list=14%, signal=39%	3117/3117/3117/3117/3117/3117/3117/3117/3117/3117/3117/3117/3117/3117/3606/3113/3113/3113/3113/3113/3113/3113/3113/6352/6352/3122/3122/3122/3122/3122/3122/3122/3122/3108/3108/3108/3108/3108/3108/3108/3108/10673/3574/84868/30835/4907/3077/10875/7805/972/920/3115/3115/3115/3115/3115/3115/3115/3115/3109/3109/3109/3109/3109/3109/3109/3109/26279/3119/3119/3119/3119/3119/3119/3119/6347/5788/5788/567/56…
GOBP_CYTOKINE_MEDIATED_SIGNALING_PATHWAY	GOBP_CYTOKINE_MEDIATED_SIGNALING_PATHWAY	Cytokine Mediated Signaling Pathway	436	0.486748	2.41461	2.54844e-22	1.88839e-19	1.30219e-19	3742	tags=43%, list=22%, signal=34%	6373/4283/3606/3627/114769/6355/4321/6352/6352/6362/6362/6362/4938/10673/3429/3429/3574/2207/330/4599/64135/7805/972/8519/920/3560/3856/6347/9447/5788/5788/4939/8809/355/6772/83666/3875/3587/54502/7128/2919/3575/3588/9180/3561/1439/81/81/10663/10410/3557/834/100133941/8767/3559/857/10859/10859/10859/10859/10859/3600/9173/3659/3656/4792/729230/3459/65125/3572/6351/6351/6351/50615/7187/29110/6357/5…
GOBP_REGULATION_OF_INNATE_IMMUNE_RESPONSE	GOBP_REGULATION_OF_INNATE_IMMUNE_RESPONSE	Regulation Of Innate Immune Response	361	0.510121	2.48634	4.01606e-22	2.77751e-19	1.91531e-19	4134	tags=44%, list=25%, signal=34%	4321/6352/6352/7098/23643/1520/4938/84868/51311/56833/330/2634/929/3106/3106/3106/3106/3106/3106/64135/7096/3075/55601/3134/3134/3134/3134/3134/3134/3134/9447/7097/3135/3135/3135/3135/3135/3135/3135/3135/83666/2213/57162/115362/54502/7128/3820/11326/11314/11314/3105/3105/3105/3105/3105/3105/3105/3105/56253/91543/4068/55577/3430/135250/710/834/149628/8767/7099/51296/857/7305/10859/10859/10859/1085…
GOBP_LEUKOCYTE_MEDIATED_IMMUNITY	GOBP_LEUKOCYTE_MEDIATED_IMMUNITY	Leukocyte Mediated Immunity	336	0.52362	2.53744	4.58842e-22	2.97502e-19	2.05151e-19	2719	tags=37%, list=16%, signal=32%	3606/8284/3122/3122/3122/3122/3122/3122/3122/3122/7098/57823/714/84868/51311/2207/716/3077/3106/3106/3106/3106/3106/3106/712/972/925/3560/3134/3134/3134/3134/3134/3134/3134/5788/5788/8809/1075/567/567/3135/3135/3135/3135/3135/3135/3135/3135/718/2213/1130/3071/3575/3820/163486/8673/940/5873/11314/11314/975/1191/3105/3105/3105/3105/3105/3105/3105/3105/56253/11118/1439/91543/4068/135250/710/914/3383…
GOBP_POSITIVE_REGULATION_OF_CELL_ACTIVATION	GOBP_POSITIVE_REGULATION_OF_CELL_ACTIVATION	Positive Regulation Of Cell Activation	340	0.513099	2.48505	5.36247e-22	3.27237e-19	2.25655e-19	2637	tags=47%, list=16%, signal=41%	3117/3117/3117/3117/3117/3117/3117/3117/3117/3117/3117/3117/3117/3117/3606/3113/3113/3113/3113/3113/3113/3113/3113/6352/6352/3122/3122/3122/3122/3122/3122/3122/3122/3108/3108/3108/3108/3108/3108/3108/3108/10673/1880/3574/84868/30835/972/920/3115/3115/3115/3115/3115/3115/3115/3115/3109/3109/3109/3109/3109/3109/3109/3109/3134/3134/3134/3134/3134/3134/3134/3119/3119/3119/3119/3119/3119/3119/6347/578…
GOCC_CONTRACTILE_FIBER	GOCC_CONTRACTILE_FIBER	Contractile Fiber	217	-0.544484	-2.8112	8.72513e-22	5.02858e-19	3.4676e-19	1425	tags=35%, list=9%, signal=33%	6253/779/58498/85366/118461/89/4622/7137/91156/171024/7134/10060/4892/7139/4654/7169/287/8557/91624/339855/4636/3270/27063/55800/8736/6323/4634/6261/2318/84700/1466/56203/137735/84033/6521/9172/9172/4625/84676/859/8789/7111/7140/7140/11155/113622/286/442721/7135/4624/7136/7136/127294/4703/146862/88/79933/26548/844/7273/6263/255743/9499/58/7125/129446/202333/4635/4633/58529/845/51778/4604/7138/236…
GOCC_POSTSYNAPTIC_MEMBRANE	GOCC_POSTSYNAPTIC_MEMBRANE	Postsynaptic Membrane	251	-0.509998	-2.66966	8.577e-21	4.68304e-18	3.22932e-18	2834	tags=44%, list=17%, signal=37%	1141/22941/1128/81832/3736/2894/2900/3737/2911/2901/1143/4986/26052/2892/4985/2558/10368/1902/399694/869/1131/2559/3361/53826/57555/57555/9177/6529/10675/347730/22871/1133/5023/22866/6531/6531/57053/2565/1132/1305/2893/59284/1630/491/6553/2567/2550/2550/2550/2550/2550/2550/2550/6538/2741/11122/3359/80059/5028/1007/348980/10369/2742/64101/1144/57689/8825/3756/1742/57554/2555/2569/2557/55879/9568/2…
GOCC_SYNAPTIC_MEMBRANE	GOCC_SYNAPTIC_MEMBRANE	Synaptic Membrane	361	-0.457393	-2.46878	1.72615e-20	8.77877e-18	6.05365e-18	3262	tags=43%, list=20%, signal=35%	8516/56479/114/9127/10160/492/9066/1135/3764/9162/4185/200959/2905/6855/6857/1141/22941/1128/81832/3736/2894/2900/3737/2911/2901/1143/6512/4986/26052/2892/8499/4985/2558/9379/10368/1902/6511/399694/869/1131/85445/2559/3361/53826/57555/57555/9177/6529/10675/347730/22871/9381/1133/5023/133396/22866/6531/6531/57053/2565/1132/6506/1305/2893/59284/1630/491/2572/440279/6553/2567/2550/2550/2550/2550/255…
GOBP_MUSCLE_SYSTEM_PROCESS	GOBP_MUSCLE_SYSTEM_PROCESS	Muscle System Process	391	-0.438425	-2.37798	1.77708e-20	8.77877e-18	6.05365e-18	2171	tags=30%, list=13%, signal=26%	140628/1131/53632/6327/5608/782/8735/5578/3741/5999/55811/5023/1311/10021/274/6262/4619/6331/5224/2741/6833/9312/816/779/6547/85366/5028/79784/786/89/9472/1908/1144/5152/4622/7137/6329/3768/6926/7134/10060/2702/93649/56923/6336/5024/79041/7139/4654/51738/7169/287/2146/8557/60675/4636/11280/6769/2257/3270/3751/6442/55800/6323/4634/3760/246329/2775/6261/2660/51196/4656/6870/2258/493829/56203/1129/7…
GOBP_REGULATION_OF_T_CELL_ACTIVATION	GOBP_REGULATION_OF_T_CELL_ACTIVATION	Regulation Of T Cell Activation	336	0.512511	2.48361	2.25133e-20	1.0616e-17	7.32059e-18	2637	tags=46%, list=16%, signal=40%	3117/3117/3117/3117/3117/3117/3117/3117/3117/3117/3117/3117/3117/3117/3606/3113/3113/3113/3113/3113/3113/3113/3113/6352/6352/3122/3122/3122/3122/3122/3122/3122/3122/3108/3108/3108/3108/3108/3108/3108/3108/10673/3574/84868/30835/3077/10875/7805/972/920/3115/3115/3115/3115/3115/3115/3115/3115/3109/3109/3109/3109/3109/3109/3109/3109/26279/3119/3119/3119/3119/3119/3119/3119/6347/5788/5788/567/567/313…
GOBP_DEFENSE_RESPONSE_TO_SYMBIONT	GOBP_DEFENSE_RESPONSE_TO_SYMBIONT	Defense Response To Symbiont	278	0.538342	2.54504	2.90746e-20	1.31139e-17	9.04308e-18	3652	tags=44%, list=22%, signal=35%	4283/3627/4321/2635/3433/7098/3437/4938/10346/3429/3429/2633/51311/10964/10875/2634/4599/3434/64135/8519/55601/51191/9447/5788/5788/4939/7097/4600/6772/83666/115362/7128/1130/91607/6035/8673/151636/3588/91543/598/6039/64108/64108/10410/684/834/2537/10859/10859/10859/10859/10859/3600/4277/4277/4277/4277/4277/4277/4277/4277/3659/5551/7187/29110/7124/7124/7124/7124/7124/7124/7124/7124/197259/10269/5…
GOBP_POSITIVE_REGULATION_OF_LYMPHOCYTE_ACTIVATION	GOBP_POSITIVE_REGULATION_OF_LYMPHOCYTE_ACTIVATION	Positive Regulation Of Lymphocyte Activation	288	0.523246	2.48632	6.61865e-20	2.86091e-17	1.97282e-17	2637	tags=49%, list=16%, signal=42%	3117/3117/3117/3117/3117/3117/3117/3117/3117/3117/3117/3117/3117/3117/3606/3113/3113/3113/3113/3113/3113/3113/3113/6352/6352/3122/3122/3122/3122/3122/3122/3122/3122/3108/3108/3108/3108/3108/3108/3108/3108/10673/1880/3574/84868/30835/972/920/3115/3115/3115/3115/3115/3115/3115/3115/3109/3109/3109/3109/3109/3109/3109/3109/3134/3134/3134/3134/3134/3134/3134/3119/3119/3119/3119/3119/3119/3119/6347/578…
HP_ABNORMAL_LEUKOCYTE_COUNT	HP_ABNORMAL_LEUKOCYTE_COUNT	Abnormal Leukocyte Count	410	0.473939	2.32489	2.906e-19	1.20587e-16	8.31544e-17	3948	tags=43%, list=24%, signal=34%	3702/7098/4938/5698/5698/5698/5698/5698/5698/5698/5698/917/3574/51311/219285/64135/920/925/3115/3115/3115/3115/3115/3115/3115/3115/3560/3988/175/5788/5788/355/567/567/6772/130340/2213/7128/1130/3071/28962/3575/916/29851/5873/975/915/3561/5966/4068/3604/5277/3557/3689/3559/4792/2188/3459/11224/3572/3394/5551/54809/7187/29110/6775/3937/5052/10125/6303/10095/1794/26191/2908/6229/4478/9056/6232/3718/…
GOBP_IMMUNE_RESPONSE_REGULATING_CELL_SURFACE_RECEPTOR_SIGNALING_PATHWAY	GOBP_IMMUNE_RESPONSE_REGULATING_CELL_SURFACE_RECEPTOR_SIGNALING_PATHWAY	Immune Response Regulating Cell Surface Receptor Signaling Pathway	281	0.525317	2.48822	3.5349e-19	1.41043e-16	9.72599e-17	2317	tags=37%, list=14%, signal=33%	2359/3702/50852/23643/4938/917/2633/2207/929/7805/7096/925/3115/3115/3115/3115/3115/3115/3115/3115/3988/3119/3119/3119/3119/3119/3119/3119/387357/387357/5788/5788/7097/3135/3135/3135/3135/3135/3135/3135/3135/2213/131450/57162/7128/3071/8631/916/163486/719/940/11314/11314/975/3105/3105/3105/3105/3105/3105/3105/3105/915/11118/2357/3958/4068/3430/100133941/8767/7099/7305/10859/10859/10859/10859/1085…
GOBP_DETECTION_OF_STIMULUS_INVOLVED_IN_SENSORY_PERCEPTION	GOBP_DETECTION_OF_STIMULUS_INVOLVED_IN_SENSORY_PERCEPTION	Detection Of Stimulus Involved In Sensory Perception	174	-0.563554	-2.81114	3.93923e-19	1.51354e-16	1.0437e-16	5484	tags=84%, list=33%, signal=57%	3784/3784/7932/7932/7932/7932/7932/7932/7932/2779/1472/6010/2986/26740/93589/93589/126370/5284/26211/26211/390064/59335/92840/117531/283160/5470/138804/2916/442191/442191/442191/442191/442191/442191/442191/117532/26692/26692/26692/26692/26692/26692/26692/26692/51761/134/26245/120065/120065/120065/158131/79470/26184/26494/282763/442184/442184/442184/442184/442184/442184/442184/442184/26659/23418/2…
GOBP_POSITIVE_REGULATION_OF_LEUKOCYTE_CELL_CELL_ADHESION	GOBP_POSITIVE_REGULATION_OF_LEUKOCYTE_CELL_CELL_ADHESION	Positive Regulation Of Leukocyte Cell Cell Adhesion	248	0.542437	2.53853	4.50977e-19	1.67087e-16	1.1522e-16	2637	tags=52%, list=16%, signal=45%	3117/3117/3117/3117/3117/3117/3117/3117/3117/3117/3117/3117/3117/3117/3606/3113/3113/3113/3113/3113/3113/3113/3113/6352/6352/3122/3122/3122/3122/3122/3122/3122/3122/3108/3108/3108/3108/3108/3108/3108/3108/10673/3574/84868/30835/972/920/3115/3115/3115/3115/3115/3115/3115/3115/3109/3109/3109/3109/3109/3109/3109/3109/3119/3119/3119/3119/3119/3119/3119/6347/5788/5788/567/567/3135/3135/3135/3135/3135/…
GOBP_LEUKOCYTE_PROLIFERATION	GOBP_LEUKOCYTE_PROLIFERATION	Leukocyte Proliferation	312	0.509196	2.44022	7.48128e-19	2.67623e-16	1.84547e-16	2637	tags=43%, list=16%, signal=37%	3606/3113/3113/3113/3113/3113/3113/3113/3113/6352/6352/10673/1880/3574/84868/30835/972/3115/3115/3115/3115/3115/3115/3115/3115/3109/3109/3109/3109/3109/3109/3109/3109/3988/26279/5788/5788/3135/3135/3135/3135/3135/3135/3135/3135/10457/2213/57162/7128/3071/3575/916/11326/940/3726/942/11314/11314/975/1191/3105/3105/3105/3105/3105/3105/3105/3105/56253/1439/977/3620/598/3958/29126/3604/684/1026/100133…
GOMF_GATED_CHANNEL_ACTIVITY	GOMF_GATED_CHANNEL_ACTIVITY	Gated Channel Activity	291	-0.472909	-2.51125	1.03062e-18	3.56389e-16	2.45758e-16	4177	tags=53%, list=25%, signal=41%	2897/1180/2563/6338/1181/23416/1080/117144/9196/10089/59285/6326/169522/29850/3746/3785/3785/2904/1136/55107/1146/8973/1258/2895/57582/10786/56479/9127/93107/1135/3764/774/778/170572/57657/57657/30819/200959/3757/2905/3755/9992/3743/7222/440699/22953/1141/3736/9132/2894/2900/3737/2901/10242/10242/3782/1143/662/119395/3744/6512/26251/2892/8645/8912/9635/8913/2558/10368/9629/53405/3754/1262/6327/25…
GOBP_ALPHA_BETA_T_CELL_ACTIVATION	GOBP_ALPHA_BETA_T_CELL_ACTIVATION	Alpha Beta T Cell Activation	156	0.605113	2.66096	1.55641e-18	5.20846e-16	3.59164e-16	2510	tags=48%, list=15%, signal=42%	3606/3702/3122/3122/3122/3122/3122/3122/3122/3122/1880/917/3077/26279/5788/5788/8809/3071/916/940/3726/942/11314/11314/975/3105/3105/3105/3105/3105/3105/3105/3105/915/3561/56253/91543/29126/864/8767/3559/10859/10859/10859/10859/10859/3600/941/3659/729230/301/3133/3133/3133/3133/3133/3133/3133/865/6775/2625/1794/26191/3718/3716/7292/3594/6095/5734/919/30009/387/3570/64218/2355/6774/9021/8320/9655/…
GOMF_PASSIVE_TRANSMEMBRANE_TRANSPORTER_ACTIVITY	GOMF_PASSIVE_TRANSMEMBRANE_TRANSPORTER_ACTIVITY	Passive Transmembrane Transporter Activity	427	-0.414794	-2.2711	1.77752e-18	5.7625e-16	3.9737e-16	4744	tags=55%, list=28%, signal=40%	362/125111/23415/3738/3750/3750/2707/6006/117159/6563/2899/610/363/56666/6339/54714/117532/55129/9990/57165/30818/57030/121601/121601/57113/2903/2897/1180/2563/22802/6338/1181/2705/23416/1080/117144/53828/9196/10089/59285/6326/169522/29850/343/3746/2703/3785/3785/84694/84694/6532/92736/26285/2904/1136/55107/1146/89872/8973/1258/7224/2895/57582/10786/2701/2700/56479/9127/93107/246213/1135/3764/266…
GOCC_MONOATOMIC_ION_CHANNEL_COMPLEX	GOCC_MONOATOMIC_ION_CHANNEL_COMPLEX	Monoatomic Ion Channel Complex	263	-0.490107	-2.59329	2.09248e-18	6.57801e-16	4.53605e-16	4252	tags=57%, list=25%, signal=43%	57113/2903/2897/1180/2563/6338/1181/1080/117144/9196/59285/6326/169522/3306/3746/3785/3785/26285/2904/1136/55107/8973/79820/79820/1258/7224/2895/56479/93107/246213/1135/3764/266675/774/778/170572/57657/57657/30819/200959/3757/2905/57348/57348/57348/57348/3755/9992/3743/7222/440699/1141/3736/9132/2900/3737/2901/10242/10242/1143/3744/26251/2892/8912/7225/8913/2558/10368/9629/53405/1364/3754/1262/57…
GOBP_PROCESS_UTILIZING_AUTOPHAGIC_MECHANISM	GOBP_PROCESS_UTILIZING_AUTOPHAGIC_MECHANISM	Process Utilizing Autophagic Mechanism	500	0.441125	2.20216	3.05452e-18	9.31988e-16	6.42678e-16	5230	tags=52%, list=31%, signal=37%	10346/526/55332/27074/3587/8673/535/1191/3162/8878/8878/92421/4233/4534/10241/6845/6845/8767/5049/57132/65125/3394/29110/1509/8887/27244/91452/5660/58533/81846/10269/801/8804/203228/7009/120892/826/26191/91137/11337/23012/528/7855/10456/1213/27243/11043/9373/26235/4864/4170/3091/91445/7405/23411/90678/10769/23232/9550/10325/258010/7428/143686/51382/5861/6774/128338/83734/64422/65991/51699/9559/91…
GOBP_REGULATION_OF_LEUKOCYTE_PROLIFERATION	GOBP_REGULATION_OF_LEUKOCYTE_PROLIFERATION	Regulation Of Leukocyte Proliferation	237	0.541056	2.52078	4.77095e-18	1.41411e-15	9.7514e-16	2637	tags=48%, list=16%, signal=41%	3606/3113/3113/3113/3113/3113/3113/3113/3113/6352/6352/10673/1880/3574/84868/30835/972/3115/3115/3115/3115/3115/3115/3115/3115/3109/3109/3109/3109/3109/3109/3109/3109/26279/5788/5788/3135/3135/3135/3135/3135/3135/3135/3135/10457/2213/57162/7128/3071/916/11326/940/942/11314/11314/975/3105/3105/3105/3105/3105/3105/3105/3105/56253/1439/3620/598/3958/29126/3604/684/1026/100133941/196/8767/7099/3559/7…
GOBP_MUSCLE_ORGAN_DEVELOPMENT	GOBP_MUSCLE_ORGAN_DEVELOPMENT	Muscle Organ Development	302	-0.457249	-2.44388	5.75747e-18	1.65911e-15	1.14409e-15	1472	tags=27%, list=9%, signal=25%	5463/6943/779/85366/5629/5457/7004/79784/89/23414/1144/3792/3792/53834/7137/652/4015/2006/130827/2273/7134/1271/55636/93649/607/9734/7139/4654/26576/7093/7490/8557/339855/11280/6442/3679/27063/8736/4223/4634/246329/6261/2660/4656/8928/4617/30812/493829/56203/23493/9172/9172/4625/5081/1134/245806/859/4618/1063/150572/9241/3670/8929/7135/140578/4624/7504/6444/4703/146862/26548/844/7273/6664/2065/58…
GOBP_MUSCLE_CONTRACTION	GOBP_MUSCLE_CONTRACTION	Muscle Contraction	314	-0.455108	-2.42318	6.33597e-18	1.77647e-15	1.22501e-15	1908	tags=30%, list=11%, signal=27%	3741/55811/5023/1311/10021/274/6262/4619/6331/5224/2741/9312/779/6547/85366/79784/786/89/1908/1144/4622/7137/6329/3768/6926/7134/10060/2702/93649/56923/6336/5024/79041/7139/51738/7169/287/8557/60675/4636/11280/6769/2257/3270/3751/6442/55800/6323/4634/3760/246329/2775/6261/51196/6870/2258/56203/1129/781/9172/9172/4608/4625/84676/5592/1134/859/10052/7111/7140/7140/442721/487/7135/4624/6444/7136/713…
GOBP_ANTIGEN_PROCESSING_AND_PRESENTATION	GOBP_ANTIGEN_PROCESSING_AND_PRESENTATION	Antigen Processing And Presentation	98	0.684089	2.83587	1.38649e-17	3.78511e-15	2.61013e-15	844	tags=60%, list=5%, signal=58%	3117/3117/3117/3117/3117/3117/3117/3117/3117/3117/3117/3117/3117/3117/8284/3113/3113/3113/3113/3113/3113/3113/3113/3122/3122/3122/3122/3122/3122/3122/3122/3108/3108/3108/3108/3108/3108/3108/3108/1520/2207/5696/5696/5696/5696/5696/5696/5696/5696/30835/3077/10875/3106/3106/3106/3106/3106/3106/972/6890/6890/6890/6890/6890/6890/6890/6890/925/3115/3115/3115/3115/3115/3115/3115/3115/3109/3109/3109/3109…
GOBP_MUSCLE_TISSUE_DEVELOPMENT	GOBP_MUSCLE_TISSUE_DEVELOPMENT	Muscle Tissue Development	374	-0.423222	-2.30221	1.906e-17	5.06996e-15	3.49613e-15	1424	tags=25%, list=9%, signal=23%	6943/779/58498/85366/5629/5457/79784/91807/89/130497/23414/2138/9472/1144/3767/3792/3792/2254/7137/652/4015/2006/6926/79191/7134/55636/2702/4892/93649/5156/607/5950/9734/7139/4654/26576/7093/8854/7490/8557/27063/8736/4223/22943/4634/7021/246329/6261/2660/1948/84700/4656/10891/8928/4617/57538/1466/30812/56203/56999/23493/9172/9172/4625/5592/2066/1134/245806/859/4618/10052/1063/113622/150572/9241/3…
GOBP_REGULATION_OF_CELL_CELL_ADHESION	GOBP_REGULATION_OF_CELL_CELL_ADHESION	Regulation Of Cell Cell Adhesion	432	0.452258	2.24241	2.08764e-17	5.4143e-15	3.73358e-15	2388	tags=38%, list=14%, signal=34%	3117/3117/3117/3117/3117/3117/3117/3117/3117/3117/3117/3117/3117/3117/3606/3113/3113/3113/3113/3113/3113/3113/3113/6352/6352/3122/3122/3122/3122/3122/3122/3122/3122/3108/3108/3108/3108/3108/3108/3108/3108/10673/3574/84868/30835/3077/10875/7805/972/920/3115/3115/3115/3115/3115/3115/3115/3115/3109/3109/3109/3109/3109/3109/3109/3109/26279/3119/3119/3119/3119/3119/3119/3119/6347/5788/5788/567/567/313…
GOBP_REGULATION_OF_IMMUNE_EFFECTOR_PROCESS	GOBP_REGULATION_OF_IMMUNE_EFFECTOR_PROCESS	Regulation Of Immune Effector Process	333	0.482303	2.33226	6.68556e-17	1.69161e-14	1.1665e-14	2719	tags=39%, list=16%, signal=34%	3606/3122/3122/3122/3122/3122/3122/3122/3122/7098/84868/56833/3077/10875/3106/3106/3106/3106/3106/3106/7805/972/3075/55601/3109/3109/3109/3109/3109/3109/3109/3109/3134/3134/3134/3134/3134/3134/3134/5788/5788/8809/567/567/3135/3135/3135/3135/3135/3135/3135/3135/718/2213/3071/3575/3820/11326/163486/8673/940/3726/942/11314/11314/975/3105/3105/3105/3105/3105/3105/3105/3105/56253/91543/3958/4068/13525…
GOBP_T_CELL_PROLIFERATION	GOBP_T_CELL_PROLIFERATION	T Cell Proliferation	191	0.561041	2.52292	9.24595e-17	2.28237e-14	1.57387e-14	2637	tags=50%, list=16%, signal=43%	3606/3113/3113/3113/3113/3113/3113/3113/3113/6352/6352/10673/84868/30835/3115/3115/3115/3115/3115/3115/3115/3115/3109/3109/3109/3109/3109/3109/3109/3109/3988/26279/5788/5788/3135/3135/3135/3135/3135/3135/3135/3135/10457/57162/3071/916/11326/940/942/975/3105/3105/3105/3105/3105/3105/3105/3105/56253/977/3620/3958/29126/3604/100133941/8767/3559/6385/10859/10859/10859/10859/10859/3600/941/3659/729230…
GOBP_POSITIVE_REGULATION_OF_RESPONSE_TO_BIOTIC_STIMULUS	GOBP_POSITIVE_REGULATION_OF_RESPONSE_TO_BIOTIC_STIMULUS	Positive Regulation Of Response To Biotic Stimulus	306	0.494132	2.36277	9.46036e-17	2.28237e-14	1.57387e-14	3037	tags=33%, list=18%, signal=28%	4321/6352/6352/7098/23643/1520/4938/84868/51311/330/2634/929/64135/7096/9450/55601/3134/3134/3134/3134/3134/3134/3134/9447/7097/3135/3135/3135/3135/3135/3135/3135/3135/83666/57162/115362/54502/7128/11314/11314/56253/91543/4068/29126/55577/3430/135250/834/149628/8767/7099/51296/857/7305/3659/3656/4792/5322/121260/3133/3133/3133/3133/3133/3133/3133/7187/29110/6197/10666/1540/4067/7124/7124/7124/712…
GOBP_ANTIGEN_PROCESSING_AND_PRESENTATION_OF_PEPTIDE_ANTIGEN	GOBP_ANTIGEN_PROCESSING_AND_PRESENTATION_OF_PEPTIDE_ANTIGEN	Antigen Processing And Presentation Of Peptide Antigen	58	0.771173	2.85383	1.28302e-16	3.025e-14	2.08598e-14	837	tags=69%, list=5%, signal=66%	3117/3117/3117/3117/3117/3117/3117/3117/3117/3117/3117/3117/3117/3117/3113/3113/3113/3113/3113/3113/3113/3113/3122/3122/3122/3122/3122/3122/3122/3122/3108/3108/3108/3108/3108/3108/3108/3108/1520/2207/30835/3077/3106/3106/3106/3106/3106/3106/972/6890/6890/6890/6890/6890/6890/6890/6890/3115/3115/3115/3115/3115/3115/3115/3115/3109/3109/3109/3109/3109/3109/3109/3109/3134/3134/3134/3134/3134/3134/3134…
GOCC_LATE_ENDOSOME	GOCC_LATE_ENDOSOME	Late Endosome	248	0.521584	2.44094	1.74988e-16	4.03405e-14	2.78179e-14	2553	tags=45%, list=15%, signal=39%	3117/3117/3117/3117/3117/3117/3117/3117/3117/3117/3117/3117/3117/3117/3113/3113/3113/3113/3113/3113/3113/3113/3122/3122/3122/3122/3122/3122/3122/3122/3108/3108/3108/3108/3108/3108/3108/3108/1520/972/3115/3115/3115/3115/3115/3115/3115/3115/3109/3109/3109/3109/3109/3109/3109/3109/3119/3119/3119/3119/3119/3119/3119/567/567/27074/4644/55754/8673/5873/8878/8878/92421/10410/684/4534/6614/6845/6845/5641…
GOBP_T_CELL_MEDIATED_IMMUNITY	GOBP_T_CELL_MEDIATED_IMMUNITY	T Cell Mediated Immunity	108	0.647953	2.69442	1.9843e-16	4.39073e-14	3.02775e-14	2716	tags=64%, list=16%, signal=54%	3606/8284/3122/3122/3122/3122/3122/3122/3122/3122/3077/3106/3106/3106/3106/3106/3106/925/3134/3134/3134/3134/3134/3134/3134/5788/5788/8809/1075/567/567/3135/3135/3135/3135/3135/3135/3135/3135/2213/3071/3575/163486/5873/975/3105/3105/3105/3105/3105/3105/3105/3105/56253/11118/91543/135250/3383/196/10859/10859/10859/10859/10859/941/4277/4277/4277/4277/4277/4277/4277/4277/729230/3251/5551/1378/3133/3…
GOBP_REGULATION_OF_ADAPTIVE_IMMUNE_RESPONSE	GOBP_REGULATION_OF_ADAPTIVE_IMMUNE_RESPONSE	Regulation Of Adaptive Immune Response	176	0.569215	2.53809	1.98924e-16	4.39073e-14	3.02775e-14	2716	tags=52%, list=16%, signal=44%	3606/3122/3122/3122/3122/3122/3122/3122/3122/10673/84868/64092/3077/3106/3106/3106/3106/3106/3106/920/3134/3134/3134/3134/3134/3134/3134/5788/5788/8809/567/567/3135/3135/3135/3135/3135/3135/3135/3135/718/2213/7128/3071/3575/8631/163486/940/3726/975/3105/3105/3105/3105/3105/3105/3105/3105/91543/29126/135250/196/8767/10859/10859/10859/10859/10859/9173/941/4277/4277/4277/4277/4277/4277/4277/4277/365…
GOBP_VIRAL_PROCESS	GOBP_VIRAL_PROCESS	Viral Process	365	0.461975	2.25682	2.37629e-16	5.13576e-14	3.54151e-14	5001	tags=51%, list=30%, signal=37%	6355/6352/6352/4938/10346/3429/3429/30835/4599/3434/64135/972/8519/920/6347/4939/6772/83666/27074/8673/940/942/858/975/10663/91543/598/92421/10410/9830/3383/684/10241/6614/1508/1508/56649/857/11320/941/57132/4360/6351/6351/6351/1378/6993/1655/7124/7124/7124/7124/7124/7124/7124/7124/7538/6404/4061/4061/5094/7706/24138/56829/9636/5093/950/26986/9076/1234/5610/5034/27243/27350/11043/4864/4247/1436/7…
GOCC_RIBOSOME	GOCC_RIBOSOME	Ribosome	195	0.548613	2.48299	2.84284e-16	6.01871e-14	4.15037e-14	4785	tags=56%, list=29%, signal=40%	347/28998/6130/6130/6173/11224/28957/51258/57532/6229/740/6232/51065/6133/5610/6156/51023/124995/6157/64983/53918/6166/51081/6227/6210/6233/6188/6138/54505/26156/6141/6155/6134/51650/6207/10884/28977/6222/6222/6222/6222/6222/6222/6235/6181/9801/6205/6169/6234/9553/63899/6189/6189/6230/6230/55037/6176/6204/6152/87178/4690/55173/6193/10973/29088/6217/54534/27230/387338/55272/6160/6147/6129/1915/617…
GOBP_POSITIVE_REGULATION_OF_DEFENSE_RESPONSE	GOBP_POSITIVE_REGULATION_OF_DEFENSE_RESPONSE	Positive Regulation Of Defense Response	399	0.452497	2.21418	4.01412e-16	8.32849e-14	5.74315e-14	3037	tags=32%, list=18%, signal=27%	3606/4321/6352/6352/7941/7098/23643/1520/4938/84868/51311/330/2634/5743/929/64135/7096/55601/3134/3134/3134/3134/3134/3134/3134/9447/7097/1075/3135/3135/3135/3135/3135/3135/3135/3135/718/83666/57162/115362/54502/7128/8673/940/9180/11314/11314/975/56253/91543/3620/4068/55577/3430/135250/834/149628/6845/6845/8767/5054/7099/51296/857/7305/3600/9173/3659/3656/4792/729230/3572/5322/121260/3133/3133/31…
GOBP_MUSCLE_CELL_DEVELOPMENT	GOBP_MUSCLE_CELL_DEVELOPMENT	Muscle Cell Development	171	-0.5348	-2.65375	4.91604e-16	9.9998e-14	6.89565e-14	2244	tags=41%, list=13%, signal=35%	4776/4776/80313/23363/9096/6474/6608/5999/1311/274/84665/6910/785/779/5629/91807/89/9472/3792/3792/652/4015/130827/6926/4892/5156/9734/7139/4654/287/8557/27063/246329/6261/2318/84700/4656/4617/57538/1466/56203/7345/84033/23493/9172/9172/4625/5592/859/4618/7111/7140/7140/11155/113622/284612/3670/442721/4624/7504/6444/4703/88/79933/844/7273/58/4633/58529/84466/51778/7138/8048/70/4621
HP_MYOPATHY	HP_MYOPATHY	Myopathy	268	-0.4554	-2.40498	8.69059e-16	1.73377e-13	1.19557e-13	1107	tags=21%, list=7%, signal=20%	1144/7137/127833/6329/249/2006/51085/2273/7134/10060/203859/4547/1303/7139/4654/7169/8557/91624/6442/5913/27063/5979/6261/2318/84700/8928/4744/6616/56203/4625/270/1134/859/4618/1063/11155/442721/10630/4624/7504/6444/4703/146862/88/844/7273/4747/1298/9499/4038/58/6445/84466/4604/1297/7138/8048/70/4620
GOBP_RESPONSE_TO_TYPE_II_INTERFERON	GOBP_RESPONSE_TO_TYPE_II_INTERFERON	Response To Type Ii Interferon	121	0.622984	2.65515	9.20567e-16	1.80188e-13	1.24254e-13	3171	tags=59%, list=19%, signal=48%	3113/3113/3113/3113/3113/3113/3113/3113/6355/6352/6352/2635/6362/6362/6362/7098/2633/115361/2634/972/8519/6347/55647/7097/2643/6772/83666/115362/58191/10410/684/834/10241/7099/3659/3459/4360/6351/6351/6351/3394/6357/54625/7124/7124/7124/7124/7124/7124/7124/7124/6672/801/8942/3716/84166/3594/9076/23580/6810/10096/5468/10097/6737/1612/201626/3460/3460/6364/3458/965/51667/10062/199/199/199/199/199/1…
GOBP_LEUKOCYTE_MEDIATED_CYTOTOXICITY	GOBP_LEUKOCYTE_MEDIATED_CYTOTOXICITY	Leukocyte Mediated Cytotoxicity	115	0.635082	2.67234	1.48748e-15	2.85761e-13	1.97055e-13	1197	tags=32%, list=7%, signal=31%	3606/3122/3122/3122/3122/3122/3122/3122/3122/57823/84868/3077/3106/3106/3106/3106/3106/3106/3134/3134/3134/3134/3134/3134/3134/5788/5788/1075/567/567/3135/3135/3135/3135/3135/3135/3135/3135/2213/1130/3071/3575/3820/5873/3105/3105/3105/3105/3105/3105/3105/3105/56253/4068/135250/914/3383/6845/6845/7305/10859/10859/10859/10859/10859/4277/4277/4277/4277/4277/4277/4277/4277/3251/5551/3133/3133/3133/31…
GOBP_GOLGI_VESICLE_TRANSPORT	GOBP_GOLGI_VESICLE_TRANSPORT	Golgi Vesicle Transport	251	0.504271	2.36974	1.57513e-15	2.97099e-13	2.04873e-13	4256	tags=52%, list=25%, signal=40%	7805/3875/4644/10564/51128/25923/6845/6845/84272/51290/8548/30845/6102/6892/6892/6892/6892/6892/8775/6711/120892/55297/10427/81555/378/372/10890/10972/6844/5034/10483/10066/113419/7405/8724/10652/22796/51552/3916/5861/55204/9527/64764/10802/83871/1314/6653/58485/57511/22818/10434/64083/55763/51399/51399/2181/10959/377/51272/4905/4905/4905/7415/11345/29886/50999/51479/6272/55973/55973/6683/122553/…
GOCC_RIBOSOMAL_SUBUNIT	GOCC_RIBOSOMAL_SUBUNIT	Ribosomal Subunit	158	0.576969	2.5436	1.71781e-15	3.18225e-13	2.19441e-13	4735	tags=59%, list=28%, signal=43%	28998/6130/6130/6173/11224/28957/51258/6229/740/6232/51065/6133/6156/51023/124995/6157/64983/6166/51081/6227/6210/6233/6188/6138/54505/26156/6141/6155/6134/51650/6207/10884/28977/6222/6222/6222/6222/6222/6222/6235/6181/9801/6205/6169/6234/9553/63899/6189/6189/6230/6230/55037/6176/6204/6152/55173/6193/29088/6217/54534/387338/55272/6160/6147/6129/6171/6201/6224/6208/6206/55052/7311/6168/6170/54460/…
HP_ABNORMALITY_OF_HUMORAL_IMMUNITY	HP_ABNORMALITY_OF_HUMORAL_IMMUNITY	Abnormality Of Humoral Immunity	283	0.49404	2.33711	2.31102e-15	4.20605e-13	2.9004e-13	1571	tags=33%, list=9%, signal=31%	3117/3117/3117/3117/3117/3117/3117/3117/3117/3117/3117/3117/3117/3117/3702/7941/4938/5698/5698/5698/5698/5698/5698/5698/5698/714/917/51311/5696/5696/5696/5696/5696/5696/5696/5696/716/219285/64135/712/3075/3560/3119/3119/3119/3119/3119/3119/3119/7056/5788/5788/355/567/567/718/2213/7128/3071/3575/916/29851/940/975/915/3561/5966/4068/3604/710/629/629/629/629/629/629/629/595/9966/3559/4792/3459/3572/…
GOBP_NEGATIVE_REGULATION_OF_IMMUNE_SYSTEM_PROCESS	GOBP_NEGATIVE_REGULATION_OF_IMMUNE_SYSTEM_PROCESS	Negative Regulation Of Immune System Process	426	0.440373	2.17714	2.72197e-15	4.86858e-13	3.35727e-13	2663	tags=34%, list=16%, signal=29%	4321/7098/4938/347/714/84868/2633/64092/56833/3077/10875/3106/3106/3106/3106/3106/3106/7805/972/26279/3134/3134/3134/3134/3134/3134/3134/6347/1831/5788/5788/3135/3135/3135/3135/3135/3135/3135/3135/10457/2213/131450/57162/7128/1843/3071/3575/2335/11326/942/11314/11314/3105/3105/3105/3105/3105/3105/3105/3105/3162/56253/3620/3958/55365/28959/4068/29126/710/684/864/196/7099/3559/7305/6385/10859/10859…
GOBP_STRIATED_MUSCLE_CELL_DEVELOPMENT	GOBP_STRIATED_MUSCLE_CELL_DEVELOPMENT	Striated Muscle Cell Development	67	-0.695817	-2.95317	3.18007e-15	5.59153e-13	3.8558e-13	861	tags=46%, list=5%, signal=44%	4892/5156/7139/8557/27063/2318/1466/56203/84033/9172/9172/4625/859/7111/7140/7140/11155/113622/442721/4624/4703/88/79933/844/7273/58/4633/58529/51778/7138/8048/70/4621
GOBP_POSITIVE_REGULATION_OF_CELL_CELL_ADHESION	GOBP_POSITIVE_REGULATION_OF_CELL_CELL_ADHESION	Positive Regulation Of Cell Cell Adhesion	287	0.487024	2.3123	4.98436e-15	8.61795e-13	5.94275e-13	2637	tags=46%, list=16%, signal=40%	3117/3117/3117/3117/3117/3117/3117/3117/3117/3117/3117/3117/3117/3117/3606/3113/3113/3113/3113/3113/3113/3113/3113/6352/6352/3122/3122/3122/3122/3122/3122/3122/3122/3108/3108/3108/3108/3108/3108/3108/3108/10673/3574/84868/30835/972/920/3115/3115/3115/3115/3115/3115/3115/3115/3109/3109/3109/3109/3109/3109/3109/3109/3119/3119/3119/3119/3119/3119/3119/6347/5788/5788/567/567/3135/3135/3135/3135/3135/…
GOBP_POSITIVE_REGULATION_OF_LEUKOCYTE_PROLIFERATION	GOBP_POSITIVE_REGULATION_OF_LEUKOCYTE_PROLIFERATION	Positive Regulation Of Leukocyte Proliferation	150	0.575178	2.5147	5.75773e-15	9.79192e-13	6.75229e-13	2637	tags=51%, list=16%, signal=44%	3606/3113/3113/3113/3113/3113/3113/3113/3113/6352/6352/10673/1880/3574/84868/30835/972/3115/3115/3115/3115/3115/3115/3115/3115/3109/3109/3109/3109/3109/3109/3109/3109/5788/5788/57162/3071/916/940/942/975/3105/3105/3105/3105/3105/3105/3105/3105/1439/598/29126/684/1026/100133941/8767/7099/3559/3600/941/729230/301/3485/3572/3133/3133/3133/3133/3133/3133/3133/11148/4067/115352/26191/4773/3280/7292/35…
HP_ABNORMAL_LYMPH_NODE_MORPHOLOGY	HP_ABNORMAL_LYMPH_NODE_MORPHOLOGY	Abnormal Lymph Node Morphology	222	0.514908	2.37373	6.39987e-15	1.07084e-12	7.3843e-13	2400	tags=38%, list=14%, signal=33%	3702/19/5698/5698/5698/5698/5698/5698/5698/5698/51311/5696/5696/5696/5696/5696/5696/5696/5696/330/29887/3106/3106/3106/3106/3106/3106/64135/3115/3115/3115/3115/3115/3115/3115/3115/3560/5788/5788/355/6772/1536/2213/7128/1130/3071/3575/29851/940/5873/975/3561/3162/4068/3604/595/7099/3559/427/6392/4792/3459/3572/3394/5551/6775/1230/10125/6303/10095/8302/26191/9636/3718/4773/7292/3594/7133/51752/919/…
GOCC_CATION_CHANNEL_COMPLEX	GOCC_CATION_CHANNEL_COMPLEX	Cation Channel Complex	165	-0.526306	-2.59845	7.30717e-15	1.20325e-12	8.29733e-13	3955	tags=58%, list=24%, signal=45%	117144/9196/59285/6326/169522/3306/3746/3785/3785/79820/79820/1258/7224/56479/93107/3764/774/778/170572/57657/57657/30819/3757/3755/9992/3743/7222/440699/3736/9132/2900/3737/2901/10242/10242/3744/26251/8912/7225/8913/10368/3754/1262/6327/782/55503/55503/9177/3741/10021/6262/59284/6331/126755/785/57685/6833/3763/9312/6328/3788/3359/219527/779/784/3773/777/348980/3787/786/10369/9472/3767/6329/7223/…
GOBP_PROTEASOMAL_PROTEIN_CATABOLIC_PROCESS	GOBP_PROTEASOMAL_PROTEIN_CATABOLIC_PROCESS	Proteasomal Protein Catabolic Process	459	0.425632	2.10957	7.50751e-15	1.21692e-12	8.39162e-13	5310	tags=54%, list=32%, signal=38%	5698/5698/5698/5698/5698/5698/5698/5698/3429/3429/5696/5696/5696/5696/5696/5696/5696/5696/3077/27074/57162/1191/254170/122809/4534/9695/857/4193/84236/7321/5193/339745/9709/57134/127544/7993/4121/5094/120892/90637/7706/84961/11337/8554/5691/5691/26043/9373/26235/5684/30009/26270/223082/91445/10197/246184/255488/5720/5720/26263/10393/23411/80267/10221/258010/2876/7428/51377/25897/57092/9320/5683/5…
HP_ABNORMAL_LYMPHOCYTE_MORPHOLOGY	HP_ABNORMAL_LYMPHOCYTE_MORPHOLOGY	Abnormal Lymphocyte Morphology	219	0.525633	2.42164	9.0574e-15	1.44556e-12	9.96827e-13	4027	tags=50%, list=24%, signal=39%	3702/5698/5698/5698/5698/5698/5698/5698/5698/917/3574/51311/64135/920/925/3115/3115/3115/3115/3115/3115/3115/3115/3560/175/5788/5788/355/567/567/6772/130340/7128/1130/3071/3575/916/29851/940/1203/975/915/3561/5966/4068/3604/2517/3559/4792/3572/54809/6775/3937/10125/6303/10095/1794/2908/4478/3718/7133/919/84061/4247/4125/3570/399/8879/10320/3932/6789/6850/10159/7852/6696/5538/673/4758/4758/4758/47…
GOBP_T_CELL_DIFFERENTIATION	GOBP_T_CELL_DIFFERENTIATION	T Cell Differentiation	280	0.488459	2.3081	9.47015e-15	1.48853e-12	1.02646e-12	2593	tags=34%, list=16%, signal=30%	3606/3702/3122/3122/3122/3122/3122/3122/3122/3122/1880/917/3574/2207/10875/972/920/925/3988/26279/387357/387357/5788/5788/8809/567/567/3135/3135/3135/3135/3135/3135/3135/3135/3071/3575/916/940/3726/942/915/3561/56253/91543/3604/914/864/8767/3559/3600/941/3659/729230/301/1378/865/6775/2625/10125/1958/3140/1794/26191/51463/51463/3718/3716/7292/3594/7855/6095/5734/30009/387/3570/64218/8503/2355/399/…
GOCC_LATE_ENDOSOME_MEMBRANE	GOCC_LATE_ENDOSOME_MEMBRANE	Late Endosome Membrane	134	0.598427	2.56637	1.01351e-14	1.56927e-12	1.08214e-12	2589	tags=55%, list=15%, signal=47%	3117/3117/3117/3117/3117/3117/3117/3117/3117/3117/3117/3117/3117/3117/3113/3113/3113/3113/3113/3113/3113/3113/3122/3122/3122/3122/3122/3122/3122/3122/3108/3108/3108/3108/3108/3108/3108/3108/3115/3115/3115/3115/3115/3115/3115/3115/3109/3109/3109/3109/3109/3109/3109/3109/3119/3119/3119/3119/3119/3119/3119/567/567/27074/55754/8673/5873/92421/10410/6845/6845/57132/968/55686/10269/3140/1318/950/7782/8…
GOBP_CELL_KILLING	GOBP_CELL_KILLING	Cell Killing	183	0.550348	2.47003	1.13118e-14	1.72571e-12	1.19001e-12	1265	tags=30%, list=8%, signal=28%	3606/2635/3122/3122/3122/3122/3122/3122/3122/3122/57823/84868/2633/3001/3077/2634/3106/3106/3106/3106/3106/3106/3075/3134/3134/3134/3134/3134/3134/3134/5788/5788/1075/567/567/3135/3135/3135/3135/3135/3135/3135/3135/8542/718/2213/115362/1130/3071/3575/3820/5873/3105/3105/3105/3105/3105/3105/3105/3105/56253/598/4068/135250/914/3383/6845/6845/7305/10859/10859/10859/10859/10859/4277/4277/4277/4277/42…
GOBP_MITOCHONDRION_ORGANIZATION	GOBP_MITOCHONDRION_ORGANIZATION	Mitochondrion Organization	421	0.434431	2.14478	1.15562e-14	1.73745e-12	1.19811e-12	5574	tags=58%, list=33%, signal=40%	3433/8743/23682/3988/50484/597/6648/54968/2055/2055/858/1191/65084/598/8878/8878/4534/2537/5329/1890/10018/3313/4695/59286/4702/2730/120892/6548/3002/91137/4694/11337/282991/7855/51103/10456/26235/4318/10981/4170/3091/8870/8870/8870/8870/8870/8870/55863/2876/10493/5468/8739/3980/140823/5027/4719/4719/64422/65991/5516/4358/79135/9140/23710/51079/5562/8678/64083/11331/25875/64423/131118/51241/51024…
GOBP_CELL_ACTIVATION_INVOLVED_IN_IMMUNE_RESPONSE	GOBP_CELL_ACTIVATION_INVOLVED_IN_IMMUNE_RESPONSE	Cell Activation Involved In Immune Response	269	0.494893	2.33434	1.27036e-14	1.88268e-12	1.29825e-12	2026	tags=36%, list=12%, signal=32%	3606/3122/3122/3122/3122/3122/3122/3122/3122/1880/84868/2207/10875/972/3109/3109/3109/3109/3109/3109/3109/3109/3134/3134/3134/3134/3134/3134/3134/5788/5788/8809/2213/3683/3071/8673/940/3726/5873/942/11314/11314/975/3936/3958/3430/3383/3689/6845/6845/8767/7099/7305/10859/10859/10859/10859/10859/941/729230/301/3394/121260/1378/4067/6775/7124/7124/7124/7124/7124/7124/7124/7124/2625/2896/10125/58533/…
GOBP_MACROAUTOPHAGY	GOBP_MACROAUTOPHAGY	Macroautophagy	285	0.476227	2.25832	3.40592e-14	4.97648e-12	3.43167e-12	5332	tags=56%, list=32%, signal=39%	526/8673/535/3162/8878/8878/92421/4534/10241/6845/6845/8767/5049/57132/29110/1509/27244/91452/58533/801/203228/120892/826/11337/528/27243/9373/4864/3091/7405/23411/90678/23232/9550/7428/143686/51382/5861/83734/64422/9559/9140/23710/23339/8678/55763/11331/23557/8992/51510/57674/29979/1407/7415/23001/57192/11345/6714/6714/51028/7879/9538/25978/27072/9531/9114/60592/2081/7251/6009/10254/55432/523/57…
GOBP_REGULATION_OF_LEUKOCYTE_MEDIATED_IMMUNITY	GOBP_REGULATION_OF_LEUKOCYTE_MEDIATED_IMMUNITY	Regulation Of Leukocyte Mediated Immunity	210	0.521796	2.38878	3.74036e-14	5.38924e-12	3.7163e-12	2754	tags=42%, list=16%, signal=36%	3606/3122/3122/3122/3122/3122/3122/3122/3122/7098/84868/3077/3106/3106/3106/3106/3106/3106/3134/3134/3134/3134/3134/3134/3134/5788/5788/8809/567/567/3135/3135/3135/3135/3135/3135/3135/3135/718/2213/3071/3575/3820/163486/8673/940/11314/11314/975/3105/3105/3105/3105/3105/3105/3105/3105/56253/91543/4068/135250/3383/684/3689/196/6845/6845/7099/7305/10859/10859/10859/10859/10859/941/4277/4277/4277/427…
GOMF_IMMUNE_RECEPTOR_ACTIVITY	GOMF_IMMUNE_RECEPTOR_ACTIVITY	Immune Receptor Activity	119	0.606986	2.57138	4.70437e-14	6.68536e-12	4.61008e-12	2385	tags=38%, list=14%, signal=33%	3117/3117/3117/3117/3117/3117/3117/3117/3117/3117/3117/3117/3117/3117/2359/3113/3113/3113/3113/3113/3113/3113/3113/3122/3122/3122/3122/3122/3122/3122/3122/2207/972/920/3560/3119/3119/3119/3119/3119/3119/3119/8809/2213/3587/131450/3575/719/3588/9180/3561/2357/1439/10663/3559/10859/10859/10859/10859/10859/9173/729230/3459/3572/50615/1378/1230/3140/9034/51348/2209/3594/1234/728/1438/1438/2152/1240/3…
HP_ABNORMALITY_OF_SKELETAL_MUSCLE_FIBER_SIZE	HP_ABNORMALITY_OF_SKELETAL_MUSCLE_FIBER_SIZE	Abnormality Of Skeletal Muscle Fiber Size	101	-0.602803	-2.72275	5.11295e-14	7.16781e-12	4.94276e-12	1034	tags=33%, list=6%, signal=31%	127833/6329/2273/203859/1303/7169/8557/339855/6442/3679/246329/6261/4744/3798/56203/84033/859/4703/146862/88/844/7273/6263/9499/58/6445/7125/4633/4151/84466/7138/23676/4632/4620
GOBP_CELLULAR_COMPONENT_ASSEMBLY_INVOLVED_IN_MORPHOGENESIS	GOBP_CELLULAR_COMPONENT_ASSEMBLY_INVOLVED_IN_MORPHOGENESIS	Cellular Component Assembly Involved In Morphogenesis	114	-0.582859	-2.68009	5.29842e-14	7.32878e-12	5.05377e-12	1307	tags=35%, list=8%, signal=33%	5629/4099/91807/23332/11076/11055/4892/5156/7139/287/8557/27063/64753/2318/1466/56203/84033/9172/9172/4625/859/7111/7140/7140/11155/113622/442721/4624/4703/88/79933/844/7273/1272/58/4633/58529/51778/7138/8048/70/4621
GOBP_CELLULAR_RESPONSE_TO_TYPE_II_INTERFERON	GOBP_CELLULAR_RESPONSE_TO_TYPE_II_INTERFERON	Cellular Response To Type Ii Interferon	102	0.632657	2.62739	5.50681e-14	7.51679e-12	5.18342e-12	3243	tags=60%, list=19%, signal=49%	3113/3113/3113/3113/3113/3113/3113/3113/6355/6352/6352/2635/6362/6362/6362/7098/2633/115361/2634/6347/55647/7097/6772/83666/115362/834/7099/3659/3459/4360/6351/6351/6351/3394/6357/54625/7124/7124/7124/7124/7124/7124/7124/7124/6672/801/3716/84166/3594/9076/23580/6810/10096/5468/10097/1612/201626/3460/3460/6364/3458/965/10062/199/199/199/199/199/199/7791/7791/9341/3055/2597/7294/7431/71/71/6814/3717
GOCC_EXTERNAL_SIDE_OF_PLASMA_MEMBRANE	GOCC_EXTERNAL_SIDE_OF_PLASMA_MEMBRANE	External Side Of Plasma Membrane	337	0.454368	2.19989	6.48788e-14	8.74094e-12	6.02756e-12	1578	tags=32%, list=9%, signal=30%	4283/3627/969/4065/57823/3675/9619/19/917/51311/2207/30835/4907/9332/3077/929/3106/3106/3106/3106/3106/3106/972/920/925/3560/3134/3134/3134/3134/3134/3134/3134/7056/5788/5788/9976/355/567/567/3135/3135/3135/3135/3135/3135/3135/3135/2213/131450/3683/3575/916/940/942/9180/3105/3105/3105/3105/3105/3105/3105/3105/915/6402/3561/11118/1439/10663/29126/3604/135250/914/3383/4240/3689/1508/1508/7099/3559/…
GOBP_MONONUCLEAR_CELL_DIFFERENTIATION	GOBP_MONONUCLEAR_CELL_DIFFERENTIATION	Mononuclear Cell Differentiation	433	0.428403	2.12295	7.33904e-14	9.76092e-12	6.73092e-12	2617	tags=31%, list=16%, signal=27%	3606/3702/3122/3122/3122/3122/3122/3122/3122/3122/10673/1880/917/3574/2207/56833/10875/3106/3106/3106/3106/3106/3106/972/920/925/3988/26279/387357/387357/5788/5788/8809/567/567/3135/3135/3135/3135/3135/3135/3135/3135/2213/3071/3575/916/940/3726/942/915/3561/56253/91543/3958/55365/28959/3604/914/864/8767/3559/10859/10859/10859/10859/10859/3600/941/3659/729230/301/3394/1378/865/4067/6775/2625/11535…
GOMF_MONOATOMIC_CATION_CHANNEL_ACTIVITY	GOMF_MONOATOMIC_CATION_CHANNEL_ACTIVITY	Monoatomic Cation Channel Activity	273	-0.434571	-2.29987	9.7764e-14	1.2838e-11	8.85282e-12	3906	tags=50%, list=23%, signal=39%	53828/9196/10089/59285/6326/169522/29850/3746/3785/3785/6532/92736/2904/1136/55107/1146/8973/1258/7224/57582/56479/9127/93107/1135/3764/774/778/170572/57657/57657/30819/3757/2905/3755/9992/3743/7222/440699/22953/1141/56302/56302/3736/9132/2900/3737/2901/10242/10242/3782/1143/662/119395/3744/26251/8645/8912/7225/8913/10368/9629/3754/1262/6327/80036/782/55503/55503/9177/3772/57156/3741/5023/10021/6…
GOMF_STRUCTURAL_CONSTITUENT_OF_RIBOSOME	GOMF_STRUCTURAL_CONSTITUENT_OF_RIBOSOME	Structural Constituent Of Ribosome	139	0.572866	2.48174	2.02734e-13	2.5965e-11	1.79049e-11	4735	tags=59%, list=28%, signal=43%	28998/6130/6130/6173/11224/51258/6229/740/6232/51065/6133/6156/51023/124995/6157/64983/6166/51081/6227/6210/6233/6188/6138/6141/6155/6134/51650/6207/10884/28977/6222/6222/6222/6222/6222/6222/6235/6181/9801/6205/6169/6234/9553/6189/6189/6230/6230/6176/6204/6152/6193/29088/6217/55272/6160/6147/6129/6171/6201/6224/6208/6206/55052/7311/6168/6170/54460/219927/55133/51649/2197/6223/6122/6158/29074/6165…
GOBP_ACTIVATION_OF_INNATE_IMMUNE_RESPONSE	GOBP_ACTIVATION_OF_INNATE_IMMUNE_RESPONSE	Activation Of Innate Immune Response	227	0.500819	2.31689	2.019e-13	2.5965e-11	1.79049e-11	4134	tags=44%, list=25%, signal=34%	7098/23643/1520/4938/84868/51311/330/2634/929/64135/7096/55601/9447/7097/57162/115362/7128/11314/11314/91543/55577/3430/834/149628/8767/7099/51296/857/7305/3659/3656/4792/121260/7187/29110/6197/1540/4067/7124/7124/7124/7124/7124/7124/7124/7124/115352/8061/84282/84282/7706/118788/8302/26191/5610/4671/4671/4671/9111/5063/1147/9865/9867/11331/409/57169/6850/5970/29979/54941/6714/6714/26060/7520/4814…
HP_ABNORMAL_MUSCLE_FIBER_MORPHOLOGY	HP_ABNORMAL_MUSCLE_FIBER_MORPHOLOGY	Abnormal Muscle Fiber Morphology	219	-0.460031	-2.37023	2.08176e-13	2.63368e-11	1.81613e-11	1107	tags=21%, list=7%, signal=19%	1144/127833/6329/2273/203859/2737/1303/7169/8557/339855/6442/3679/5913/246329/6261/2318/84700/4744/6616/3798/56203/2556/84033/4625/1134/859/4618/11155/442721/4703/146862/88/844/7273/4747/6263/9499/4038/58/6445/7125/4633/4151/84466/7138/23676/4632/4620
GOBP_STRIATED_MUSCLE_CONTRACTION	GOBP_STRIATED_MUSCLE_CONTRACTION	Striated Muscle Contraction	163	-0.50493	-2.48148	2.87758e-13	3.59662e-11	2.48015e-11	1908	tags=34%, list=11%, signal=31%	3741/55811/10021/274/6262/6331/5224/779/6547/85366/79784/89/1144/7137/6329/7134/10060/2702/6336/79041/7139/287/8557/6769/2257/3270/55800/6323/4634/3760/246329/6261/2258/56203/781/4608/4625/1134/859/10052/7140/7140/487/7135/4624/6444/7136/7136/477/844/7273/6263/7125/4635/4633/845/7138/23676/8048/4621/4626
HP_ABNORMAL_MUSCLE_FIBER_TYPE_DISTRIBUTION	HP_ABNORMAL_MUSCLE_FIBER_TYPE_DISTRIBUTION	Abnormal Muscle Fiber Type Distribution	70	-0.658182	-2.82281	3.24528e-13	4.00792e-11	2.76378e-11	1264	tags=36%, list=8%, signal=34%	79784/1144/6329/7169/339855/5913/6261/56203/84033/4625/1134/859/4618/4703/146862/88/7273/6263/4038/58/6445/7125/4151/7138/4632/4620
HP_ABNORMALITY_OF_THROMBOCYTES	HP_ABNORMALITY_OF_THROMBOCYTES	Abnormality Of Thrombocytes	410	0.424732	2.0835	3.36265e-13	4.10402e-11	2.83004e-11	3067	tags=36%, list=18%, signal=30%	3117/3117/3117/3117/3117/3117/3117/3117/3117/3117/3117/3117/3117/3117/3702/19/5698/5698/5698/5698/5698/5698/5698/5698/51311/5696/5696/5696/5696/5696/5696/5696/5696/219285/29887/3106/3106/3106/3106/3106/3106/64135/3075/526/3988/3119/3119/3119/3119/3119/3119/3119/7056/355/718/6772/2213/7128/1130/28962/3575/29851/975/3162/5966/55505/55505/4068/135228/1287/5277/629/629/629/629/629/629/629/427/2188/34…
GOBP_REGULATION_OF_LYMPHOCYTE_MEDIATED_IMMUNITY	GOBP_REGULATION_OF_LYMPHOCYTE_MEDIATED_IMMUNITY	Regulation Of Lymphocyte Mediated Immunity	156	0.551652	2.42586	3.47906e-13	4.19672e-11	2.89397e-11	2754	tags=44%, list=16%, signal=37%	3606/3122/3122/3122/3122/3122/3122/3122/3122/84868/3077/3106/3106/3106/3106/3106/3106/3134/3134/3134/3134/3134/3134/3134/5788/5788/8809/567/567/3135/3135/3135/3135/3135/3135/3135/3135/718/2213/3071/3575/3820/163486/940/975/3105/3105/3105/3105/3105/3105/3105/3105/56253/91543/4068/135250/196/10859/10859/10859/10859/10859/941/4277/4277/4277/4277/4277/4277/4277/4277/729230/121260/1378/3133/3133/3133/…
GOBP_AXON_DEVELOPMENT	GOBP_AXON_DEVELOPMENT	Axon Development	459	-0.36082	-1.9981	3.58229e-13	4.27158e-11	2.94559e-11	3473	tags=35%, list=21%, signal=29%	7224/4917/885/55118/23162/654429/654429/56956/1749/5080/63973/6498/80031/57463/285220/9638/4762/89884/56963/474/23057/5015/1382/4692/4692/1141/9353/139065/2047/3736/7143/256158/8941/56920/57611/152330/55740/4804/4168/2128/57731/6586/2736/58158/2636/2051/2051/23105/2046/5076/1943/10439/90249/5754/146760/2049/6474/6608/80128/26050/10675/55811/27319/137970/4693/64843/57453/10371/84665/1630/3975/3975…
GOBP_SENSORY_PERCEPTION_OF_CHEMICAL_STIMULUS	GOBP_SENSORY_PERCEPTION_OF_CHEMICAL_STIMULUS	Sensory Perception Of Chemical Stimulus	158	-0.504223	-2.47188	3.6786e-13	4.33657e-11	2.99041e-11	4567	tags=76%, list=27%, signal=56%	442191/442191/442191/442191/442191/442191/442191/29991/6339/26692/26692/26692/26692/26692/26692/26692/26692/1813/26245/120065/120065/120065/158131/79470/26184/26494/6338/158046/158046/282763/442184/442184/442184/442184/442184/442184/442184/442184/26659/26707/26707/26707/26707/26707/26707/26707/26707/442194/442194/442194/442194/442194/442194/442194/442194/26689/26189/26538/26716/26716/26716/26716/…
GOCC_CYTOSOLIC_RIBOSOME	GOCC_CYTOSOLIC_RIBOSOME	Cytosolic Ribosome	94	0.637034	2.62951	3.91074e-13	4.55843e-11	3.14339e-11	4785	tags=72%, list=29%, signal=52%	347/6130/6130/6173/11224/6229/6232/51065/6133/6156/6157/53918/6166/6227/6210/6233/6188/6138/54505/26156/6141/6155/6134/6207/6222/6222/6222/6222/6222/6222/6235/6181/6205/6169/6234/6189/6189/6230/6230/6176/6204/6152/6193/10973/6217/6160/6147/6129/1915/6171/6201/6224/6208/6206/7311/6168/6170/2197/6223/6122/55651/6158/6165/6191/6175/6194/6136/6132/6187/6187/6209/6231/9349/285855/6228/440275
HP_TYPE_1_MUSCLE_FIBER_PREDOMINANCE	HP_TYPE_1_MUSCLE_FIBER_PREDOMINANCE	Type 1 Muscle Fiber Predominance	55	-0.709241	-2.91399	5.12309e-13	5.90522e-11	4.07211e-11	1107	tags=40%, list=7%, signal=38%	1144/6329/7169/5913/6261/56203/4625/1134/859/4618/4703/146862/88/7273/6263/4038/58/6445/7125/4151/7138/4632/4620
[truncated: 2,310 more rows]
