# Supplementary material for: Cracking Chordoma's Conundrum: Immune Checkpoints Provide a Potential Modality
Source: Int J Med Sci. 2025 Apr 22;22(10):2318–32. doi: 10.7150/ijms.109721 (PMC12080586; doi:10.7150/ijms.109721)
Supplement: Supplementary file 1 — Supplementary figures and tables. [file ijmsv22p2318s1.zip › TableS2.xlsx]

## Sheet: Abis
Cell_type	Ch1	Ch2	Ch3	N1	N2	N3	CH3	CH4	CH98	Not1	Not2	Not3
Monocyte conventional	0.225	0.222	0.192	0.162	0.155	0.166	0.2	0.212	0.196	0.215	0.145	0.15
NK cell	1.28	1.28	1.28	1.22	1.18	1.23	1.27	1.34	1.13	1.2	1.26	1.3
T cell CD8+ memory	-0.973	-1.05	-0.966	-1.07	-1.1	-1.05	-0.95	-0.889	-1.02	-1.14	-1.12	-1.2
T cell CD4+ naive	1.46	1.46	1.48	1.42	1.39	1.45	0.717	0.838	1.63	1.49	1.68	1.95
T cell CD8+ naive	1.39	1.44	1.37	1.48	1.45	1.44	1.61	1.56	1.2	1.56	1.4	1.34
B cell naive	0.106	0.0993	0.123	0.143	0.139	0.154	0.0717	0.0791	0.0856	0.0601	0.244	0.224
T cell CD4+ memory	-0.0923	-0.00199	-0.15	-0.249	-0.229	-0.27	0.988	1.02	-0.385	-0.264	-0.653	-1.12
T cell MAIT	2.01	2.02	2.03	2.15	2.25	2.23	2.44	2.46	2.21	1.73	1.89	2.04
T cell gamma delta VD2	-0.799	-0.923	-0.919	-1	-1.04	-0.999	-1.05	-1.08	-0.899	-0.78	-0.921	-1
Neutrophil	1.63	1.64	1.69	1.71	1.68	1.7	1.76	1.86	1.55	1.33	1.8	1.73
T cell gamma delta non-VD2	0.704	0.792	0.749	0.93	0.964	0.875	0.843	0.799	0.814	0.731	0.873	1
Basophil	0.226	0.226	0.228	0.256	0.253	0.242	0.211	0.227	0.208	0.184	0.311	0.288
Monocyte non-conventional	0.357	0.338	0.323	0.314	0.302	0.301	0.446	0.398	0.394	0.245	0.257	0.26
B cell memory	0.125	0.119	0.0995	0.102	0.108	0.0797	0.174	0.157	0.0887	0.134	0.00651	0.0765
Myeloid dendritic cell	0.222	0.214	0.216	0.227	0.221	0.221	0.226	0.237	0.209	0.212	0.213	0.223
Plasmacytoid dendritic cell	0.185	0.18	0.176	0.177	0.18	0.172	0.168	0.167	0.157	0.194	0.188	0.191
B cell plasma immature	0.32	0.328	0.336	0.355	0.33	0.34	0.326	0.329	0.358	0.293	0.344	0.353

## Sheet: Cibersort
Cell_type	Ch1	Ch2	Ch3	N1	N2	N3	CH3	CH4	CH98	Not1	Not2	Not3
B cells naive	0.00861171	0	0	0.0180131	0.0201585	0	0	0	0	0.0594888	0.0951499	0.134233
B cells memory	0.00312635	0.0182666	0.0511503	0	0	0.0416444	0	0.0281614	0	0	0	0
Plasma cells	0.0160106	0.0846424	0.0832413	0.0794525	0.234621	0.120505	0.0238727	0.0558385	0.0223256	0	0.0102207	0.103144
T cells CD8	0.0839053	0.0696705	0.140842	0.132123	0.12922	0.212371	0.12685	0.185678	0.0119885	0.0496786	0.0170383	0
T cells CD4 naive	0	0.0382472	0	0.0843987	0	0.0463125	0	0	0	0	0.0195634	0.166927
T cells CD4 memory resting	0.131911	0	0	0	0.0212354	0	0.25549	0.169389	0.153116	0.225	0	0
T cells CD4 memory activated	0	0	0	0	0	0	0.0666347	0.0275384	0	0	0	0
T cells follicular helper	0.0107598	0.0291355	0.0895816	0.0116071	0	0.0789148	0	0.066794	0.0265687	0.123255	0.077492	0.0557867
T cells regulatory (Tregs)	0.131961	0.0950463	0.0698799	0.117312	0.101531	0.0168794	0.00397728	0.0127751	0.134365	0.186972	0.120497	0.0839512
T cells gamma delta	0	0	0	0	0	0	0.0569099	0	0	0	0	0
NK cells resting	0	0	0	0	0	0	0	0	0	0.151893	0.0754846	0.0856954
NK cells activated	0.0886799	0.0919412	0.0988126	0.0889378	0.121317	0.129898	0.0148676	0.0572472	0.176179	0.0668548	0.0197644	0.000910332
Monocytes	0.0527415	0.0170308	0.0338304	0.0725668	0.0683878	0.0692236	0.0383697	0.038194	0	0.136859	0.109826	0.0722998
Macrophages M0	0.130557	0.256047	0.233166	0.159686	0.147276	0.11505	0	0.0332528	0.0297919	0	0.354151	0.236297
Macrophages M1	0.0142371	0	0.00727143	0	0	0.0199035	0.121203	0.0492187	0.0227861	0	0	0
Macrophages M2	0.255929	0.218641	0.157078	0.125969	0	0.0516232	0.18628	0.20155	0.245651	0	0	0
Dendritic cells resting	0	0	0	0	0	0	0	0	0.0154609	0	0	0
Dendritic cells activated	0.00994476	0	0	0.00166602	0.0114843	0	0.0200483	0.00609699	0.00179092	0	0	0
Mast cells resting	0.0616248	0.0749511	0.0351469	0.108268	0.14477	0.0976741	0.0854961	0.0682656	0.157051	0	0	0
Mast cells activated	0	0	0	0	0	0	0	0	0	0	0.100812	0.0607557
Eosinophils	0	0	0	0	0	0	0	0	0	0	0	0
Neutrophils	0	0.0063806	0	0	0	0	0	0	0.00292508	0	0	0

## Sheet: Epic
Cell_type	Ch1	Ch2	Ch3	N1	N2	N3	CH3	CH4	CH98	Not1	Not2	Not3
B cell	0.0294165	0.0294582	0.030905	0.033383	0.0329514	0.0323831	0.0277394	0.0275376	0.0275254	0.0259937	0.0384234	0.0419103
Cancer associated fibroblast	0.0138528	0.0142309	0.0137438	0.0111338	0.0116506	0.0104559	0.0109258	0.0106501	0.0127864	0.0145326	0.0133572	0.0127133
T cell CD4+	0.180174	0.179644	0.182896	0.175502	0.178089	0.177029	0.238846	0.232206	0.167593	0.136019	0.147832	0.149615
T cell CD8+	0.0981413	0.0943309	0.0973355	0.103524	0.0967561	0.100033	0.118615	0.124212	0.102961	0.0712795	0.0870059	0.0833195
Endothelial cell	0.109306	0.109271	0.105122	0.100254	0.102418	0.102152	0.0900519	0.0952011	0.0892573	0.120173	0.11369	0.117477
Macrophage	0.00860213	0.00743051	0.00727714	0.00712577	0.00649379	0.00658069	0.00951796	0.0100986	0.00814424	0.00482608	0.00545958	0.00541327
NK cell	4.76007e-10	7.01101e-09	8.17917e-10	5.65444e-10	4.39282e-11	6.60673e-10	1.30795e-10	1.11972e-10	4.94984e-10	5.28622e-10	1.8793e-11	1.40113e-10
uncharacterized cell	0.560507	0.565635	0.562721	0.569078	0.571641	0.571366	0.504304	0.500095	0.591733	0.627177	0.594232	0.589552

## Sheet: MCP_Counter
Cell_type	Ch1	Ch2	Ch3	N1	N2	N3	CH3	CH4	CH98	Not1	Not2	Not3
T cells	4.87187	4.73593	4.88615	5.05817	4.7895	4.84064	6.43569	6.72365	4.61796	3.46235	4.03031	3.91231
CD8 T cells	4.17038	4.01236	4.1462	4.55477	4.36275	4.3848	5.20508	5.88652	3.91798	3.28474	4.09681	3.24014
Cytotoxic lymphocytes	4.05132	4.02228	4.06286	4.38489	4.24856	4.27957	5.43826	5.25985	3.23469	2.70175	4.24041	4.17452
B lineage	4.34983	4.33149	4.38728	4.70068	4.79713	4.62135	4.56916	4.63682	3.79053	3.78452	4.82484	5.58188
NK cells	3.76993	3.62564	3.77571	4.21699	4.1129	4.29835	4.34672	4.43194	3.68031	3.47316	3.81336	4.05403
Monocytic lineage	5.83079	5.60572	5.27006	5.27525	5.1097	5.02351	7.49159	7.18997	5.61418	3.76205	3.98636	4.07088
Myeloid dendritic cells	3.58363	3.31221	3.4758	3.67895	3.76848	3.6799	3.93148	3.89699	4.00367	3.01105	3.17874	3.47705
Neutrophils	5.01972	4.97792	4.93682	5.104	5.12479	5.09113	5.12324	5.21164	5.17929	4.60834	4.96535	5.16652
Endothelial cells	4.81258	4.84601	4.77038	4.78377	4.8252	4.8153	4.19786	4.38099	4.12705	5.88354	5.15597	5.10784
Fibroblasts	8.39384	8.58157	8.41804	6.6364	6.95811	6.41412	6.89858	7.07763	6.72303	8.87006	8.18842	7.64438

## Sheet: Quantiseq
Cell_type	Ch1	Ch2	Ch3	N1	N2	N3	CH3	CH4	CH98	Not1	Not2	Not3
B cell	0.0752211	0.0674111	0.0677297	0.12108	0.108446	0.133533	0.0621755	0.0770115	0.057895	0.124992	0.156615	0.149545
Macrophage M1	0.0572787	0.0590767	0.0517383	0.0520562	0.0586009	0.0605415	0.190285	0.192894	0.052595	0.00271532	0.0142003	0.0289915
Macrophage M2	0.0552287	0.0375466	0.0342069	0.0708849	0.0528764	0.069342	0.111568	0.0704305	0.102019	0.0112599	0.00361379	0.0281498
Monocyte	0	0	0	0.0254403	0	0	0	0	0	0.139137	0.13986	0.0407049
Neutrophil	0.0549671	0.06415	0.0670855	0.134438	0.161709	0.130339	0.0728846	0.106632	0.0177316	0.0154978	0.13442	0.113686
NK cell	0.0556892	0.0608389	0.061591	0.111076	0.0992166	0.119447	0.0680854	0.0693251	0.0733943	0.111092	0.096682	0.0700005
T cell CD4+ (non-regulatory)	0.0494555	0.0387787	0.0341919	0.126376	0.0594096	0.0433757	0	0	0.170174	0.277199	0	0
T cell CD8+	0.0339955	0.0220042	0.0336709	0.0537356	0.0564816	0.0661327	0.315648	0.335418	0.0245758	0.00105128	0.0122995	0.00841328
T cell regulatory (Tregs)	0.0690868	0.0494393	0.0611671	0.099232	0.112381	0.121879	0.11968	0.0970351	0.0536884	0.0354073	0.0877416	0.0884895
Myeloid dendritic cell	0.119357	0.0897664	0.0945614	0.134047	0.126676	0.187525	0.0596732	0.0512535	0.142634	0.113473	0.0681988	0.0863502
uncharacterized cell	0.42972	0.510988	0.494057	0.0716344	0.164203	0.0678848	0	0	0.305293	0.168176	0.286369	0.385669

## Sheet: Xcell
Cell_type	Ch1	Ch2	Ch3	N1	N2	N3	CH3	CH4	CH98	Not1	Not2	Not3
Myeloid dendritic cell activated	0.236159	0.163285	0.16349	0.148456	0.0598591	0.0819995	0.548897	0.476161	0.469631	1.23879e-19	0.0185338	0.0757009
B cell	0	0	0	1.26664e-18	0	3.1419e-20	0.0219065	0.00288257	0	1.18171e-17	4.57256e-18	0.0700108
T cell CD4+ memory	0.017949	0.0142756	0.00801004	0	0	0	0.203474	0.12246	0.0237246	0	0	0
T cell CD4+ naive	0.0126473	0.00466819	4.39845e-18	0	0	4.21223e-19	0.0330003	0.0654299	0	0	0	5.78093e-18
T cell CD4+ (non-regulatory)	0.000622382	3.60412e-19	0	4.595e-18	0	0	0.0628152	0.026859	1.56476e-18	1.94235e-18	0	1.16998e-17
T cell CD4+ central memory	0.0122693	0.0144796	0.021532	0.013446	0.018684	0.0249986	0.0103928	0.0483	8.19656e-18	2.11483e-17	0.018938	0.0205662
T cell CD4+ effector memory	0.059388	0.0228229	0.0407524	0.00256269	0.00124543	0	0.181005	0.179161	0.00169082	8.91243e-18	0	0
T cell CD8+ naive	0.0181995	0.00631577	0.0110998	0.0123083	0.0123552	0.00753613	0.0330459	0.0180895	1.74086e-18	0	5.16298e-19	1.11303e-18
T cell CD8+	0.0132856	0.00221889	0.00667659	0.00174447	0.0219606	0.0210027	0.114852	0.123767	6.05653e-18	0	0	0
T cell CD8+ central memory	0.0139952	0.00681837	0.0053642	0	0.00133009	0.0148518	0.204917	0.214603	0.0344959	0	0	0
T cell CD8+ effector memory	0	4.84584e-19	2.27905e-22	0	0	0.01324	0.0510424	0.0875856	1.61578e-17	6.71135e-18	3.01743e-18	0
Class-switched memory B cell	2.19896e-18	2.11285e-18	0	0	0	1.10694e-18	0.00168559	6.35238e-18	0	0	1.68003e-17	0.00673589
Common lymphoid progenitor	0.0103767	0.00924515	0.0222366	0.0106521	0.0103825	0.0100375	0.0202025	0.00416939	0	0.00725923	4.8547e-18	0
Common myeloid progenitor	1.86817e-19	4.65871e-20	2.16674e-20	0.0183046	0.0101935	0.0240185	0	0	0.00667529	0.0120792	0.121863	0.0997378
Myeloid dendritic cell	0.00652458	0.00721762	0.00457667	0.0118819	0.00288496	0.0042501	0.0521465	0.0442981	0.0911168	0	1.98119e-18	2.89818e-19
Endothelial cell	0.0220093	0.0233845	0.0173016	0.00608382	0.0162512	0.0316182	0	8.24158e-19	0	0.12157	0.0518491	0.0852087
Eosinophil	1.31136e-18	1.7147e-18	0	0	2.48259e-19	7.17148e-20	1.01821e-17	0	0	0	0.0277817	0.00740628
Cancer associated fibroblast	0.00953347	2.95624e-18	9.82739e-20	7.78375e-18	0.021746	0.0270536	0	0	0.215849	0.0631504	2.69542e-17	0
Granulocyte-monocyte progenitor	0.00486465	0.00453628	0.00382878	0.00441213	0.00647349	0.00469679	3.71819e-18	1.60118e-18	0	0.00259451	0.246278	0.223892
Hematopoietic stem cell	0.0487986	0.097853	0.066774	0.117851	0.162771	0.125224	0.0145855	2.1537e-19	0.205882	0.519554	0.387812	0.138034
Macrophage	0.0489791	0.0263608	0.0341638	0.0194336	0.0260069	0.0169918	0.161494	0.172522	0.054865	3.77031e-18	0	0.00590609
Macrophage M1	0.0304827	0.0154582	0.0238908	0.0164889	0.0200399	0.0123602	0.100997	0.129806	0.0451182	0	7.01956e-19	0.00768001
Macrophage M2	0.0389996	0.027728	0.0246958	0.0241551	0.025682	0.0302491	0.0975297	0.074802	0.0583123	0	0.0107403	0.0187809
Mast cell	0.00278708	0.00171641	0.00442139	0.000101487	0.00144823	0.00386584	0.00689177	0	0.00752083	0	0.0286476	0
B cell memory	5.62736e-19	0	0	4.787e-19	0	0	0	5.77442e-20	0	0	6.54044e-18	0.0511365
Monocyte	0.0457902	0.0271544	0.0324961	0.0442158	0.019267	0.0414225	0.105648	0.119845	0.0335626	5.05881e-17	0.011629	0.0297274
B cell naive	0	0	0	0	1.66245e-18	0	0.00393098	1.58389e-18	3.5176e-18	1.89303e-18	7.24323e-20	0.0141649
Neutrophil	3.92954e-21	0	7.18418e-20	2.49773e-20	0.00264352	0.00158071	0	1.76899e-18	0	5.08725e-18	0.0253602	0.032058
NK cell	0.00342594	0.00242125	0.00750126	1.06191e-20	4.20434e-05	0	0.0612962	0.0456529	0.0239653	3.85812e-17	0	0
T cell NK	1.08285e-18	1.7131e-18	0.015993	0.0192701	0.00316305	0.0214773	1.03268e-17	0	0	1.85431e-17	0.0817173	0.113476
Plasmacytoid dendritic cell	5.88991e-19	0	0	0	0	1.41414e-19	0.0132069	0.0228185	5.12616e-18	0	2.98653e-18	0.0343499
B cell plasma	2.22756e-20	6.81257e-20	0.00273009	0.0096417	0.00492708	0.00908499	0	1.28795e-19	0.0210183	0	3.91611e-19	0
T cell gamma delta	0	9.0002e-18	0	0	8.58154e-20	0	1.42691e-17	0	0	2.59097e-17	0	0
T cell CD4+ Th1	0.112884	0.100768	0.11261	0.168183	0.132296	0.146883	0.0534572	0.283125	1.29758e-17	0.0978214	0.122269	0.113901
T cell CD4+ Th2	0	0	0	1.52646e-18	0.0164044	0.0155728	0.200019	0.0227284	0.0782641	0.134481	0	0
T cell regulatory (Tregs)	1.46699e-17	0.00425878	2.12786e-19	0.00286285	0.00133254	0.00688118	0.14387	0.076614	0.00483276	0	0	0

## Sheet: Estimate
	Ch1	Ch2	Ch3	N1	N2	N3	CH3	CH4	CH98	Not1	Not2	Not3
StromalScore	319.855	447.833	114.626	-183.92	7.02372	-123.72	635.289	359.442	174.639	1026.36	320.856	369.137
ImmuneScore	1437.75	849.102	811.713	660.367	455.554	474.281	2744.78	2967.7	648.303	-1605.57	114.997	-133.908
ESTIMATEScore	1757.6	1296.94	926.338	476.447	462.577	350.561	3380.07	3327.14	822.941	-579.206	435.853	235.229
TumorPurity	0.650174	0.700026	0.737819	0.780754	0.782025	0.792167	0.452578	0.459493	0.747978	0.867836	0.784464	0.802385

## Sheet: Immune checkpoint
	Ch1	Ch2	Ch3	N1	N2	N3	CH3	CH4	CH98	Not1	Not2	Not3
IC-ICGs	0.252542	0.204735	0.231799	0.218286	0.165968	0.150703	0.486435	0.483932	0.259407	-0.170678	0.0801376	0.12333
TC-ICGs	0.473377	0.608083	0.586123	0.522144	0.582916	0.600958	0.429633	0.456357	0.247754	0.406211	0.605568	0.658143
TIC-ICGs	-0.0890345	-0.090589	-0.0808222	-0.0768498	-0.117644	-0.0928809	0.17968	0.138351	-0.0250014	-0.341857	-0.115282	-0.134808

## Sheet: Immune related genes
	Ch1	Ch2	Ch3	N1	N2	N3	CH3	CH4	CH98	Not1	Not2	Not3
HCK	0.269167	0.17208	0.138854	0.113795	0.0435942	0.086741	0.409355	0.407016	0.176434	-0.266357	-0.0355191	-0.0596692
IgG	0.0591374	0.165532	0.0976598	0.181288	0.368131	0.34118	0.229631	0.302811	0.0232836	-0.20138	0.259227	0.315593
Interferon	0.354811	0.0901026	-0.0023962	0.0458557	0.0302819	0.00263434	0.446617	0.422085	0.309952	-0.215533	-0.4359	-0.327481
LCK	0.1335	0.0328138	0.0238637	0.0149902	0.0202642	0.0276219	0.353183	0.360884	0.0689788	-0.291961	-0.10633	-0.161093
MHC-I	0.560607	0.543013	0.557113	0.44777	0.345333	0.328603	0.561244	0.5641	0.501104	0.225233	0.447848	0.466462
MHC-II	0.414846	0.34547	0.323582	0.263294	0.199904	0.141185	0.5509	0.533866	0.44222	-0.165653	-0.0562234	-0.0204712
STAT1	0.230617	0.043495	0.153839	-0.0533598	-0.0111266	-0.0129677	0.477358	0.446945	0.17646	-0.356161	-0.0830049	-0.139063

## Sheet: Immunophenoscore 
ID	MHC_IPS	EC_IPS	IPS_IPS
Ch1	2.47906	-0.0315819	8
Ch2	1.92193	0.00854985	7
Ch3	2.25239	0.0117369	8
N1	1.03601	0.0621072	4
N2	0.917144	0.0571143	4
N3	0.731918	0.0169587	3
CH3	2.23048	-0.0798668	6
CH4	2.26062	-0.131903	7
CH98	1.74681	-0.00669458	6
Not1	0.211479	0.296931	3
Not2	0.989615	0.0502022	4
Not3	0.944257	-0.0376513	4
