# Supplementary material for: Cracking Chordoma's Conundrum: Immune Checkpoints Provide a Potential Modality
Source: Int J Med Sci. 2025 Apr 22;22(10):2318–32. doi: 10.7150/ijms.109721 (PMC12080586; doi:10.7150/ijms.109721)
Supplement: Supplementary file 1 — Supplementary figures and tables. [file ijmsv22p2318s1.zip › TableS3.xlsx]

## Sheet: Immune checkpoint
	T18	T1	T21	T23	T26	T27	T9	T10	T16	T2	T8	L6325	L7230	L3034	L3356	L3519	L3770	L5327	L5343	L5651	L7232	L6371	L6617	L6737	L7231	L7234	L3382	L4716	L6787	L7205
IC-ICGs	0.809966	0.664639	0.934996	0.911053	0.602243	0.598073	0.774219	0.749274	0.833199	0.788987	0.768084	0.804086	0.709001	0.737417	0.770184	0.812979	0.695769	0.801339	0.613531	0.652659	0.617628	0.976091	0.347494	0.760788	0.651657	0.813966	0.680064	0.804146	0.830226	0.829967
TC-ICGs	1.0619	1.02748	1.00916	1.0876	0.836851	0.917484	1.04062	1.06794	0.925549	1.03343	0.983671	0.920796	1.08688	0.912114	1.05405	1.12392	1.15256	0.991734	1.0565	0.959311	0.862833	0.899337	0.987189	1.04077	1.11227	1.01429	0.926817	1.13687	1.04313	0.845817
TIC-ICGs	0.36706	0.384731	0.408347	0.419037	0.316057	0.390326	0.325813	0.400653	0.438203	0.432568	0.264001	0.427543	0.304565	0.306923	0.335392	0.348201	0.469121	0.359772	0.30246	0.357414	0.290019	0.420332	0.152564	0.35937	0.274035	0.322581	0.333521	0.330074	0.370569	0.330725

## Sheet: Immune gene
	T18	T1	T21	T23	T26	T27	T9	T10	T16	T2	T8	L6325	L7230	L3034	L3356	L3519	L3770	L5327	L5343	L5651	L7232	L6371	L6617	L6737	L7231	L7234	L3382	L4716	L6787	L7205
HCK	0.674682	0.408529	0.716114	0.676621	0.507292	0.505688	0.600953	0.678359	0.722362	0.686448	0.618392	0.718523	0.640746	0.647929	0.693561	0.644362	0.610524	0.613286	0.463262	0.681617	0.521044	0.719007	0.146172	0.690476	0.543668	0.609853	0.622196	0.651988	0.614158	0.465138
IgG	0.492507	0.0775884	0.591612	0.457532	0.113327	0.0530846	0.241989	0.37858	0.181946	0.455067	0.183979	0.490767	0.257234	0.246518	0.326239	0.103387	0.255751	0.264255	0.365999	0.298577	0.223306	0.512971	-0.197394	0.180713	0.119755	0.474331	0.194872	0.237169	0.421079	-0.00212441
Interferon	0.491658	0.596904	0.497379	0.483187	0.374625	0.581387	0.504109	0.551565	0.557653	0.47149	0.591471	0.566965	0.543655	0.505811	0.63366	0.464844	0.535971	0.580039	0.505016	0.730236	0.657779	0.516316	0.383163	0.414144	0.481114	0.545277	0.498943	0.534538	0.455043	0.529601
LCK	0.554841	0.354429	0.639431	0.604495	0.402191	0.373362	0.507971	0.467594	0.580296	0.489733	0.465745	0.585641	0.518111	0.529613	0.592432	0.50388	0.508831	0.526239	0.426328	0.508477	0.329698	0.660362	0.132461	0.530144	0.399914	0.51112	0.428375	0.505472	0.514783	0.471229
MHC-I	0.525765	0.476439	0.55325	0.526159	0.313393	0.481819	0.383798	0.591925	0.536403	0.555042	0.531996	0.509112	0.519909	0.368226	0.468819	0.549274	0.425743	0.519715	0.463579	0.442844	0.499767	0.523315	0.454562	0.51351	0.516992	0.40305	0.481259	0.553817	0.460098	0.633986
MHC-II	0.712865	0.565885	0.781692	0.749209	0.533052	0.508519	0.642849	0.66507	0.740118	0.703846	0.665079	0.699177	0.643082	0.64782	0.5931	0.642553	0.56521	0.678601	0.507749	0.55047	0.50457	0.802606	0.187297	0.643875	0.604693	0.702702	0.610533	0.693758	0.666933	0.630743
STAT1	0.581638	0.586275	0.648903	0.648581	0.433525	0.576592	0.432272	0.576611	0.585412	0.601848	0.465756	0.593413	0.52479	0.513199	0.590038	0.537495	0.59482	0.56144	0.497472	0.668234	0.547636	0.6957	0.359843	0.510978	0.552264	0.577598	0.370759	0.667087	0.626067	0.67846
