# Supplementary material for: Cracking Chordoma's Conundrum: Immune Checkpoints Provide a Potential Modality
Source: Int J Med Sci. 2025 Apr 22;22(10):2318–32. doi: 10.7150/ijms.109721 (PMC12080586; doi:10.7150/ijms.109721)
Supplement: Supplementary file 1 — Supplementary figures and tables. [file ijmsv22p2318s1.zip › TableS4.xlsx]

## Sheet: C2
	ID	Description	setSize	enrichmentScore	NES	pvalue	p.adjust	qvalue	rank	leading_edge	core_enrichment
REACTOME_SIGNALING_BY_THE_B_CELL_RECEPTOR_BCR	REACTOME_SIGNALING_BY_THE_B_CELL_RECEPTOR_BCR	Signaling By The B Cell Receptor Bcr	164	0.833506	3.60336	2.36559e-55	2.40636e-52	2.23345e-52	602	tags=31%, list=2%, signal=31%	28461/28796/28816/28881/28449/28452/28912/28776/28937/28913/28874/28893/28825/28809/28919/28815/28933/28454/28908/28813/28878/28822/28457/28938/28465/28823/28940/28914/28395/3507/28439/3539/28896/28450/28434/28793/28791/28930/3538/28442/28299/28394/28420/28392/28901/28817/28883/973/28903/28797/640/640/28474/28921/28778/930/3495/28424
REACTOME_PARASITE_INFECTION	REACTOME_PARASITE_INFECTION	Parasite Infection	115	0.891821	3.58325	2.283e-55	2.40636e-52	2.23345e-52	739	tags=49%, list=3%, signal=48%	28461/28796/28816/28881/28449/28452/28912/28776/28937/28913/28874/28893/28825/28809/28919/28815/28933/28454/28908/28813/28878/28822/28457/28938/28465/28823/3503/28940/28914/3500/28395/28439/3539/28896/28450/28434/3501/28793/28791/28930/3538/28442/28299/28394/28420/28392/28901/28817/28883/28903/28797/28474/28921/4620/28778/917/28424/919
REACTOME_FCERI_MEDIATED_NF_KB_ACTIVATION	REACTOME_FCERI_MEDIATED_NF_KB_ACTIVATION	Fceri Mediated Nf Kb Activation	134	0.867808	3.57268	2.43231e-55	2.40636e-52	2.23345e-52	364	tags=33%, list=1%, signal=33%	28461/28796/28816/28881/28449/28452/28912/28776/28937/28913/28874/28893/28825/28809/28919/28815/28933/28454/28908/28813/28878/28822/28457/28938/28465/28823/28940/28914/28395/28439/3539/28896/28450/28434/28793/28791/28930/3538/28442/28299/28394/28420/28392/28901/28817/28883/28903/28797/28474/28921/28778
REACTOME_CD22_MEDIATED_BCR_REGULATION	REACTOME_CD22_MEDIATED_BCR_REGULATION	Cd22 Mediated Bcr Regulation	60	0.966314	3.5234	2.08692e-53	1.54849e-50	1.43723e-50	602	tags=92%, list=2%, signal=90%	28461/28796/28816/28881/28449/28452/28912/28776/28937/28913/28874/28893/28825/28809/28919/28815/28933/28454/28908/28813/28878/28822/28457/28938/28465/28823/28940/28914/28395/3507/28439/3539/28896/28450/28434/28793/28791/28930/3538/28442/28299/28394/28420/28392/28901/28817/28883/973/28903/28797/28474/28921/28778/3495/28424
REACTOME_FCGAMMA_RECEPTOR_FCGR_DEPENDENT_PHAGOCYTOSIS	REACTOME_FCGAMMA_RECEPTOR_FCGR_DEPENDENT_PHAGOCYTOSIS	Fcgamma Receptor Fcgr Dependent Phagocytosis	142	0.850835	3.556	3.14043e-53	1.86416e-50	1.73021e-50	739	tags=40%, list=3%, signal=39%	28461/28796/28816/28881/28449/28452/28912/28776/28937/28913/28874/28893/28825/28809/28919/28815/28933/28454/28908/28813/28878/28822/28457/28938/28465/28823/3503/28940/28914/3500/28395/28439/3539/28896/28450/28434/3501/28793/28791/28930/3538/28442/28299/28394/28420/28392/28901/28817/28883/28903/28797/28474/28921/4620/28778/917/28424/919
REACTOME_ANTIGEN_ACTIVATES_B_CELL_RECEPTOR_BCR_LEADING_TO_GENERATION_OF_SECOND_MESSENGERS	REACTOME_ANTIGEN_ACTIVATES_B_CELL_RECEPTOR_BCR_LEADING_TO_GENERATION_OF_SECOND_MESSENGERS	Antigen Activates B Cell Receptor Bcr Leading To Generation Of Second Messengers	85	0.924333	3.56875	1.82278e-51	7.72857e-49	7.17324e-49	602	tags=67%, list=2%, signal=66%	28461/28796/28816/28881/28449/28452/28912/28776/28937/28913/28874/28893/28825/28809/28919/28815/28933/28454/28908/28813/28878/28822/28457/28938/28465/28823/28940/28914/28395/3507/28439/3539/28896/28450/28434/28793/28791/28930/3538/28442/28299/28394/28420/28392/28901/28817/28883/973/28903/28797/640/640/28474/28921/28778/930/3495/28424
REACTOME_FCGR_ACTIVATION	REACTOME_FCGR_ACTIVATION	Fcgr Activation	68	0.951206	3.53397	1.72302e-51	7.72857e-49	7.17324e-49	739	tags=83%, list=3%, signal=81%	28461/28796/28816/28881/28449/28452/28912/28776/28937/28913/28874/28893/28825/28809/28919/28815/28933/28454/28908/28813/28878/28822/28457/28938/28465/28823/3503/28940/28914/3500/28395/28439/3539/28896/28450/28434/3501/28793/28791/28930/3538/28442/28299/28394/28420/28392/28901/28817/28883/28903/28797/28474/28921/28778/917/28424/919
REACTOME_FC_EPSILON_RECEPTOR_FCERI_SIGNALING	REACTOME_FC_EPSILON_RECEPTOR_FCERI_SIGNALING	Fc Epsilon Receptor Fceri Signaling	184	0.797161	3.4342	5.68641e-51	2.10966e-48	1.95807e-48	683	tags=26%, list=3%, signal=25%	28461/28796/28816/28881/28449/28452/28912/28776/28937/28913/28874/28893/28825/28809/28919/28815/28933/28454/28908/28813/28878/28822/28457/28938/28465/28823/28940/28914/28395/28439/3539/28896/28450/28434/28793/28791/28930/3538/28442/28299/28394/28420/28392/28901/28817/28883/28903/28797/28474/28921/28778/28424/7294
REACTOME_ROLE_OF_PHOSPHOLIPIDS_IN_PHAGOCYTOSIS	REACTOME_ROLE_OF_PHOSPHOLIPIDS_IN_PHAGOCYTOSIS	Role Of Phospholipids In Phagocytosis	81	0.92586	3.55912	1.13182e-49	3.73248e-47	3.46429e-47	739	tags=70%, list=3%, signal=69%	28461/28796/28816/28881/28449/28452/28912/28776/28937/28913/28874/28893/28825/28809/28919/28815/28933/28454/28908/28813/28878/28822/28457/28938/28465/28823/3503/28940/28914/3500/28395/28439/3539/28896/28450/28434/3501/28793/28791/28930/3538/28442/28299/28394/28420/28392/28901/28817/28883/28903/28797/28474/28921/28778/917/28424/919
REACTOME_SCAVENGING_OF_HEME_FROM_PLASMA	REACTOME_SCAVENGING_OF_HEME_FROM_PLASMA	Scavenging Of Heme From Plasma	68	0.946012	3.51467	4.16028e-49	1.23477e-46	1.14605e-46	602	tags=81%, list=2%, signal=79%	28461/28796/28816/28881/28449/28452/28912/28776/28937/28913/28874/28893/28825/28809/28919/28815/28933/28454/28908/28813/28878/3512/28822/28457/28938/28465/28823/28940/3493/28914/28395/28439/3539/28896/28450/28434/28793/28791/28930/3538/28442/28299/28394/28420/28392/28901/28817/28883/28903/28797/28474/28921/28778/9332/28424
REACTOME_FCERI_MEDIATED_MAPK_ACTIVATION	REACTOME_FCERI_MEDIATED_MAPK_ACTIVATION	Fceri Mediated Mapk Activation	86	0.915024	3.53634	2.02173e-48	5.45498e-46	5.06302e-46	364	tags=58%, list=1%, signal=57%	28461/28796/28816/28881/28449/28452/28912/28776/28937/28913/28874/28893/28825/28809/28919/28815/28933/28454/28908/28813/28878/28822/28457/28938/28465/28823/28940/28914/28395/28439/3539/28896/28450/28434/28793/28791/28930/3538/28442/28299/28394/28420/28392/28901/28817/28883/28903/28797/28474/28921/28778
REACTOME_POTENTIAL_THERAPEUTICS_FOR_SARS	REACTOME_POTENTIAL_THERAPEUTICS_FOR_SARS	Potential Therapeutics For Sars	152	0.823986	3.51063	3.96427e-48	9.80496e-46	9.10044e-46	602	tags=34%, list=2%, signal=33%	28461/28796/28816/28881/28449/28452/28912/28776/28937/28913/28874/28893/28825/28809/28919/28815/28933/28454/28908/28813/28878/28822/28457/28938/28465/28823/28940/28914/28395/3507/28439/3539/28896/28450/28434/28793/28791/28930/3538/28442/28299/28394/28420/28392/28901/28817/28883/973/28903/28797/28474/28921/28778/3495/28424
REACTOME_ROLE_OF_LAT2_NTAL_LAB_ON_CALCIUM_MOBILIZATION	REACTOME_ROLE_OF_LAT2_NTAL_LAB_ON_CALCIUM_MOBILIZATION	Role Of Lat2 Ntal Lab On Calcium Mobilization	70	0.939079	3.50002	2.13886e-46	4.88318e-44	4.5323e-44	364	tags=72%, list=1%, signal=71%	28461/28796/28816/28881/28449/28452/28912/28776/28937/28913/28874/28893/28825/28809/28919/28815/28933/28454/28908/28813/28878/28822/28457/28938/28465/28823/28940/28914/28395/28439/3539/28896/28450/28434/28793/28791/28930/3538/28442/28299/28394/28420/28392/28901/28817/28883/28903/28797/28474/28921/28778
REACTOME_FCGR3A_MEDIATED_IL10_SYNTHESIS	REACTOME_FCGR3A_MEDIATED_IL10_SYNTHESIS	Fcgr3a Mediated Il10 Synthesis	93	0.898148	3.48739	2.55558e-46	5.41783e-44	5.02853e-44	739	tags=59%, list=3%, signal=58%	28461/28796/28816/28881/28449/28452/28912/28776/28937/28913/28874/28893/28825/28809/28919/28815/28933/28454/28908/28813/28878/28822/28457/28938/28465/28823/3503/28940/28914/3500/28395/28439/3539/28896/28450/28434/3501/28793/28791/28930/3538/28442/28299/28394/28420/28392/28901/28817/28883/28903/28797/28474/28921/28778/917/28424/919
REACTOME_IMMUNOREGULATORY_INTERACTIONS_BETWEEN_A_LYMPHOID_AND_A_NON_LYMPHOID_CELL	REACTOME_IMMUNOREGULATORY_INTERACTIONS_BETWEEN_A_LYMPHOID_AND_A_NON_LYMPHOID_CELL	Immunoregulatory Interactions Between A Lymphoid And A Non Lymphoid Cell	181	0.778188	3.35639	8.21527e-45	1.62553e-42	1.50873e-42	2694	tags=48%, list=10%, signal=44%	28461/28796/28816/28881/28449/28452/28912/28776/28937/28913/28874/28893/28825/28809/28919/28815/28933/28454/28908/28813/28878/28822/28457/28938/28465/28823/28940/28914/28395/28439/3539/28896/28450/28434/28793/28791/28930/3538/28442/28299/28394/28420/28392/28901/28817/28883/946/28903/28797/28474/28921/910/959/3812/3812/3812/3812/3812/3812/3812/3812/3812/3812/3812/3812/3812/3812/3812/3812/3812/3812…
REACTOME_COMPLEMENT_CASCADE	REACTOME_COMPLEMENT_CASCADE	Complement Cascade	106	0.866748	3.44591	3.64201e-44	6.75593e-42	6.27049e-42	1555	tags=53%, list=6%, signal=50%	28461/28796/28816/28881/28449/28452/28912/28776/28937/28913/28874/28893/28825/28809/28919/28815/28933/28454/28908/1380/28813/28878/28822/28457/28938/28465/28823/3503/28940/28914/3500/28395/28439/3539/28896/28450/28434/3501/28793/28791/28930/3538/28442/28299/28394/28420/28392/28901/28817/28883/28903/28797/28474/28921/28778/930/28424/27202/1378/1370/730/729/1991/1991/3004/712/714/713/4153
REACTOME_FCERI_MEDIATED_CA_2_MOBILIZATION	REACTOME_FCERI_MEDIATED_CA_2_MOBILIZATION	Fceri Mediated Ca 2 Mobilization	85	0.902998	3.48637	4.12202e-44	7.19657e-42	6.67946e-42	683	tags=62%, list=3%, signal=60%	28461/28796/28816/28881/28449/28452/28912/28776/28937/28913/28874/28893/28825/28809/28919/28815/28933/28454/28908/28813/28878/28822/28457/28938/28465/28823/28940/28914/28395/28439/3539/28896/28450/28434/28793/28791/28930/3538/28442/28299/28394/28420/28392/28901/28817/28883/28903/28797/28474/28921/28778/28424/7294
REACTOME_LEISHMANIA_INFECTION	REACTOME_LEISHMANIA_INFECTION	Leishmania Infection	216	0.738212	3.22069	8.13044e-44	1.34062e-41	1.24429e-41	739	tags=27%, list=3%, signal=27%	28461/28796/28816/28881/28449/28452/28912/28776/28937/28913/28874/28893/28825/28809/28919/28815/28933/28454/28908/28813/28878/28822/28457/28938/28465/28823/3503/28940/28914/3500/28395/28439/3539/28896/28450/28434/3501/28793/28791/28930/3538/28442/28299/28394/28420/1800/28392/28901/28817/28883/28903/28797/28474/28921/1511/4620/28778/917/9332/28424/919
REACTOME_CREATION_OF_C4_AND_C2_ACTIVATORS	REACTOME_CREATION_OF_C4_AND_C2_ACTIVATORS	Creation Of C4 And C2 Activators	69	0.929232	3.45929	9.1902e-44	1.43561e-41	1.33245e-41	364	tags=76%, list=1%, signal=75%	28461/28796/28816/28881/28449/28452/28912/28776/28937/28913/28874/28893/28825/28809/28919/28815/28933/28454/28908/28813/28878/28822/28457/28938/28465/28823/3503/28940/28914/3500/28395/28439/3539/28896/28450/28434/3501/28793/28791/28930/3538/28442/28299/28394/28420/28392/28901/28817/28883/28903/28797/28474/28921/28778
REACTOME_INITIAL_TRIGGERING_OF_COMPLEMENT	REACTOME_INITIAL_TRIGGERING_OF_COMPLEMENT	Initial Triggering Of Complement	77	0.911285	3.43555	2.87806e-42	4.27103e-40	3.96414e-40	364	tags=55%, list=1%, signal=54%	28461/28796/28816/28881/28449/28452/28912/28776/28937/28913/28874/28893/28825/28809/28919/28815/28933/28454/28908/28813/28878/28822/28457/28938/28465/28823/3503/28940/28914/3500/28395/28439/3539/28896/28450/28434/3501/28793/28791/28930/3538/28442/28299/28394/28420/28392/28901/28817/28883/28903/28797/28474/28921/28778
REACTOME_BINDING_AND_UPTAKE_OF_LIGANDS_BY_SCAVENGER_RECEPTORS	REACTOME_BINDING_AND_UPTAKE_OF_LIGANDS_BY_SCAVENGER_RECEPTORS	Binding And Uptake Of Ligands By Scavenger Receptors	96	0.875812	3.41046	5.48686e-42	7.75476e-40	7.19755e-40	602	tags=54%, list=2%, signal=53%	28461/28796/28816/28881/28449/28452/28912/28776/28937/28913/28874/28893/28825/28809/28919/28815/28933/28454/28908/28813/28878/3512/28822/28457/28938/28465/28823/28940/3493/28914/28395/28439/3539/28896/28450/28434/28793/28791/28930/3538/28442/28299/28394/28420/28392/28901/28817/28883/28903/28797/28474/28921/28778/9332/28424
REACTOME_ANTI_INFLAMMATORY_RESPONSE_FAVOURING_LEISHMANIA_PARASITE_INFECTION	REACTOME_ANTI_INFLAMMATORY_RESPONSE_FAVOURING_LEISHMANIA_PARASITE_INFECTION	Anti Inflammatory Response Favouring Leishmania Parasite Infection	131	0.824219	3.39276	1.68923e-41	2.27892e-39	2.11517e-39	739	tags=44%, list=3%, signal=43%	28461/28796/28816/28881/28449/28452/28912/28776/28937/28913/28874/28893/28825/28809/28919/28815/28933/28454/28908/28813/28878/28822/28457/28938/28465/28823/3503/28940/28914/3500/28395/28439/3539/28896/28450/28434/3501/28793/28791/28930/3538/28442/28299/28394/28420/1800/28392/28901/28817/28883/28903/28797/28474/28921/28778/917/9332/28424/919
REACTOME_CELL_SURFACE_INTERACTIONS_AT_THE_VASCULAR_WALL	REACTOME_CELL_SURFACE_INTERACTIONS_AT_THE_VASCULAR_WALL	Cell Surface Interactions At The Vascular Wall	181	0.725296	3.12826	7.662e-34	9.88732e-32	9.17687e-32	1266	tags=35%, list=5%, signal=34%	28461/28796/28816/28881/28449/28452/28912/28776/28937/28913/28874/28893/28825/5672/5672/28809/28919/28815/28933/28454/28908/28813/28878/3512/28822/28457/28938/28465/28823/28940/3493/28914/28395/3507/28439/3539/28896/28450/28434/28793/28791/28930/3538/28442/28299/28394/28420/28392/28901/28817/28883/28903/28797/28474/28921/28778/28424/914/6401/55423/8832/3932/962/284/4099/1277/51378/29802/9046
WP_EXTRAFOLLICULAR_AND_FOLLICULAR_B_CELL_ACTIVATION_BY_SARS_COV_2	WP_EXTRAFOLLICULAR_AND_FOLLICULAR_B_CELL_ACTIVATION_BY_SARS_COV_2	Extrafollicular And Follicular B Cell Activation By Sars Cov 2	73	0.766948	2.87736	3.60568e-17	4.45902e-15	4.13862e-15	3309	tags=53%, list=12%, signal=47%	1380/83416/973/5079/3558/931/29851/959/151888/1236/59067/100885789/6363/930/10563/4068/1378/6387/969/5788/5788/3662/643/57823/3458/30009/5133/5133/3586/912/23308/1880/3394/7852/639/941/3689/6850/2113/6366/933/57379/9839/10148/10673
KEGG_CYTOKINE_CYTOKINE_RECEPTOR_INTERACTION	KEGG_CYTOKINE_CYTOKINE_RECEPTOR_INTERACTION	Cytokine Cytokine Receptor Interaction	230	0.484876	2.12054	5.68777e-12	6.75252e-10	6.26733e-10	4104	tags=40%, list=15%, signal=35%	1233/6358/6358/3558/3575/1237/3568/959/1236/59067/10663/6363/3559/10563/939/2322/6362/6362/6362/2829/23495/4283/6356/6387/6357/1235/3624/5617/6367/643/944/3458/6361/8809/729230/115650/6352/6352/6373/4804/3586/6360/6360/8807/83729/3593/3815/5156/8600/3587/1234/6846/2833/9547/3627/356/6369/608/7852/10913/3560/3554/1230/58191/6375/3953/7850/4254/6366/53832/55801/658/7292/3082/1439/9180/3561/50615/36…
PID_IL12_2PATHWAY	PID_IL12_2PATHWAY	Il12 2pathway	61	0.687743	2.52994	7.7575e-10	8.85548e-08	8.21918e-08	4104	tags=61%, list=15%, signal=52%	3558/925/917/3559/916/919/915/3458/926/30009/8809/3001/3932/8320/8807/3593/6775/1234/356/3560/3554/920/3105/3105/3105/3105/3105/3105/3105/3105/3122/3122/3122/3122/3122/3122/3122/3122/3561/3594/3002/6351/6351/6351/567/567/3717/4843/3606
REACTOME_COSTIMULATION_BY_THE_CD28_FAMILY	REACTOME_COSTIMULATION_BY_THE_CD28_FAMILY	Costimulation By The Cd28 Family	72	0.651194	2.44114	1.38212e-09	1.51931e-07	1.41014e-07	2226	tags=41%, list=8%, signal=38%	3119/3119/3119/3119/3119/3119/3119/29851/151888/28664/917/3117/3117/3117/3117/3117/3117/3117/3117/3117/3117/3117/3117/3117/3117/28682/916/28589/940/919/3123/3123/3123/3123/3123/3123/915/28653/3932/5133/5133/9402/1493/23308/3127/942/941/920/3122/3122/3122/3122/3122/3122/3122/3122
WP_ALLOGRAFT_REJECTION	WP_ALLOGRAFT_REJECTION	Allograft Rejection	83	0.606887	2.33091	2.38386e-09	2.52689e-07	2.34532e-07	3407	tags=52%, list=13%, signal=46%	3558/3119/3119/3119/3119/3119/3119/3119/959/59067/6363/3559/3117/3117/3117/3117/3117/3117/3117/3117/3117/3117/3117/3117/3117/3117/10563/4283/6387/940/643/3123/3123/3123/3123/3123/3123/3458/6373/3586/3593/730/5156/1493/729/3112/3112/3112/3112/3112/3112/712/714/713/356/3111/3111/3111/3111/3111/3111/3111/3127/50943/942/941/3109/3109/3109/3109/3109/3109/3109/3109/3105/3105/3105/3105/3105/3105/3105/31…
KEGG_HEMATOPOIETIC_CELL_LINEAGE	KEGG_HEMATOPOIETIC_CELL_LINEAGE	Hematopoietic Cell Lineage	79	0.621602	2.3772	2.7187e-09	2.78245e-07	2.58252e-07	2374	tags=47%, list=9%, signal=43%	1380/3575/931/910/3568/925/917/3559/921/930/914/2322/916/1378/913/924/911/3123/3123/3123/3123/3123/3123/915/926/948/3815/912/3676/945/290/3127/3554/909/2811/920/7850/3122/3122/3122/3122/3122/3122/3122/3122/4254/952
PID_CD8_TCR_PATHWAY	PID_CD8_TCR_PATHWAY	Cd8 Tcr Pathway	53	0.703802	2.49299	3.7139e-09	3.67428e-07	3.41027e-07	3689	tags=55%, list=14%, signal=47%	925/917/916/5788/5788/940/919/915/926/3932/9402/7535/7535/83593/5579/942/941/3937/3105/3105/3105/3105/3105/3105/3105/3105/1326/10125/10235/5588/5551/5777/2534/567/567/8915
PID_CD8_TCR_DOWNSTREAM_PATHWAY	PID_CD8_TCR_DOWNSTREAM_PATHWAY	Cd8 Tcr Downstream Pathway	53	0.702023	2.48669	4.78495e-09	4.5812e-07	4.25202e-07	3622	tags=48%, list=13%, signal=42%	3558/925/917/3559/916/919/915/3458/926/8320/6775/4772/356/5579/3560/4773/3105/3105/3105/3105/3105/3105/3105/3105/1961/5778/3561/3604/5588/5551/3002/567/567
PID_TCR_PATHWAY	PID_TCR_PATHWAY	Tcr Pathway	64	0.649523	2.4123	5.34957e-09	4.96172e-07	4.6052e-07	3689	tags=47%, list=14%, signal=40%	917/916/5788/5788/940/919/915/3932/9402/84174/7535/7535/83593/5579/2533/942/941/3937/920/3122/3122/3122/3122/3122/3122/3122/3122/11184/1326/10125/10235/5588/5777/2534/7454/8915
BIOCARTA_CTLA4_PATHWAY	BIOCARTA_CTLA4_PATHWAY	Ctla4 Pathway	20	0.866405	2.44691	6.51972e-09	5.8638e-07	5.44246e-07	2226	tags=84%, list=8%, signal=78%	3558/29851/917/916/940/919/3123/3123/3123/3123/3123/3123/915/3932/1493/23308/3127/942/941/3122/3122/3122/3122/3122/3122/3122/3122
WP_T_CELL_ACTIVATION_SARS_COV_2	WP_T_CELL_ACTIVATION_SARS_COV_2	T Cell Activation Sars Cov 2	85	0.589217	2.2749	2.23657e-08	1.9524e-06	1.81211e-06	3265	tags=39%, list=12%, signal=35%	3558/29851/6363/917/916/5788/5788/940/919/3123/3123/3123/3123/3123/3123/915/3458/8809/3932/3593/6775/4772/9402/1493/7535/7535/64798/942/941/3937/920/3122/3122/3122/3122/3122/3122/3122/3122/10125/3708/5588/149233/2534/3594
WP_INFLAMMATORY_RESPONSE_PATHWAY	WP_INFLAMMATORY_RESPONSE_PATHWAY	Inflammatory Response Pathway	28	0.797285	2.45978	2.47039e-08	2.0367e-06	1.89036e-06	1950	tags=57%, list=7%, signal=53%	3558/3568/959/3559/940/3458/7057/3932/1277/7535/7535/1278/3560/1281/1281/942/941
WP_T_CELL_ANTIGEN_RECEPTOR_TCR_PATHWAY_DURING_STAPHYLOCOCCUS_AUREUS_INFECTION	WP_T_CELL_ANTIGEN_RECEPTOR_TCR_PATHWAY_DURING_STAPHYLOCOCCUS_AUREUS_INFECTION	T Cell Antigen Receptor Tcr Pathway During Staphylococcus Aureus Infection	60	0.647115	2.35953	2.42041e-08	2.0367e-06	1.89036e-06	3183	tags=34%, list=12%, signal=30%	3558/29851/959/925/5788/5788/940/915/3458/3932/5133/5133/3586/9402/1493/7535/7535/3937/920/4773/1326/5588/5777/2534
REACTOME_GENERATION_OF_SECOND_MESSENGER_MOLECULES	REACTOME_GENERATION_OF_SECOND_MESSENGER_MOLECULES	Generation Of Second Messenger Molecules	37	0.744674	2.38014	3.73449e-08	2.99567e-06	2.78042e-06	2226	tags=53%, list=8%, signal=48%	3119/3119/3119/3119/3119/3119/3119/28664/917/3117/3117/3117/3117/3117/3117/3117/3117/3117/3117/3117/3117/3117/3117/28682/916/28589/919/3123/3123/3123/3123/3123/3123/915/28653/3932/9402/7535/7535/3127/2533/3937/920/3122/3122/3122/3122/3122/3122/3122/3122
WP_MODULATORS_OF_TCR_SIGNALING_AND_T_CELL_ACTIVATION	WP_MODULATORS_OF_TCR_SIGNALING_AND_T_CELL_ACTIVATION	Modulators Of Tcr Signaling And T Cell Activation	61	0.630433	2.31912	1.23465e-07	9.64323e-06	8.95033e-06	5341	tags=50%, list=20%, signal=40%	925/917/921/4068/916/940/919/399/915/3932/53347/9402/7535/7535/1606/3937/7128/11184/1326/10019/5588/868/5777/5966/8915/677/10892/4790/3702/7409/9020/9020/5922
KEGG_INTESTINAL_IMMUNE_NETWORK_FOR_IGA_PRODUCTION	KEGG_INTESTINAL_IMMUNE_NETWORK_FOR_IGA_PRODUCTION	Intestinal Immune Network For Iga Production	43	0.684138	2.26174	1.79674e-07	1.36737e-05	1.26911e-05	2488	tags=66%, list=9%, signal=60%	3558/3119/3119/3119/3119/3119/3119/3119/29851/959/3117/3117/3117/3117/3117/3117/3117/3117/3117/3117/3117/3117/3117/3117/23495/6387/940/3123/3123/3123/3123/3123/3123/115650/3586/3112/3112/3112/3112/3112/3112/3676/23308/608/7852/3111/3111/3111/3111/3111/3111/3111/3127/942/941/3109/3109/3109/3109/3109/3109/3109/3109/3122/3122/3122/3122/3122/3122/3122/3122/3108/3108/3108/3108/3108/3108/3108/3108/3695
WP_T_CELL_RECEPTOR_SIGNALING_PATHWAY	WP_T_CELL_RECEPTOR_SIGNALING_PATHWAY	T Cell Receptor Signaling Pathway	75	0.588811	2.22632	2.15944e-07	1.60231e-05	1.48717e-05	5240	tags=45%, list=19%, signal=36%	29851/925/917/916/940/919/915/3932/4772/9402/8631/7535/7535/2533/3937/920/4773/11184/1326/10019/3708/10451/5588/868/2534/5966/7454/8915/9051/10892/4790/3702/7409/9020/9020
WP_CANCER_IMMUNOTHERAPY_BY_PD_1_BLOCKADE	WP_CANCER_IMMUNOTHERAPY_BY_PD_1_BLOCKADE	Cancer Immunotherapy By Pd 1 Blockade	23	0.809349	2.38004	2.76713e-07	2.00313e-05	1.8592e-05	2168	tags=74%, list=8%, signal=68%	925/917/916/3123/3123/3123/3123/3123/3123/915/3458/926/3932/5133/5133/4772/7535/7535/10538/4773/3105/3105/3105/3105/3105/3105/3105/3105
REACTOME_TCR_SIGNALING	REACTOME_TCR_SIGNALING	Tcr Signaling	121	0.49184	2.02014	3.3924e-07	2.3973e-05	2.22504e-05	2226	tags=28%, list=8%, signal=26%	50852/3119/3119/3119/3119/3119/3119/3119/28664/917/3117/3117/3117/3117/3117/3117/3117/3117/3117/3117/3117/3117/3117/3117/28682/916/5788/5788/28589/919/26191/3123/3123/3123/3123/3123/3123/915/28653/3932/143471/9402/7535/7535/3127/2533/3937/920/3122/3122/3122/3122/3122/3122/3122/3122
REACTOME_PD_1_SIGNALING	REACTOME_PD_1_SIGNALING	Pd 1 Signaling	26	0.785138	2.38646	3.79917e-07	2.62231e-05	2.43389e-05	2226	tags=56%, list=8%, signal=51%	3119/3119/3119/3119/3119/3119/3119/28664/917/3117/3117/3117/3117/3117/3117/3117/3117/3117/3117/3117/3117/3117/3117/28682/916/28589/919/3123/3123/3123/3123/3123/3123/915/28653/3932/5133/5133/3127/920/3122/3122/3122/3122/3122/3122/3122/3122
KEGG_PRIMARY_IMMUNODEFICIENCY	KEGG_PRIMARY_IMMUNODEFICIENCY	Primary Immunodeficiency	33	0.728079	2.30984	3.96159e-07	2.67227e-05	2.48026e-05	2112	tags=37%, list=8%, signal=34%	973/3575/29851/959/925/930/23495/916/5788/5788/915/926/115650/3932/7535/7535/695/920
KEGG_SYSTEMIC_LUPUS_ERYTHEMATOSUS	KEGG_SYSTEMIC_LUPUS_ERYTHEMATOSUS	Systemic Lupus Erythematosus	119	0.485674	1.98559	5.34863e-07	3.52772e-05	3.27424e-05	3028	tags=47%, list=11%, signal=42%	3119/3119/3119/3119/3119/3119/3119/1511/959/8332/8346/3117/3117/3117/3117/3117/3117/3117/3117/3117/3117/3117/3117/3117/3117/940/8356/3123/3123/3123/3123/3123/3123/3458/3586/730/8968/729/3112/3112/3112/3112/3112/3112/317772/8331/1991/1991/712/714/713/2904/3111/3111/3111/3111/3111/3111/3111/3127/8355/942/8343/941/8969/3109/3109/3109/3109/3109/3109/3109/3109/3122/3122/3122/3122/3122/3122/3122/3122/3…
PID_IL12_STAT4_PATHWAY	PID_IL12_STAT4_PATHWAY	Il12 Stat4 Pathway	32	0.741263	2.356	6.23532e-07	4.02314e-05	3.73406e-05	2226	tags=59%, list=8%, signal=54%	3558/917/3559/916/940/919/915/3458/30009/8809/8807/6775/942/941/920/3122/3122/3122/3122/3122/3122/3122/3122
WP_SELECTIVE_EXPRESSION_OF_CHEMOKINE_RECEPTORS_DURING_T_CELL_POLARIZATION	WP_SELECTIVE_EXPRESSION_OF_CHEMOKINE_RECEPTORS_DURING_T_CELL_POLARIZATION	Selective Expression Of Chemokine Receptors During T Cell Polarization	27	0.764187	2.33728	1.00786e-06	6.36452e-05	5.90721e-05	3740	tags=59%, list=14%, signal=51%	1233/3558/959/1236/940/3458/8809/729230/3593/1234/2833/7852/1230/920/3594/6351/6351/6351/3459
WP_TYROBP_CAUSAL_NETWORK_IN_MICROGLIA	WP_TYROBP_CAUSAL_NETWORK_IN_MICROGLIA	Tyrobp Causal Network In Microglia	60	0.58996	2.15113	1.83111e-06	0.000113223	0.000105088	4104	tags=44%, list=15%, signal=38%	864/8832/3587/64092/714/375387/10184/51411/58191/920/3689/3071/3059/5996/678/10261/10261/10019/54518/951/5341/6039/54502/7305/9056/10008/3687/4688/7046/1806/3606
KEGG_T_CELL_RECEPTOR_SIGNALING_PATHWAY	KEGG_T_CELL_RECEPTOR_SIGNALING_PATHWAY	T Cell Receptor Signaling Pathway	104	0.489718	1.93181	2.03475e-06	0.000123248	0.000114392	3183	tags=30%, list=12%, signal=27%	3558/29851/959/925/917/916/5788/5788/940/919/915/3458/926/3932/5133/5133/3586/4772/9402/1493/23533/7535/7535/3937/920/4773/1326/7006/5294/10125/10451/5588/868/5063/5777/2534
PID_IL4_2PATHWAY	PID_IL4_2PATHWAY	Il4 2pathway	60	0.586325	2.13787	2.21681e-06	0.00013159	0.000122135	6255	tags=61%, list=23%, signal=47%	3502/3500/959/6356/3662/6361/3586/1277/9046/1278/2113/3561/3497/3716/57379/5777/4602/7033/2208/3718/6403/3717/5290/5284/604/1959/4603/3566/383/246/6778/6776/4049/4049/4049/4049/4049/4049/4049/6688
WP_TH17_CELL_DIFFERENTIATION_PATHWAY	WP_TH17_CELL_DIFFERENTIATION_PATHWAY	Th17 Cell Differentiation Pathway	66	0.57163	2.1315	2.61707e-06	0.000152303	0.00014136	3929	tags=48%, list=15%, signal=41%	3558/59067/917/3559/916/919/3662/915/3458/30009/3932/4772/7535/7535/50943/196/920/3108/3108/3108/3108/3108/3108/3108/3108/50615/5588/3716/149233/2625/3459/9466/9466/51561/7046/3717
REACTOME_TRANSLATION	REACTOME_TRANSLATION	Translation	288	-0.472368	-1.6154	3.15745e-06	0.000180218	0.000167268	11252	tags=68%, list=42%, signal=40%	118487/6228/51081/6129/51649/1915/5917/11222/6726/1938/55699/51386/7453/6202/23438/1975/6135/5018/80222/6128/6184/6301/55052/6730/6136/1615/219927/6156/65005/6745/64432/8664/28957/64981/54460/6130/6130/64983/833/833/78988/8893/8891/200916/28973/28973/28973/28973/28973/28973/28973/10667/6165/10884/23107/64960/23395/63875/51021/92399/6171/64928/8668/327/79587/5859/4528/9669/10573/84545/6233/51253/2…
WP_GPCRS_CLASS_A_RHODOPSIN_LIKE	WP_GPCRS_CLASS_A_RHODOPSIN_LIKE	Gpcrs Class A Rhodopsin Like	186	0.393961	1.69956	3.25262e-06	0.000182147	0.000169059	4032	tags=38%, list=15%, signal=33%	1233/29909/5737/8387/1237/2838/150/5733/1236/4889/1269/27334/1816/27202/4886/2829/1129/1235/2846/6755/6753/2861/643/5732/2853/4888/84636/729230/3357/2841/3356/23596/23596/10886/2359/1234/8111/10800/187/2833/10316/7852/1238/9034/1230/719/623/2863/2825/2825/1268/886/3363/64805/140/51554/23620/1240/134/2857/3351/2844/2848/5724/4995/266747/2843/2843/2843/147/8477/9002/5729/2835/5739/3274
BIOCARTA_TCRA_PATHWAY	BIOCARTA_TCRA_PATHWAY	Tcra Pathway	12	0.882577	2.19025	3.49224e-06	0.000189677	0.000176048	2226	tags=96%, list=8%, signal=88%	917/916/5788/5788/919/3123/3123/3123/3123/3123/3123/915/3932/7535/7535/3127/920/3122/3122/3122/3122/3122/3122/3122/3122
WP_B_CELL_RECEPTOR_SIGNALING_PATHWAY	WP_B_CELL_RECEPTOR_SIGNALING_PATHWAY	B Cell Receptor Signaling Pathway	92	0.510123	1.97442	3.5149e-06	0.000189677	0.000176048	5275	tags=36%, list=20%, signal=29%	1380/973/640/640/930/5788/5788/27071/3932/5880/5579/974/695/4773/3059/6850/2113/11184/7006/5294/118788/933/5777/2534/5966/8915/4067/3635/3635/604/25780/10892/4790/7409/29760
KEGG_ALLOGRAFT_REJECTION	KEGG_ALLOGRAFT_REJECTION	Allograft Rejection	33	0.69397	2.20163	5.48022e-06	0.000286224	0.000265658	2394	tags=53%, list=9%, signal=49%	3558/3119/3119/3119/3119/3119/3119/3119/959/3117/3117/3117/3117/3117/3117/3117/3117/3117/3117/3117/3117/3117/3117/940/3123/3123/3123/3123/3123/3123/3458/3586/3593/3112/3112/3112/3112/3112/3112/356/3111/3111/3111/3111/3111/3111/3111/3127/942/941/3109/3109/3109/3109/3109/3109/3109/3109/3105/3105/3105/3105/3105/3105/3105/3105/3122/3122/3122/3122/3122/3122/3122/3122/3108/3108/3108/3108/3108/3108/3108…
REACTOME_CHEMOKINE_RECEPTORS_BIND_CHEMOKINES	REACTOME_CHEMOKINE_RECEPTORS_BIND_CHEMOKINES	Chemokine Receptors Bind Chemokines	54	0.606546	2.15579	5.49689e-06	0.000286224	0.000265658	2047	tags=49%, list=8%, signal=46%	1233/1237/1236/10663/6363/10563/2829/4283/6356/6387/6357/1235/6367/643/6361/729230/6352/6352/6373/6360/6360/1234/6846/2833/3627/7852/1238/9034/1230/58191/6375
BIOCARTA_TH1TH2_PATHWAY	BIOCARTA_TH1TH2_PATHWAY	Th1th2 Pathway	20	0.794785	2.24464	6.66554e-06	0.000341092	0.000316583	2226	tags=70%, list=8%, signal=64%	3558/959/3559/940/3123/3123/3123/3123/3123/3123/3458/8809/3593/3127/942/3122/3122/3122/3122/3122/3122/3122/3122
BIOCARTA_TOB1_PATHWAY	BIOCARTA_TOB1_PATHWAY	Tob1 Pathway	18	0.816121	2.25701	6.94316e-06	0.000349277	0.00032418	856	tags=44%, list=3%, signal=43%	3558/917/3559/916/940/919/915/3458
BIOCARTA_NKT_PATHWAY	BIOCARTA_NKT_PATHWAY	Nkt Pathway	24	0.758476	2.25662	7.78748e-06	0.000385221	0.000357541	3740	tags=59%, list=14%, signal=51%	1233/3558/959/1236/940/3458/8809/1234/2833/7852/1230/920/3594/6351/6351/6351/3459
BIOCARTA_CSK_PATHWAY	BIOCARTA_CSK_PATHWAY	Csk Pathway	19	0.778007	2.13259	8.49009e-06	0.000411135	0.000381593	2245	tags=79%, list=8%, signal=72%	917/916/5788/5788/919/3123/3123/3123/3123/3123/3123/915/3932/7535/7535/3127/920/3122/3122/3122/3122/3122/3122/3122/3122/5577
KEGG_CHEMOKINE_SIGNALING_PATHWAY	KEGG_CHEMOKINE_SIGNALING_PATHWAY	Chemokine Signaling Pathway	182	0.4014	1.73269	8.58839e-06	0.000411135	0.000381593	4009	tags=30%, list=15%, signal=26%	1233/6358/6358/1237/1236/10663/6363/10563/6362/6362/6362/2829/4283/6356/6387/6357/1235/6367/643/6361/729230/6352/6352/6373/6360/6360/1234/6846/23533/2833/51764/9547/3627/6369/5880/7852/5579/1230/58191/2792/6375/1794/6366/5908/5294/10235/54331/5567/10451/2268/3055/55970/6351/6351/6351/157/7454/3718/4067/3717/5290
WP_T_CELL_MODULATION_IN_PANCREATIC_CANCER	WP_T_CELL_MODULATION_IN_PANCREATIC_CANCER	T Cell Modulation In Pancreatic Cancer	45	0.622171	2.09933	1.0086e-05	0.000475162	0.00044102	4703	tags=65%, list=17%, signal=54%	29851/959/6387/201633/940/6367/2191/6361/5133/5133/3586/1493/356/942/941/3105/3105/3105/3105/3105/3105/3105/3105/3620/84868/7292/3604/567/567/355/3958/80380/3965/10666/953
REACTOME_GAP_JUNCTION_ASSEMBLY	REACTOME_GAP_JUNCTION_ASSEMBLY	Gap Junction Assembly	32	-0.739148	-1.95581	1.05306e-05	0.000488355	0.000453265	2089	tags=36%, list=8%, signal=34%	260334/57165/10804/81027/2700/347733/2707/2706/10382/80086/7278/2705
BIOCARTA_ASBCELL_PATHWAY	BIOCARTA_ASBCELL_PATHWAY	Asbcell Pathway	12	0.866488	2.15032	1.18419e-05	0.00054072	0.000501867	2226	tags=92%, list=8%, signal=84%	3558/959/940/3123/3123/3123/3123/3123/3123/3586/356/3127/941/920/3122/3122/3122/3122/3122/3122/3122/3122
REACTOME_EXTRACELLULAR_MATRIX_ORGANIZATION	REACTOME_EXTRACELLULAR_MATRIX_ORGANIZATION	Extracellular Matrix Organization	294	0.345132	1.54562	1.43231e-05	0.000644106	0.000597825	3891	tags=29%, list=14%, signal=25%	50859/170692/1511/1311/1215/4322/5645/5645/256076/283208/7373/255631/1300/4060/4015/1758/1303/3914/7177/4317/84570/2192/4148/27302/7057/8038/92291/7092/9509/1277/81578/1520/1462/8076/3676/1991/1991/440854/827/7412/1278/4239/2200/1310/4327/10516/1281/1281/1513/8785/652/4318/3694/4593/11096/54829/54829/5175/3689/3683/1306/3681/3695/10753/2199/825/1288/169044/1286/1289/1404/1634/84034/8516/3385/2006…
WP_CELL_INTERACTIONS_OF_THE_PANCREATIC_CANCER_MICROENVIRONMENT	WP_CELL_INTERACTIONS_OF_THE_PANCREATIC_CANCER_MICROENVIRONMENT	Cell Interactions Of The Pancreatic Cancer Microenvironment	26	0.733222	2.22865	1.60897e-05	0.000712749	0.000661535	4015	tags=78%, list=15%, signal=66%	6387/3123/3123/3123/3123/3123/3123/729230/6352/6352/1234/1493/2833/3627/356/7852/942/941/3122/3122/3122/3122/3122/3122/3122/3122/8829/1436/1438/1438/355
WP_T_CELL_RECEPTOR_AND_CO_STIMULATORY_SIGNALING	WP_T_CELL_RECEPTOR_AND_CO_STIMULATORY_SIGNALING	T Cell Receptor And Co Stimulatory Signaling	28	0.713188	2.20032	1.71759e-05	0.000749675	0.000695808	3183	tags=48%, list=12%, signal=43%	3558/925/940/926/3932/5133/5133/1493/7535/7535/4773/8445/10125/5777/2534
BIOCARTA_NO2IL12_PATHWAY	BIOCARTA_NO2IL12_PATHWAY	No2il12 Pathway	15	0.83249	2.2273	1.81381e-05	0.000769056	0.000713796	4010	tags=87%, list=15%, signal=74%	917/914/916/919/915/3458/6775/1234/2833/920/3594/3717/4843
KEGG_MEDICUS_REFERENCE_TCR_PLCG_ITPR_SIGNALING_PATHWAY	KEGG_MEDICUS_REFERENCE_TCR_PLCG_ITPR_SIGNALING_PATHWAY	Tcr Plcg Itpr Signaling Pathway	19	0.763634	2.09319	1.80055e-05	0.000769056	0.000713796	3183	tags=65%, list=12%, signal=57%	917/916/919/915/3932/9402/7535/7535/3937/920/3708/10451/2534
BIOCARTA_TCYTOTOXIC_PATHWAY	BIOCARTA_TCYTOTOXIC_PATHWAY	Tcytotoxic Pathway	12	0.858185	2.12971	1.94618e-05	0.000813557	0.000755099	2189	tags=85%, list=8%, signal=78%	925/917/914/916/5788/5788/940/919/915/3689/3683
WP_CHEMOKINE_SIGNALING_PATHWAY	WP_CHEMOKINE_SIGNALING_PATHWAY	Chemokine Signaling Pathway	160	0.400031	1.72503	2.45621e-05	0.0010125	0.000939752	4009	tags=29%, list=15%, signal=25%	1233/1237/1236/10663/6363/10563/2829/4283/6356/6387/1235/6367/643/6361/729230/6352/6352/6373/23533/2833/51764/9547/3627/6369/5880/7852/5579/1230/58191/2792/6375/1794/6366/5908/5294/10235/54331/5567/10451/2268/3055/55970/6351/6351/6351/7454/3718/4067/3717/5290
BIOCARTA_THELPER_PATHWAY	BIOCARTA_THELPER_PATHWAY	Thelper Pathway	12	0.85297	2.11677	2.58704e-05	0.00105182	0.000976247	2189	tags=85%, list=8%, signal=78%	917/914/916/5788/5788/940/919/915/920/3689/3683
REACTOME_GAP_JUNCTION_TRAFFICKING_AND_REGULATION	REACTOME_GAP_JUNCTION_TRAFFICKING_AND_REGULATION	Gap Junction Trafficking And Regulation	45	-0.678774	-1.90799	2.75924e-05	0.00110668	0.00102716	2089	tags=24%, list=8%, signal=23%	260334/57165/10804/81027/2700/347733/2707/2706/10382/80086/7278/2705
REACTOME_INTERLEUKIN_2_FAMILY_SIGNALING	REACTOME_INTERLEUKIN_2_FAMILY_SIGNALING	Interleukin 2 Family Signaling	41	0.628809	2.03281	2.96345e-05	0.00117274	0.00108847	4856	tags=58%, list=18%, signal=47%	3558/3568/59067/3559/3932/6775/3560/6850/84868/1439/3561/50615/3716/5777/3601/3718/3581/3581/3717/1438/1438/5290/3965/3635/3635/3600
BIOCARTA_IL12_PATHWAY	BIOCARTA_IL12_PATHWAY	Il12 Pathway	19	0.747956	2.05022	3.95002e-05	0.00154259	0.00143174	1433	tags=47%, list=5%, signal=45%	917/916/919/915/3458/8809/6775/1234/2833
REACTOME_EUKARYOTIC_TRANSLATION_ELONGATION	REACTOME_EUKARYOTIC_TRANSLATION_ELONGATION	Eukaryotic Translation Elongation	91	-0.564745	-1.74222	4.45943e-05	0.00171891	0.0015954	8800	tags=76%, list=33%, signal=51%	6166/6229/6164/6206/6232/6204/6124/9045/6207/6210/6155/6217/6147/6203/6203/6203/6203/6203/6203/6203/6203/6203/6203/6191/6143/6161/6160/6134/7311/6122/9349/1936/1936/6194/4736/6188/6152/6170/6222/6222/6222/6222/6222/6222/6230/6230/6224/6159/6142/6205/3921/6157/6133/6187/6187/1933/1933/6201/6175/11224/23521/6132/6167/6181/6208/2197/6176/6169/6168/6158/6227/6137/116832/6231/6209/6193/25873/6223/6141…
KEGG_MEDICUS_REFERENCE_CYTOKINE_JAK_STAT_SIGNALING_PATHWAY	KEGG_MEDICUS_REFERENCE_CYTOKINE_JAK_STAT_SIGNALING_PATHWAY	Cytokine Jak Stat Signaling Pathway	41	0.619902	2.00401	4.62587e-05	0.0017602	0.00163373	4207	tags=47%, list=16%, signal=39%	3558/3575/3568/3559/3458/3593/6775/3560/5292/1439/3561/3716/149233/3594/3601/3459/3718/51561/3717/3455
REACTOME_RRNA_PROCESSING	REACTOME_RRNA_PROCESSING	Rrna Processing	200	-0.481495	-1.6125	5.20205e-05	0.00195439	0.00181396	10767	tags=68%, list=40%, signal=41%	6135/23404/1736/1454/28987/6128/705/10799/6136/6156/6130/6130/26168/55226/200916/6165/4691/51602/117246/55178/6171/10813/27340/27042/84946/88745/6233/10969/79897/79897/79897/79897/79897/79897/79897/90459/90459/55127/84916/84916/23160/6166/6229/6164/6206/6232/22984/6204/6124/81875/9045/6207/55272/55131/23246/51504/6210/55813/6155/9277/9277/9277/9277/9277/6217/51106/10436/6147/6203/6203/6203/6203/6…
REACTOME_DEGRADATION_OF_THE_EXTRACELLULAR_MATRIX	REACTOME_DEGRADATION_OF_THE_EXTRACELLULAR_MATRIX	Degradation Of The Extracellular Matrix	136	0.416396	1.7204	5.51418e-05	0.00204576	0.00189876	3753	tags=33%, list=14%, signal=28%	50859/170692/1511/1215/4322/5645/5645/256076/7373/1300/1303/3914/7177/4317/84570/92291/7092/1277/1520/1991/1991/440854/827/1278/2200/1310/4327/1281/1281/1513/4318/11096/1306/10753/825/1288/1286/1289/1634/2006/4313/4811/1308/1290/3339/10893/3918/1508/1508/1291
WP_FOXP3_IN_COVID_19	WP_FOXP3_IN_COVID_19	Foxp3 In Covid 19	15	0.810103	2.16741	5.71768e-05	0.00207574	0.00192659	2772	tags=60%, list=10%, signal=54%	3558/3575/3559/940/50943/3560/942/941/3561
REACTOME_RESPONSE_OF_EIF2AK4_GCN2_TO_AMINO_ACID_DEFICIENCY	REACTOME_RESPONSE_OF_EIF2AK4_GCN2_TO_AMINO_ACID_DEFICIENCY	Response Of Eif2ak4 Gcn2 To Amino Acid Deficiency	100	-0.551773	-1.71981	5.73485e-05	0.00207574	0.00192659	8800	tags=71%, list=33%, signal=48%	6166/6229/6164/6206/6232/6204/6124/9045/6207/6210/6155/6217/1054/6147/6203/6203/6203/6203/6203/6203/6203/6203/6203/6203/6191/6143/6161/6160/6134/7311/6122/9349/6194/4736/6188/6152/6170/6222/6222/6222/6222/6222/6222/6230/6230/6224/6159/6142/6205/3921/6157/6133/6187/6187/6201/6175/11224/23521/6132/440/6167/6181/6208/2197/6176/468/6169/6168/6158/57761/1649/6227/6137/116832/6231/6209/6193/25873/6223/…
REACTOME_INFLUENZA_INFECTION	REACTOME_INFLUENZA_INFECTION	Influenza Infection	155	-0.499269	-1.63289	6.18433e-05	0.00218513	0.00202812	10507	tags=71%, list=39%, signal=44%	8021/5441/6228/5433/6129/23636/6202/6135/6128/2963/6136/811/6156/6396/6130/6130/3837/200916/6165/79902/3320/3843/6171/81929/1211/348995/6233/129401/8086/8086/5432/6166/6229/6164/6206/6232/6204/6124/9045/6207/6210/6155/6217/6147/6203/6203/6203/6203/6203/6203/6203/6203/6203/6203/6191/6143/6161/2962/6160/6134/7311/6122/9349/6194/4736/6188/6152/6170/6222/6222/6222/6222/6222/6222/6230/6230/6224/6159/6…
REACTOME_CLASS_A_1_RHODOPSIN_LIKE_RECEPTORS	REACTOME_CLASS_A_1_RHODOPSIN_LIKE_RECEPTORS	Class A 1 Rhodopsin Like Receptors	274	0.336226	1.49149	6.13539e-05	0.00218513	0.00202812	3534	tags=32%, list=13%, signal=28%	1233/5737/1237/150/5733/1236/4889/10663/6363/1269/10911/27334/7253/10563/1816/27202/4886/2829/4283/6356/6387/6357/1129/1235/2846/6755/6753/6367/2861/643/5732/2922/6361/2853/729230/3357/6352/6352/6373/2841/3356/6360/6360/23596/23596/10886/2359/1234/2837/8111/10800/187/6846/2833/3627/10316/1880/7852/5368/1238/728/29933/9034/1230/58191/719/6375/623/2863/122042/1268/6366/886/3363/8698/64805/1902/140/…
REACTOME_CELLULAR_RESPONSE_TO_STARVATION	REACTOME_CELLULAR_RESPONSE_TO_STARVATION	Cellular Response To Starvation	154	-0.504346	-1.64883	6.86425e-05	0.00239683	0.00222461	8800	tags=59%, list=33%, signal=40%	6166/6229/6164/6206/6232/6204/729438/6124/9045/6207/6210/6155/6217/1054/6147/6203/6203/6203/6203/6203/6203/6203/6203/6203/6203/10641/6191/6143/6161/6160/6134/7311/6122/9349/57521/6194/4736/9296/6188/6152/6170/6222/6222/6222/6222/6222/6222/6230/6230/6224/6159/6142/6205/245973/3921/6157/6133/6187/6187/6201/6175/11224/23521/6132/440/64223/6167/6181/6009/11133/6208/2197/6176/468/6169/6168/6158/84219/…
PID_CXCR4_PATHWAY	PID_CXCR4_PATHWAY	Cxcr4 Pathway	99	0.461708	1.81701	6.95394e-05	0.00239992	0.00222747	4204	tags=34%, list=16%, signal=29%	640/640/917/916/6387/5788/5788/919/915/3932/23533/3676/7852/4318/920/3122/3122/3122/3122/3122/3122/3122/3122/5996/5908/5294/54331/8516/2268/5777/2534/3055/3680/3680/4067/3717/5290/3685
KEGG_RIBOSOME	KEGG_RIBOSOME	Ribosome	87	-0.561896	-1.72348	7.61183e-05	0.00259677	0.00241018	8800	tags=75%, list=33%, signal=50%	6166/6229/6164/6206/6232/6204/6124/9045/6207/6210/6155/6217/6147/6203/6203/6203/6203/6203/6203/6203/6203/6203/6203/6191/6143/6161/6160/6134/7311/6122/9349/6194/4736/6188/6152/6170/6222/6222/6222/6222/6222/6222/6230/6230/6224/6159/6142/6205/3921/6157/6133/6187/6187/6201/6175/11224/23521/6132/6167/6181/2197/6176/6169/284288/6168/6158/6227/6137/6231/6209/6193/25873/6223/6141/6234/6123/6123/6192/1408…
REACTOME_COLLAGEN_DEGRADATION	REACTOME_COLLAGEN_DEGRADATION	Collagen Degradation	63	0.53279	1.97199	7.81258e-05	0.00261866	0.0024305	4091	tags=41%, list=15%, signal=35%	4322/5645/5645/256076/7373/1300/1303/4317/84570/1277/1991/1991/1278/1310/4327/1281/1281/1513/4318/1306/1288/1286/1289/4313/1308/1290/1508/1508/1291/1295/1282
KEGG_VIRAL_MYOCARDITIS	KEGG_VIRAL_MYOCARDITIS	Viral Myocarditis	68	0.525364	1.95186	7.85245e-05	0.00261866	0.0024305	2394	tags=47%, list=9%, signal=43%	4622/3119/3119/3119/3119/3119/3119/3119/959/4620/4625/3117/3117/3117/3117/3117/3117/3117/3117/3117/3117/3117/3117/3117/3117/940/3123/3123/3123/3123/3123/3123/3112/3112/3112/3112/3112/3112/8735/5880/3111/3111/3111/3111/3111/3111/3111/3127/942/4629/4629/941/4621/3109/3109/3109/3109/3109/3109/3109/3109/3105/3105/3105/3105/3105/3105/3105/3105/3689/3683/3122/3122/3122/3122/3122/3122/3122/3122/3108/310…
PID_BCR_5PATHWAY	PID_BCR_5PATHWAY	Bcr 5pathway	63	0.529678	1.96047	8.67266e-05	0.00286005	0.00265454	6922	tags=47%, list=26%, signal=35%	973/930/5788/5788/27071/971/4772/974/695/6850/2113/11184/933/5777/8915/9467/2213/4067/5290/5921/10892/4214/4790/29760/5336/3551/6654/5594/5452/5728/5728/5295
KEGG_AUTOIMMUNE_THYROID_DISEASE	KEGG_AUTOIMMUNE_THYROID_DISEASE	Autoimmune Thyroid Disease	33	0.638563	2.02585	0.000107635	0.00351056	0.00325831	2394	tags=56%, list=9%, signal=51%	3558/3119/3119/3119/3119/3119/3119/3119/959/7253/3117/3117/3117/3117/3117/3117/3117/3117/3117/3117/3117/3117/3117/3117/940/3123/3123/3123/3123/3123/3123/3586/1493/3112/3112/3112/3112/3112/3112/356/3111/3111/3111/3111/3111/3111/3111/3127/942/941/3109/3109/3109/3109/3109/3109/3109/3109/3105/3105/3105/3105/3105/3105/3105/3105/3122/3122/3122/3122/3122/3122/3122/3122/3108/3108/3108/3108/3108/3108/3108…
REACTOME_ASSEMBLY_OF_COLLAGEN_FIBRILS_AND_OTHER_MULTIMERIC_STRUCTURES	REACTOME_ASSEMBLY_OF_COLLAGEN_FIBRILS_AND_OTHER_MULTIMERIC_STRUCTURES	Assembly Of Collagen Fibrils And Other Multimeric Structures	60	0.522163	1.90392	0.000116471	0.00369457	0.0034291	4833	tags=45%, list=18%, signal=37%	4322/256076/7373/255631/1300/4015/1303/3914/7092/1277/1520/1278/1281/1281/4318/1306/1288/1286/1289/1308/1290/3918/1508/1508/1291/1295/1282/5118/1296/649/4316
PID_NFAT_TFPATHWAY	PID_NFAT_TFPATHWAY	Nfat Tfpathway	42	0.57794	1.8917	0.000115563	0.00369457	0.0034291	3489	tags=37%, list=13%, signal=33%	3558/959/3559/3662/3458/30009/4772/10320/1493/356/1606/50943/4773/2635/1961/5588/868/2625/1960
REACTOME_SRP_DEPENDENT_COTRANSLATIONAL_PROTEIN_TARGETING_TO_MEMBRANE	REACTOME_SRP_DEPENDENT_COTRANSLATIONAL_PROTEIN_TARGETING_TO_MEMBRANE	Srp Dependent Cotranslational Protein Targeting To Membrane	111	-0.529842	-1.67375	0.000117011	0.00369457	0.0034291	8800	tags=66%, list=33%, signal=44%	6166/6229/6164/6206/6232/6204/6124/29927/9045/6207/6210/6155/6217/6147/6203/6203/6203/6203/6203/6203/6203/6203/6203/6203/6746/6191/6143/6161/6160/6134/7311/6122/9349/6194/4736/6188/6152/6170/6222/6222/6222/6222/6222/6222/6230/6230/6224/6159/6142/6205/3921/6157/6133/6187/6187/6201/6175/11224/23521/6132/6167/6181/58477/6208/2197/6176/6169/6168/6158/90701/6748/6227/6137/116832/6231/6209/6193/25873/6…
KEGG_MEDICUS_REFERENCE_TRANSLATION_INITIATION	KEGG_MEDICUS_REFERENCE_TRANSLATION_INITIATION	Translation Initiation	79	-0.565932	-1.72357	0.000148363	0.00463517	0.00430212	8785	tags=77%, list=33%, signal=52%	6229/6164/6206/6232/6204/6124/9045/6207/6210/6155/6217/6147/6203/6203/6203/6203/6203/6203/6203/6203/6203/6203/6191/6143/6161/6160/6134/7311/6122/9349/6194/4736/6188/6152/6170/6222/6222/6222/6222/6222/6222/6230/6230/6224/6159/6142/6205/3921/6157/6133/6187/6187/6201/6175/11224/23521/6132/6167/6181/6208/2197/6176/6169/6168/6158/6227/6137/6231/6209/6193/25873/6223/6141/6234/6192
WP_CYTOPLASMIC_RIBOSOMAL_PROTEINS	WP_CYTOPLASMIC_RIBOSOMAL_PROTEINS	Cytoplasmic Ribosomal Proteins	87	-0.548853	-1.68347	0.000171613	0.00530569	0.00492446	8785	tags=74%, list=33%, signal=50%	6229/6164/6206/6232/6204/6124/9045/6207/6196/6210/6155/6217/6147/6203/6203/6203/6203/6203/6203/6203/6203/6203/6203/6191/6143/6161/6160/6134/7311/6122/9349/6199/6194/4736/6188/6152/6170/6222/6222/6222/6222/6222/6222/6230/6230/6224/6159/6142/6205/3921/6157/6133/6187/6187/6201/6175/11224/23521/6132/6167/6181/6208/2197/6176/6169/6168/6158/6227/6137/6231/6209/6193/25873/6223/6141/6234/6123/6123/6192
BIOCARTA_CLASSIC_PATHWAY	BIOCARTA_CLASSIC_PATHWAY	Classic Pathway	13	0.818551	2.08784	0.000174636	0.00534351	0.00495956	3019	tags=56%, list=11%, signal=49%	730/729/712/714/713/717/717/717/717/717/717/717/716/715/715
KEGG_LEISHMANIA_INFECTION	KEGG_LEISHMANIA_INFECTION	Leishmania Infection	69	0.493087	1.83564	0.000185661	0.00562286	0.00521884	2394	tags=47%, list=9%, signal=43%	3119/3119/3119/3119/3119/3119/3119/3117/3117/3117/3117/3117/3117/3117/3117/3117/3117/3117/3117/3117/3117/1378/3123/3123/3123/3123/3123/3123/3458/3586/3593/3112/3112/3112/3112/3112/3112/3676/3111/3111/3111/3111/3111/3111/3111/3127/5579/7097/3109/3109/3109/3109/3109/3109/3109/3109/3689/3122/3122/3122/3122/3122/3122/3122/3122/3108/3108/3108/3108/3108/3108/3108/3108
REACTOME_DAP12_INTERACTIONS	REACTOME_DAP12_INTERACTIONS	Dap12 Interactions	40	0.588788	1.88199	0.000210683	0.00631623	0.00586239	2547	tags=50%, list=9%, signal=45%	9436/3809/3809/3809/3809/3809/3809/3809/3809/3809/3809/3809/3809/3809/3809/3809/3809/3809/3809/3809/3809/3809/3809/3809/3809/3809/3809/3809/3809/3809/3809/3809/3809/3809/3932/9402/22914/342510/100049587/695/3937/6850/3824/284266/124599/124599
REACTOME_EUKARYOTIC_TRANSLATION_INITIATION	REACTOME_EUKARYOTIC_TRANSLATION_INITIATION	Eukaryotic Translation Initiation	118	-0.519781	-1.65413	0.000236832	0.00702917	0.00652409	10951	tags=75%, list=41%, signal=45%	51386/6202/1975/6135/6128/6136/6156/8664/6130/6130/8893/8891/200916/6165/6171/8668/9669/6233/6166/6229/6164/6206/6232/6204/6124/9045/8890/6207/6210/6155/6217/6147/6203/6203/6203/6203/6203/6203/6203/6203/6203/6203/6191/8666/6143/6161/6160/6134/7311/6122/9349/6194/4736/6188/6152/6170/6222/6222/6222/6222/6222/6222/6230/6230/6224/6159/6142/6205/3921/6157/6133/6187/6187/6201/6175/11224/23521/6132/1978…
PID_ALK2_PATHWAY	PID_ALK2_PATHWAY	Alk2 Pathway	11	-0.843694	-1.79158	0.000241118	0.00708211	0.00657323	1821	tags=36%, list=7%, signal=34%	269/268/655/3196
WP_FOCAL_ADHESION_PI3K_AKT_MTOR_SIGNALING_PATHWAY	WP_FOCAL_ADHESION_PI3K_AKT_MTOR_SIGNALING_PATHWAY	Focal Adhesion Pi3k Akt Mtor Signaling Pathway	290	0.314395	1.41207	0.000243388	0.00708211	0.00657323	4207	tags=24%, list=16%, signal=21%	8823/3558/3575/84699/1311/2252/3559/8115/3914/1129/2846/5617/7058/7057/284/4804/3815/1277/51378/5156/23533/3676/51764/2254/1278/3479/113791/3560/1281/1281/2792/3694/2258/3689/3683/4254/5207/90993/3681/3695/2255/3082/1902/1288/9180/5294/3561/1286/5522/1289/7060/54331/8516/3716/81617/56034/55970/3991/1290/3687/2259/7010/3918/7450/1436/3718/3680/3680/3717/5290/4843/1282/2256/2256/3685/3455
WP_CONTROL_OF_IMMUNE_TOLERANCE_BY_VASOACTIVE_INTESTINAL_PEPTIDE	WP_CONTROL_OF_IMMUNE_TOLERANCE_BY_VASOACTIVE_INTESTINAL_PEPTIDE	Control Of Immune Tolerance By Vasoactive Intestinal Peptide	11	0.837982	2.02837	0.000248835	0.0071703	0.00665508	1950	tags=64%, list=7%, signal=59%	3558/940/3458/3586/1493/942/941
REACTOME_RUNX1_AND_FOXP3_CONTROL_THE_DEVELOPMENT_OF_REGULATORY_T_LYMPHOCYTES_TREGS	REACTOME_RUNX1_AND_FOXP3_CONTROL_THE_DEVELOPMENT_OF_REGULATORY_T_LYMPHOCYTES_TREGS	Runx1 And Foxp3 Control The Development Of Regulatory T Lymphocytes Tregs	10	0.842689	1.9757	0.000257093	0.00733704	0.00680984	2139	tags=70%, list=8%, signal=64%	3558/3559/1378/3458/1493/50943/4773
REACTOME_GPCR_LIGAND_BINDING	REACTOME_GPCR_LIGAND_BINDING	Gpcr Ligand Binding	380	0.297941	1.39264	0.000269378	0.00761442	0.00706729	2943	tags=25%, list=11%, signal=23%	1233/5737/1237/150/5733/846/1236/4889/10663/6363/1269/10911/27334/7253/10563/1816/27202/4886/2829/4283/6356/6387/6357/1129/1235/2846/6755/6753/80326/6367/7472/2861/643/5732/2922/6361/2853/7478/729230/3357/6352/6352/6373/2841/3356/6360/6360/7471/23596/23596/10886/2359/7480/1234/2837/8111/80834/10800/187/6846/2833/51764/3627/10316/1880/7852/5368/1238/728/7481/29933/9034/1230/799/58191/719/116/2792/…
KEGG_GRAFT_VERSUS_HOST_DISEASE	KEGG_GRAFT_VERSUS_HOST_DISEASE	Graft Versus Host Disease	35	0.607788	1.94549	0.000302463	0.0083889	0.00778612	2394	tags=53%, list=9%, signal=49%	3558/3119/3119/3119/3119/3119/3119/3119/3812/3812/3812/3812/3812/3812/3812/3812/3812/3812/3812/3812/3812/3812/3812/3812/3812/3812/3812/3812/3812/3812/3812/3812/3812/3812/3812/3812/3812/3812/3812/3812/3812/3812/3812/3812/3812/3117/3117/3117/3117/3117/3117/3117/3117/3117/3117/3117/3117/3117/3117/3821/940/3123/3123/3123/3123/3123/3123/3458/3112/3112/3112/3112/3112/3112/356/3111/3111/3111/3111/3111/3…
WP_REGULATORY_CIRCUITS_OF_THE_STAT3_SIGNALING_PATHWAY	WP_REGULATORY_CIRCUITS_OF_THE_STAT3_SIGNALING_PATHWAY	Regulatory Circuits Of The Stat3 Signaling Pathway	77	0.468509	1.76629	0.000305256	0.0083889	0.00778612	4207	tags=37%, list=16%, signal=32%	3575/3568/3559/11122/5788/5788/5156/3587/5579/64798/3560/1844/53832/1439/9180/3561/50615/3716/5602/5603/3601/3459/9466/9466/3718/9002/3581/3581/3717/1438/1438/3455
KEGG_ANTIGEN_PROCESSING_AND_PRESENTATION	KEGG_ANTIGEN_PROCESSING_AND_PRESENTATION	Antigen Processing And Presentation	65	0.473906	1.7645	0.000302168	0.0083889	0.00778612	2394	tags=42%, list=9%, signal=39%	3119/3119/3119/3119/3119/3119/3119/3812/3812/3812/3812/3812/3812/3812/3812/3812/3812/3812/3812/3812/3812/3812/3812/3812/3812/3812/3812/3812/3812/3812/3812/3812/3812/3812/3812/3812/3812/3812/3812/3812/3812/3812/3812/3812/925/3117/3117/3117/3117/3117/3117/3117/3117/3117/3117/3117/3117/3117/3117/3821/8302/3123/3123/3123/3123/3123/3123/926/3809/3809/3809/3809/3809/3809/3809/3809/3809/3809/3809/3809/3…
BIOCARTA_BLYMPHOCYTE_PATHWAY	BIOCARTA_BLYMPHOCYTE_PATHWAY	Blymphocyte Pathway	12	0.804167	1.99566	0.000331027	0.00893879	0.0082965	2226	tags=88%, list=8%, signal=81%	1380/1378/5788/5788/3123/3123/3123/3123/3123/3123/3127/941/3689/3683/3122/3122/3122/3122/3122/3122/3122/3122
WP_OXIDATIVE_DAMAGE_RESPONSE	WP_OXIDATIVE_DAMAGE_RESPONSE	Oxidative Damage Response	40	0.579954	1.85375	0.000334301	0.00893879	0.0082965	3596	tags=34%, list=13%, signal=29%	1380/712/714/713/728/719/1647/717/717/717/717/717/717/717/716/715/715/5602/5603/596
REACTOME_SELENOAMINO_ACID_METABOLISM	REACTOME_SELENOAMINO_ACID_METABOLISM	Selenoamino Acid Metabolism	116	-0.510184	-1.62016	0.000333831	0.00893879	0.0082965	11224	tags=79%, list=42%, signal=46%	6228/6129/22928/5917/6202/6135/6128/6301/6136/1615/6156/6130/6130/60678/60678/200916/6165/6171/1491/5859/6233/6166/6229/6164/6206/6232/6204/6124/2058/9045/6207/6210/6155/191/6217/6147/6203/6203/6203/6203/6203/6203/6203/6203/6203/6203/6191/6143/6161/6160/6134/7311/3735/6122/9349/6194/4736/6188/6152/6170/6222/6222/6222/6222/6222/6222/6230/6230/51540/6224/6159/6142/6205/3921/6157/6133/6187/6187/6201…
REACTOME_NONSENSE_MEDIATED_DECAY_NMD	REACTOME_NONSENSE_MEDIATED_DECAY_NMD	Nonsense Mediated Decay Nmd	114	-0.522591	-1.65541	0.000375863	0.00996037	0.00924467	8878	tags=63%, list=33%, signal=43%	9775/9775/6166/6229/6164/6206/6232/6204/6124/9045/6207/9887/6210/56006/6155/6217/6147/6203/6203/6203/6203/6203/6203/6203/6203/6203/6203/6191/6143/6161/6160/6134/7311/6122/9349/6194/4736/6188/6152/6170/6222/6222/6222/6222/6222/6222/6230/6230/6224/6159/6142/6205/3921/6157/6133/6187/6187/23381/6201/6175/11224/23521/6132/6167/6181/6208/2197/6176/6169/6168/6158/6227/6137/116832/6231/6209/6193/25873/62…
KEGG_CELL_ADHESION_MOLECULES_CAMS	KEGG_CELL_ADHESION_MOLECULES_CAMS	Cell Adhesion Molecules Cams	127	0.39071	1.58983	0.000411018	0.0107956	0.0100199	3407	tags=46%, list=13%, signal=40%	3119/3119/3119/3119/3119/3119/3119/29851/959/925/3117/3117/3117/3117/3117/3117/3117/3117/3117/3117/3117/3117/3117/3117/914/923/6401/5788/5788/940/1013/3123/3123/3123/3123/3123/3123/926/5133/5133/4099/1462/1493/3112/3112/3112/3112/3112/3112/3676/23308/7412/6693/6614/3111/3111/3111/3111/3111/3111/3111/3127/257194/942/941/3109/3109/3109/3109/3109/3109/3109/3109/920/5175/3105/3105/3105/3105/3105/3105…
PID_FCER1_PATHWAY	PID_FCER1_PATHWAY	Fcer1 Pathway	60	0.499996	1.8231	0.000424873	0.010945	0.0101586	6463	tags=50%, list=24%, signal=38%	2206/5579/695/3937/4773/3059/6850/7456/2207/2205/2205/3497/868/5783/2534/2213/4067/5290/8877/5921/1843/4214/4790/3702/7409/8611/1901/3551/6654/5594/5319
REACTOME_TRANSPORT_OF_BILE_SALTS_AND_ORGANIC_ACIDS_METAL_IONS_AND_AMINE_COMPOUNDS	REACTOME_TRANSPORT_OF_BILE_SALTS_AND_ORGANIC_ACIDS_METAL_IONS_AND_AMINE_COMPOUNDS	Transport Of Bile Salts And Organic Acids Metal Ions And Amine Compounds	79	-0.549532	-1.67362	0.000427136	0.010945	0.0101586	2582	tags=20%, list=10%, signal=18%	64849/204962/6580/51458/55117/283375/6563/54716/6538/6530/55532/6540/6561/6005/6582/9356/340024/10864/9376
WP_PI3K_AKT_SIGNALING_PATHWAY	WP_PI3K_AKT_SIGNALING_PATHWAY	Pi3k Akt Signaling Pathway	308	0.301722	1.39663	0.000427771	0.010945	0.0101586	5349	tags=29%, list=20%, signal=24%	3558/3575/84699/1311/2252/256076/3559/930/8115/2322/3914/1129/2846/5617/7058/7057/284/4804/3815/1277/51378/5156/23533/3676/51764/356/2254/5105/3481/1278/3479/3560/10018/7097/2792/3694/2258/6850/4254/90993/3695/2255/3082/1902/1288/9180/5294/3561/1286/5522/118788/7060/54331/8516/3716/56034/4602/55970/2259/596/7010/3918/7450/1436/3718/1291/3680/3680/3717/5290/1282/2256/2256/3685/3455/8817/4170/2149/…
REACTOME_ORGANIC_CATION_ANION_ZWITTERION_TRANSPORT	REACTOME_ORGANIC_CATION_ANION_ZWITTERION_TRANSPORT	Organic Cation Anion Zwitterion Transport	14	-0.800347	-1.7821	0.000437823	0.0111065	0.0103084	194	tags=33%, list=1%, signal=33%	6580/6582/9356/10864/9376
BIOCARTA_TCR_PATHWAY	BIOCARTA_TCR_PATHWAY	Tcr Pathway	44	0.554641	1.85533	0.000450216	0.0113241	0.0105104	5236	tags=43%, list=19%, signal=34%	917/916/919/915/3932/4772/7535/7535/5579/4773/5778/5294/2534/5290/4776/4776/5921/4214/4790/7409
KEGG_B_CELL_RECEPTOR_SIGNALING_PATHWAY	KEGG_B_CELL_RECEPTOR_SIGNALING_PATHWAY	B Cell Receptor Signaling Pathway	74	0.461235	1.74825	0.000470498	0.0117348	0.0108916	5275	tags=43%, list=20%, signal=34%	1380/973/930/27071/971/4772/23533/11025/11025/11025/11025/5880/5579/974/695/4773/6850/5294/118788/933/10451/5777/8915/2213/4067/5290/3635/3635/4776/4776/25780/10892/4790/7409/29760
WP_GENES_ASSOCIATED_WITH_THE_DEVELOPMENT_OF_RHEUMATOID_ARTHRITIS	WP_GENES_ASSOCIATED_WITH_THE_DEVELOPMENT_OF_RHEUMATOID_ARTHRITIS	Genes Associated With The Development Of Rheumatoid Arthritis	18	0.732113	2.02468	0.000480387	0.0118816	0.0110278	1260	tags=56%, list=5%, signal=53%	640/640/115352/3559/1235/26191/3123/3123/3123/3123/3123/3123/6775/1493
PID_IL2_1PATHWAY	PID_IL2_1PATHWAY	Il2 1pathway	55	0.509577	1.811	0.000561827	0.013781	0.0127908	4009	tags=27%, list=15%, signal=23%	3558/3559/22806/3458/3932/9046/5579/3560/6850/3561/3716/2534/596/3718/5290
WP_INFLAMMATORY_BOWEL_DISEASE_SIGNALING	WP_INFLAMMATORY_BOWEL_DISEASE_SIGNALING	Inflammatory Bowel Disease Signaling	39	0.56319	1.79186	0.000579563	0.0140995	0.0130864	4104	tags=51%, list=15%, signal=43%	3558/59067/3458/30009/3586/8807/6775/4772/50943/7097/3108/3108/3108/3108/3108/3108/3108/3108/3561/50615/149233/3594/2625/7100/3459/51561/3606
REACTOME_COLLAGEN_FORMATION	REACTOME_COLLAGEN_FORMATION	Collagen Formation	89	0.434028	1.66217	0.000622293	0.015016	0.013937	4689	tags=39%, list=17%, signal=32%	4322/256076/283208/7373/255631/1300/4015/1303/3914/84570/7092/9509/1277/81578/1520/1278/1310/1281/1281/4318/1306/1288/169044/1286/1289/1308/9508/1290/3918/1508/1508/1291/1295/1282/5118/1307/1296/649
REACTOME_PEPTIDE_LIGAND_BINDING_RECEPTORS	REACTOME_PEPTIDE_LIGAND_BINDING_RECEPTORS	Peptide Ligand Binding Receptors	165	0.346271	1.49815	0.000645729	0.0154558	0.0143453	2420	tags=28%, list=9%, signal=26%	1233/1237/1236/4889/10663/6363/10911/10563/27202/4886/2829/4283/6356/6387/6357/1235/6755/6753/6367/2861/643/2922/6361/729230/6352/6352/6373/6360/6360/10886/2359/1234/2837/187/6846/2833/3627/10316/7852/5368/1238/728/9034/1230/58191/719/6375/623/122042/6366/886
BIOCARTA_CTL_PATHWAY	BIOCARTA_CTL_PATHWAY	Ctl Pathway	13	0.783266	1.99784	0.000705462	0.0167505	0.0155469	4015	tags=95%, list=15%, signal=81%	917/916/919/915/356/3105/3105/3105/3105/3105/3105/3105/3105/3689/3683/5551/3002/567/567/355
KEGG_MEDICUS_REFERENCE_IL2_FAMILY_TO_JAK_STAT_SIGNALING_PATHWAY	KEGG_MEDICUS_REFERENCE_IL2_FAMILY_TO_JAK_STAT_SIGNALING_PATHWAY	Il2 Family To Jak Stat Signaling Pathway	21	0.67868	1.92501	0.000731205	0.0172239	0.0159863	6347	tags=83%, list=23%, signal=63%	3558/3575/59067/3559/3560/3561/50615/3716/3601/3718/3581/3581/3600/3566/6778/6776/64109/64109/6772
BIOCARTA_STATHMIN_PATHWAY	BIOCARTA_STATHMIN_PATHWAY	Stathmin Pathway	19	0.680161	1.86438	0.000737212	0.0172287	0.0159907	3749	tags=58%, list=14%, signal=50%	917/914/916/814/919/915/5577/5567/983/5603/5573
WP_PROXIMAL_TUBULE_TRANSPORT	WP_PROXIMAL_TUBULE_TRANSPORT	Proximal Tubule Transport	54	-0.600816	-1.7442	0.000784034	0.0181798	0.0168735	3946	tags=27%, list=15%, signal=23%	6522/142680/9429/50617/762/64849/153201/54716/6569/525/6582/9356/340024/10864/9376
PID_IL2_STAT5_PATHWAY	PID_IL2_STAT5_PATHWAY	Il2 Stat5 Pathway	29	0.61677	1.91576	0.000877217	0.0200221	0.0185835	6197	tags=66%, list=23%, signal=51%	3558/3559/3932/356/50943/3560/3561/5551/3716/596/3718/5290/1997/890/6654/6776/4049/4049/4049/4049/4049/4049/4049
REACTOME_TRANSPORT_OF_CONNEXONS_TO_THE_PLASMA_MEMBRANE	REACTOME_TRANSPORT_OF_CONNEXONS_TO_THE_PLASMA_MEMBRANE	Transport Of Connexons To The Plasma Membrane	21	-0.723638	-1.78951	0.000874668	0.0200221	0.0185835	2089	tags=32%, list=8%, signal=29%	260334/81027/347733/2706/10382/80086/7278
KEGG_OXIDATIVE_PHOSPHORYLATION	KEGG_OXIDATIVE_PHOSPHORYLATION	Oxidative Phosphorylation	112	-0.503473	-1.59159	0.000883727	0.0200221	0.0185835	7099	tags=54%, list=26%, signal=40%	4695/1347/9296/10975/1351/7381/1352/7384/245973/4725/4712/4694/9377/4709/4696/4696/4696/4696/4696/4696/4696/4696/4696/4696/56901/4715/539/1537/10476/4723/4697/4726/4722/4708/4716/4716/518/1350/4719/4719/1329/1329/374291/1327/126328/126328/9551/4728/513/1340/4700/4700/4700/4700/4700/479/4713/1346/4701/7386/516/50617/1339/125965/534/534/534/534/534/534/534/155066/525
WP_TGF_BETA_RECEPTOR_SIGNALING_IN_SKELETAL_DYSPLASIAS	WP_TGF_BETA_RECEPTOR_SIGNALING_IN_SKELETAL_DYSPLASIAS	Tgf Beta Receptor Signaling In Skeletal Dysplasias	58	0.494105	1.78447	0.00111218	0.0250073	0.0232104	4116	tags=28%, list=15%, signal=24%	864/3624/7044/3458/7057/7471/2200/4092/652/3694/6498/51176/860/3716/9839/5054/7046/7048/10468
PID_TCR_CALCIUM_PATHWAY	PID_TCR_CALCIUM_PATHWAY	Tcr Calcium Pathway	26	0.640192	1.94589	0.00112442	0.0250924	0.0232894	2805	tags=32%, list=10%, signal=29%	3558/959/3559/3458/4772/356/9495/4773/10231
WP_MIRNA_TARGETS_IN_ECM_AND_MEMBRANE_RECEPTORS	WP_MIRNA_TARGETS_IN_ECM_AND_MEMBRANE_RECEPTORS	Mirna Targets In Ecm And Membrane Receptors	26	0.638422	1.94051	0.00114037	0.0252584	0.0234435	6619	tags=65%, list=24%, signal=49%	7058/7057/1278/1281/1281/3694/100500895/1289/1290/1291/1282/6383/1292/7148/7148/7148/7148/7148/7148/7148/7148/1293
REACTOME_TRANSMISSION_ACROSS_CHEMICAL_SYNAPSES	REACTOME_TRANSMISSION_ACROSS_CHEMICAL_SYNAPSES	Transmission Across Chemical Synapses	258	-0.421679	-1.44064	0.00127245	0.0279751	0.025965	2567	tags=16%, list=10%, signal=14%	6616/5575/2903/6854/2786/6580/8224/2562/3084/8541/260334/2569/2557/6532/81027/2571/6538/6506/27092/10369/55879/3773/2899/2788/347733/2785/114/2900/2567/6540/10382/2556/1142/3765/5582/1103/80086/6582/2572/2558/3761/7278/2891/1137
KEGG_MEDICUS_REFERENCE_ANTIGEN_PROCESSING_AND_PRESENTATION_BY_MHC_CLASS_II_MOLECULES	KEGG_MEDICUS_REFERENCE_ANTIGEN_PROCESSING_AND_PRESENTATION_BY_MHC_CLASS_II_MOLECULES	Antigen Processing And Presentation By Mhc Class Ii Molecules	13	0.768567	1.96035	0.00139036	0.0299225	0.0277724	2394	tags=72%, list=9%, signal=66%	3119/3119/3119/3119/3119/3119/3119/3117/3117/3117/3117/3117/3117/3117/3117/3117/3117/3117/3117/3117/3117/3123/3123/3123/3123/3123/3123/3112/3112/3112/3112/3112/3112/3111/3111/3111/3111/3111/3111/3111/3127/3109/3109/3109/3109/3109/3109/3109/3109/3122/3122/3122/3122/3122/3122/3122/3122/3108/3108/3108/3108/3108/3108/3108/3108
REACTOME_RESPIRATORY_ELECTRON_TRANSPORT_ATP_SYNTHESIS_BY_CHEMIOSMOTIC_COUPLING_AND_HEAT_PRODUCTION_BY_UNCOUPLING_PROTEINS	REACTOME_RESPIRATORY_ELECTRON_TRANSPORT_ATP_SYNTHESIS_BY_CHEMIOSMOTIC_COUPLING_AND_HEAT_PRODUCTION_BY_UNCOUPLING_PROTEINS	Respiratory Electron Transport Atp Synthesis By Chemiosmotic Coupling And Heat Production By Uncoupling Proteins	115	-0.488029	-1.54826	0.00139127	0.0299225	0.0277724	10389	tags=71%, list=38%, signal=44%	1345/4711/4707/4720/4731/498/80219/517/7388/4705/6391/4698/29796/6834/6834/10128/28976/4717/27089/514/51241/4704/4724/55744/4706/7385/29078/4695/10975/1351/7381/10131/7352/25880/7384/4725/4712/4694/91942/9377/4709/4696/4696/4696/4696/4696/4696/4696/4696/4696/4696/51079/4715/539/1537/10476/116228/4723/4697/51295/4726/4722/4708/4716/4716/518/1350/4719/4719/90639/54539/1329/1329/374291/1327/126328/1…
KEGG_NATURAL_KILLER_CELL_MEDIATED_CYTOTOXICITY	KEGG_NATURAL_KILLER_CELL_MEDIATED_CYTOTOXICITY	Natural Killer Cell Mediated Cytotoxicity	115	0.384473	1.54478	0.00137644	0.0299225	0.0277724	2269	tags=38%, list=8%, signal=35%	3812/3812/3812/3812/3812/3812/3812/3812/3812/3812/3812/3812/3812/3812/3812/3812/3812/3812/3812/3812/3812/3812/3812/3812/3812/3812/3812/3812/3812/3812/3812/3812/3812/3812/3812/3812/3812/9436/4068/3821/919/3458/3809/3809/3809/3809/3809/3809/3809/3809/3809/3809/3809/3809/3809/3809/3809/3809/3809/3809/3809/3809/3809/3809/3809/3809/3809/3809/3809/3809/3809/3809/3809/3809/3809/3932/962/4772/22914/9437/…
REACTOME_RESPIRATORY_ELECTRON_TRANSPORT	REACTOME_RESPIRATORY_ELECTRON_TRANSPORT	Respiratory Electron Transport	93	-0.507929	-1.56837	0.00141498	0.0302134	0.0280424	10651	tags=76%, list=39%, signal=46%	137682/1349/1345/4711/4707/4720/4731/80219/7388/4705/6391/4698/29796/6834/6834/10128/28976/4717/27089/51241/4704/4724/55744/4706/7385/29078/4695/10975/1351/7381/10131/25880/7384/4725/4712/4694/91942/9377/4709/4696/4696/4696/4696/4696/4696/4696/4696/4696/4696/51079/4715/1537/116228/4723/4697/51295/4726/4722/4708/4716/4716/1350/4719/4719/90639/54539/1329/1329/374291/1327/126328/126328/2109/54205/47…
WP_TGF_BETA_RECEPTOR_SIGNALING	WP_TGF_BETA_RECEPTOR_SIGNALING	Tgf Beta Receptor Signaling	54	0.493653	1.75455	0.00153185	0.0324752	0.0301417	4116	tags=29%, list=15%, signal=24%	864/3624/7044/3458/7057/7471/4092/652/3694/6498/51176/860/3716/9839/5054/7046/7048/10468
REACTOME_ACTIVATION_OF_MATRIX_METALLOPROTEINASES	REACTOME_ACTIVATION_OF_MATRIX_METALLOPROTEINASES	Activation Of Matrix Metalloproteinases	31	0.588612	1.86139	0.00158986	0.033466	0.0310613	2015	tags=32%, list=7%, signal=30%	50859/1511/1215/4322/5645/5645/7177/4317/1991/1991/1513/4318
REACTOME_INTERLEUKIN_3_INTERLEUKIN_5_AND_GM_CSF_SIGNALING	REACTOME_INTERLEUKIN_3_INTERLEUKIN_5_AND_GM_CSF_SIGNALING	Interleukin 3 Interleukin 5 And Gm Csf Signaling	46	0.514722	1.73833	0.00162618	0.0339895	0.0315472	5275	tags=44%, list=20%, signal=35%	3558/3568/3559/3560/6850/1439/7006/3561/3716/5777/2534/3055/3718/4067/3717/1438/1438/5290/3635/3635/7409/29760
REACTOME_INTERLEUKIN_2_SIGNALING	REACTOME_INTERLEUKIN_2_SIGNALING	Interleukin 2 Signaling	12	0.75722	1.87915	0.00167808	0.0345872	0.0321019	3752	tags=67%, list=14%, signal=57%	3558/3559/3932/3560/6850/3561/3716/3718
WP_ELECTRON_TRANSPORT_CHAIN_OXPHOS_SYSTEM_IN_MITOCHONDRIA	WP_ELECTRON_TRANSPORT_CHAIN_OXPHOS_SYSTEM_IN_MITOCHONDRIA	Electron Transport Chain Oxphos System In Mitochondria	92	-0.504179	-1.55798	0.00167224	0.0345872	0.0321019	10389	tags=74%, list=38%, signal=46%	1345/4711/4707/4720/4731/498/517/7388/4705/6391/4698/29796/6834/6834/4717/27089/514/4704/4724/4706/7385/4695/1347/10975/1351/7381/7352/7384/4725/4712/4694/9377/4709/4696/4696/4696/4696/4696/4696/4696/4696/4696/4696/51079/4715/539/293/293/10476/4723/4697/4726/4722/4708/4716/4716/518/1350/4719/4719/291/1329/1329/374291/1327/126328/126328/9551/4728/513/1340/4700/4700/4700/4700/4700/4713/1346/4701/73…
BIOCARTA_NKCELLS_PATHWAY	BIOCARTA_NKCELLS_PATHWAY	Nkcells Pathway	20	0.679527	1.91913	0.00171323	0.0348402	0.0323368	5236	tags=71%, list=19%, signal=58%	3821/8302/3105/3105/3105/3105/3105/3105/3105/3105/6850/3824/5777/567/567/5290/3606/3823/3688/7409
KEGG_MEDICUS_REFERENCE_MITOCHONDRIAL_COMPLEX_UCP1_IN_THERMOGENESIS	KEGG_MEDICUS_REFERENCE_MITOCHONDRIAL_COMPLEX_UCP1_IN_THERMOGENESIS	Mitochondrial Complex Ucp1 In Thermogenesis	61	-0.55383	-1.62068	0.00171384	0.0348402	0.0323368	8717	tags=71%, list=32%, signal=48%	27089/514/51241/4704/4724/7385/29078/4695/1351/7381/1352/28958/4694/284184/91942/9377/4709/51079/4715/539/1537/116228/4723/4697/4726/4722/4716/4716/4719/4719/54539/374291/1327/388753/126328/126328/4728/513/1340/4700/4700/4700/4700/4700/4713/7386/1339/7350
REACTOME_CONSTITUTIVE_SIGNALING_BY_ABERRANT_PI3K_IN_CANCER	REACTOME_CONSTITUTIVE_SIGNALING_BY_ABERRANT_PI3K_IN_CANCER	Constitutive Signaling By Aberrant Pi3k In Cancer	74	0.431196	1.6344	0.00181615	0.036669	0.0340342	3315	tags=29%, list=12%, signal=26%	8823/50852/29851/2252/930/2322/10718/940/2099/3932/3815/5156/2254/5880/942/941/4254/2255/3082/118788/2534/685
REACTOME_POU5F1_OCT4_SOX2_NANOG_ACTIVATE_GENES_RELATED_TO_PROLIFERATION	REACTOME_POU5F1_OCT4_SOX2_NANOG_ACTIVATE_GENES_RELATED_TO_PROLIFERATION	Pou5f1 Oct4 Sox2 Nanog Activate Genes Related To Proliferation	13	-0.791103	-1.74058	0.00188673	0.0378367	0.0351179	2921	tags=65%, list=11%, signal=58%	57167/5460/5460/5460/5460/5460/5460/5460/27022/6657/7547/79923/6299
WP_PRION_DISEASE_PATHWAY	WP_PRION_DISEASE_PATHWAY	Prion Disease Pathway	32	0.583097	1.85329	0.0019938	0.0397155	0.0368617	6534	tags=47%, list=24%, signal=36%	5079/3662/10538/1879/53335/2534/4208/596/5993/4790/836/5885/5594/6688/5452
WP_TYPE_I_COLLAGEN_SYNTHESIS_IN_THE_CONTEXT_OF_OSTEOGENESIS_IMPERFECTA	WP_TYPE_I_COLLAGEN_SYNTHESIS_IN_THE_CONTEXT_OF_OSTEOGENESIS_IMPERFECTA	Type I Collagen Synthesis In The Context Of Osteogenesis Imperfecta	33	0.550776	1.74735	0.00205491	0.0406599	0.0377383	3519	tags=33%, list=13%, signal=29%	387733/4015/9509/7471/1277/8600/5176/5176/1278/90993/3708/55151
PID_IL27_PATHWAY	PID_IL27_PATHWAY	Il27 Pathway	25	0.614698	1.85133	0.00209777	0.0412331	0.0382703	4104	tags=39%, list=15%, signal=33%	3558/3458/30009/3593/6775/3716/10148/3594/2625/9466/9466/3717/3606
WP_INTERACTIONS_BETWEEN_IMMUNE_CELLS_AND_MICRORNAS_IN_TUMOR_MICROENVIRONMENT	WP_INTERACTIONS_BETWEEN_IMMUNE_CELLS_AND_MICRORNAS_IN_TUMOR_MICROENVIRONMENT	Interactions Between Immune Cells And Micrornas In Tumor Microenvironment	28	0.58546	1.80626	0.00211193	0.0412382	0.038275	3188	tags=43%, list=12%, signal=38%	3559/51311/6352/6352/5133/5133/1493/3627/3560/942/941/3561/51135
KEGG_ASTHMA	KEGG_ASTHMA	Asthma	24	0.631663	1.87932	0.00213609	0.0414374	0.03846	2610	tags=66%, list=10%, signal=60%	3119/3119/3119/3119/3119/3119/3119/959/3117/3117/3117/3117/3117/3117/3117/3117/3117/3117/3117/3117/3117/3117/6356/3123/3123/3123/3123/3123/3123/3586/3112/3112/3112/3112/3112/3112/2206/3111/3111/3111/3111/3111/3111/3111/3127/3109/3109/3109/3109/3109/3109/3109/3109/3122/3122/3122/3122/3122/3122/3122/3122/3108/3108/3108/3108/3108/3108/3108/3108/2207/2205/2205
KEGG_MEDICUS_PATHOGEN_HTLV_1_TAX_TO_NFY_MEDIATED_TRANSCRIPTION	KEGG_MEDICUS_PATHOGEN_HTLV_1_TAX_TO_NFY_MEDIATED_TRANSCRIPTION	Pathogen Htlv 1 Tax To Nfy Mediated Transcription	13	0.75429	1.92393	0.00218876	0.0421834	0.0391524	2394	tags=72%, list=9%, signal=66%	3119/3119/3119/3119/3119/3119/3119/3117/3117/3117/3117/3117/3117/3117/3117/3117/3117/3117/3117/3117/3117/3123/3123/3123/3123/3123/3123/3112/3112/3112/3112/3112/3112/3111/3111/3111/3111/3111/3111/3111/3127/3109/3109/3109/3109/3109/3109/3109/3109/3122/3122/3122/3122/3122/3122/3122/3122/3108/3108/3108/3108/3108/3108/3108/3108
WP_INTERACTIONS_OF_NATURAL_KILLER_CELLS_IN_PANCREATIC_CANCER	WP_INTERACTIONS_OF_NATURAL_KILLER_CELLS_IN_PANCREATIC_CANCER	Interactions Of Natural Killer Cells In Pancreatic Cancer	27	0.600685	1.8372	0.00227587	0.0435792	0.0404479	4049	tags=62%, list=15%, signal=53%	10225/201633/3458/6352/6352/22914/9437/9437/9437/9437/9437/9437/9437/9437/9437/9437/9437/9437/9437/9437/9437/9437/259197/259197/259197/259197/259197/259197/259197/259197/100528032/2214/5551/3002/6351/6351/6351/4277/4277/4277/4277/4277/4277/4277/4277
WP_SMALL_LIGAND_GPCRS	WP_SMALL_LIGAND_GPCRS	Small Ligand Gpcrs	17	0.705649	1.92111	0.00229943	0.0436873	0.0405482	4030	tags=65%, list=15%, signal=55%	5737/5733/1269/5732/1268/8698/1902/1903/5724/5729/5739
WP_COMPLEMENT_SYSTEM	WP_COMPLEMENT_SYSTEM	Complement System	85	0.4178	1.61308	0.00231095	0.0436873	0.0405482	3978	tags=38%, list=15%, signal=32%	1380/5806/930/27202/6401/1378/9370/7057/730/729/11326/1991/1991/10332/4153/728/1675/1675/7097/719/2162/717/717/717/717/717/717/717/2214/716/1634/6404/2219/2208/7454/3426/5199/6403/22918
REACTOME_SIGNALING_BY_SCF_KIT	REACTOME_SIGNALING_BY_SCF_KIT	Signaling By Scf Kit	43	0.501821	1.659	0.00237038	0.044247	0.0410677	4009	tags=31%, list=15%, signal=27%	1215/3932/3815/9402/4318/10750/4254/10019/7006/5777/2534/4067/3717/5290
WP_OVERVIEW_OF_PROINFLAMMATORY_AND_PROFIBROTIC_MEDIATORS	WP_OVERVIEW_OF_PROINFLAMMATORY_AND_PROFIBROTIC_MEDIATORS	Overview Of Proinflammatory And Profibrotic Mediators	93	0.40418	1.56938	0.0023646	0.044247	0.0410677	2047	tags=26%, list=8%, signal=24%	6358/6358/3558/59067/6363/56300/10563/6362/6362/6362/4283/6356/6387/6357/6367/3458/6361/6352/6352/6373/3586/6360/6360/3593/6846/9547/3627/6369/58191/90865/4318/6375
KEGG_JAK_STAT_SIGNALING_PATHWAY	KEGG_JAK_STAT_SIGNALING_PATHWAY	Jak Stat Signaling Pathway	128	0.362296	1.48517	0.00246887	0.0455861	0.0423105	4009	tags=29%, list=15%, signal=25%	3558/3575/3568/59067/3559/5617/3458/3586/3593/6775/3587/23533/3560/3953/53832/55801/5292/1439/9180/5294/3561/50615/3716/868/149233/5777/3594/338376/3601/3459/3718/10252/51561/3581/3581/3717/1438/1438/5290
WP_EBOLA_VIRUS_INFECTION_IN_HOST	WP_EBOLA_VIRUS_INFECTION_IN_HOST	Ebola Virus Infection In Host	127	0.364317	1.48243	0.00247283	0.0455861	0.0423105	4022	tags=42%, list=15%, signal=36%	91937/3119/3119/3119/3119/3119/3119/3119/3117/3117/3117/3117/3117/3117/3117/3117/3117/3117/3117/3117/3117/3117/10462/3123/3123/3123/3123/3123/3123/3112/3112/3112/3112/3112/3112/3676/10332/4153/3111/3111/3111/3111/3111/3111/3111/3127/30835/3109/3109/3109/3109/3109/3109/3109/3109/3105/3105/3105/3105/3105/3105/3105/3105/3122/3122/3122/3122/3122/3122/3122/3122/3108/3108/3108/3108/3108/3108/3108/3108/…
WP_CELL_LINEAGE_MAP_FOR_NEURONAL_DIFFERENTIATION	WP_CELL_LINEAGE_MAP_FOR_NEURONAL_DIFFERENTIATION	Cell Lineage Map For Neuronal Differentiation	118	-0.473801	-1.50781	0.00250071	0.0458155	0.0425235	2666	tags=28%, list=10%, signal=25%	361/6616/5460/5460/5460/5460/5460/5460/5460/6855/5077/999/4838/27022/6532/2571/3866/6506/4741/6657/54738/10369/6530/3266/23025/2173/79923/10716/4340/4340/4340/4340/4340/4340/4340/4340/1103/2572/2626/2626/2670
REACTOME_PI3K_AKT_SIGNALING_IN_CANCER	REACTOME_PI3K_AKT_SIGNALING_IN_CANCER	Pi3k Akt Signaling In Cancer	101	0.367285	1.44589	0.00252449	0.0459674	0.0426645	3315	tags=21%, list=12%, signal=18%	8823/50852/29851/2252/930/2322/10718/940/2099/3932/3815/5156/2254/5880/942/941/4254/2255/3082/118788/2534/685
WP_PATHWAYS_AFFECTED_IN_ADENOID_CYSTIC_CARCINOMA	WP_PATHWAYS_AFFECTED_IN_ADENOID_CYSTIC_CARCINOMA	Pathways Affected In Adenoid Cystic Carcinoma	65	0.422629	1.57358	0.00265132	0.0479823	0.0445346	7295	tags=43%, list=27%, signal=31%	8823/8332/93986/27255/4602/221037/84159/7403/4781/5290/55783/55783/4603/23774/672/6605/55294/29128/23220/8289/472/54880/5728/5728/1487/55914/55534/23135/26292/2309
REACTOME_THE_CITRIC_ACID_TCA_CYCLE_AND_RESPIRATORY_ELECTRON_TRANSPORT	REACTOME_THE_CITRIC_ACID_TCA_CYCLE_AND_RESPIRATORY_ELECTRON_TRANSPORT	The Citric Acid Tca Cycle And Respiratory Electron Transport	165	-0.442056	-1.45567	0.00270257	0.0486136	0.0451205	10182	tags=64%, list=38%, signal=40%	79944/4707/4967/4720/4731/498/55066/2739/80219/728294/517/1737/7388/4705/6391/1738/4698/29796/3420/6834/6834/10128/28976/4717/137872/27089/514/6566/6566/8050/81889/51241/4704/5164/4724/3029/2271/55744/4706/51660/7385/25874/5160/29078/4695/10975/1351/7381/10131/7352/25880/7384/50/4725/4712/4694/91942/682/9377/4709/57546/4696/4696/4696/4696/4696/4696/4696/4696/4696/4696/51079/4715/539/1537/10476/11…
REACTOME_FLT3_SIGNALING	REACTOME_FLT3_SIGNALING	Flt3 Signaling	38	0.537409	1.71819	0.00275802	0.0492704	0.0457301	4009	tags=28%, list=15%, signal=23%	2322/6503/3932/9402/84174/10018/6850/10019/2534/3055/5290
REACTOME_NEGATIVE_REGULATION_OF_THE_PI3K_AKT_NETWORK	REACTOME_NEGATIVE_REGULATION_OF_THE_PI3K_AKT_NETWORK	Negative Regulation Of The Pi3k Akt Network	108	0.391187	1.55849	0.00277229	0.0492704	0.0457301	3315	tags=26%, list=12%, signal=23%	8823/50852/29851/2252/930/2322/10718/940/2099/3932/3815/5156/8870/8870/8870/8870/8870/8870/2254/5880/942/941/90865/4254/2255/3082/118788/5305/2534/51135/685

## Sheet: C5
	ID	Description	setSize	enrichmentScore	NES	pvalue	p.adjust	qvalue	rank	leading_edge	core_enrichment
GOCC_IMMUNOGLOBULIN_COMPLEX	GOCC_IMMUNOGLOBULIN_COMPLEX	Immunoglobulin Complex	118	0.950821	3.88527	1.20758e-88	1.30443e-84	1.19818e-84	602	tags=86%, list=2%, signal=85%	28803/28942/28467/28461/28401/28900/28796/28870/28816/28409/28881/28814/28449/28452/28912/28943/28776/28391/28774/28937/28913/28874/28893/28825/28809/28919/28815/3514/28454/28908/28813/28448/28455/28426/3512/28876/28386/28822/28457/28938/3502/28772/28882/28823/28464/3503/28875/28940/57289/3493/28802/3500/28395/3507/102723169/28439/3539/28896/28388/28450/28941/28434/28902/28906/3501/28793/28791/28…
GOMF_ANTIGEN_BINDING	GOMF_ANTIGEN_BINDING	Antigen Binding	154	0.863845	3.63999	3.38361e-62	1.82749e-58	1.67863e-58	2394	tags=50%, list=9%, signal=47%	28467/28461/28401/28796/28816/28409/28449/28452/28912/28776/28391/28937/28913/28893/28825/28809/28919/28815/3514/28454/28908/28813/28448/28455/28426/3512/28386/28822/28457/28938/3502/28823/28464/3503/57289/3493/3500/28395/3507/102723169/28439/3539/28896/28388/28450/28434/3501/28793/28791/28930/3538/28442/28473/28299/28394/28468/28420/28392/28445/28817/28883/28408/28903/28797/3575/28385/102723170/…
GOBP_IMMUNOGLOBULIN_PRODUCTION	GOBP_IMMUNOGLOBULIN_PRODUCTION	Immunoglobulin Production	168	0.822986	3.47812	2.92698e-53	1.05391e-49	9.68059e-50	2047	tags=43%, list=8%, signal=40%	28803/28942/28900/28796/28870/28816/28881/28814/28912/28943/28776/28774/28937/28913/28874/28893/28825/28809/28919/28815/28908/28813/28876/28822/28938/28772/28882/28823/28875/28940/28802/28896/28941/28902/28906/28793/28791/28930/28804/28669/28299/28923/28935/28775/28784/28773/28817/28883/3558/28903/28797/28921/51237/115352/959/28778/28826/59067/28664/28781/1378/1235/5788/5788/940/30009/3586/28785/…
GOBP_LEUKOCYTE_MEDIATED_IMMUNITY	GOBP_LEUKOCYTE_MEDIATED_IMMUNITY	Leukocyte Mediated Immunity	432	0.631626	2.99748	1.35481e-50	3.65865e-47	3.36063e-47	4057	tags=41%, list=15%, signal=35%	28467/28461/28401/28409/28449/28452/28391/3514/28454/1380/28448/28455/28426/28386/28457/3502/28464/3503/57289/3493/3500/28395/3507/102723169/28439/3539/28388/28450/28434/3501/3538/28442/28473/28394/28468/28420/28392/28445/28408/3558/3575/28385/102723170/100423062/910/28410/1511/28444/959/28412/114836/59067/925/6571/28423/3820/930/10225/3495/939/28424/914/4068/3821/1378/1235/5788/5788/814/913/940/…
GOBP_PRODUCTION_OF_MOLECULAR_MEDIATOR_OF_IMMUNE_RESPONSE	GOBP_PRODUCTION_OF_MOLECULAR_MEDIATOR_OF_IMMUNE_RESPONSE	Production Of Molecular Mediator Of Immune Response	279	0.70704	3.19924	2.04176e-48	3.84578e-45	3.53252e-45	2694	tags=32%, list=10%, signal=29%	28803/28942/28900/28796/28870/28816/28881/28814/28912/28943/28776/28774/28937/28913/28874/28893/28825/28809/28919/28815/28908/28813/28876/28822/28938/28772/28882/28823/28875/28940/28802/28896/28941/28902/28906/28793/28791/28930/28804/28669/28299/28923/28935/28775/28784/28773/28817/28883/3558/28903/28797/28921/51237/115352/959/28778/28826/59067/28664/10225/28781/1378/1235/5788/5788/814/940/26191/3…
GOBP_ADAPTIVE_IMMUNE_RESPONSE_BASED_ON_SOMATIC_RECOMBINATION_OF_IMMUNE_RECEPTORS_BUILT_FROM_IMMUNOGLOBULIN_SUPERFAMILY_DOMAINS	GOBP_ADAPTIVE_IMMUNE_RESPONSE_BASED_ON_SOMATIC_RECOMBINATION_OF_IMMUNE_RECEPTORS_BUILT_FROM_IMMUNOGLOBULIN_SUPERFAMILY_DOMAINS	Adaptive Immune Response Based On Somatic Recombination Of Immune Receptors Built From Immunoglobulin Superfamily Domains	349	0.66594	3.08379	2.13615e-48	3.84578e-45	3.53252e-45	4104	tags=44%, list=15%, signal=38%	28467/28461/28401/28409/28449/28452/28391/3514/28454/1380/28448/28455/28426/28386/28457/3502/28464/3503/57289/3493/3500/28395/3507/102723169/28439/3539/28388/28450/28434/3501/3538/28442/28473/28394/28468/28420/28392/28445/28408/3558/3575/28385/102723170/100423062/910/28410/28444/959/28412/114836/925/28423/6363/89857/930/10563/3495/939/28424/3821/1378/1235/5788/5788/913/940/4063/911/3662/3123/3123…
GOBP_LYMPHOCYTE_MEDIATED_IMMUNITY	GOBP_LYMPHOCYTE_MEDIATED_IMMUNITY	Lymphocyte Mediated Immunity	336	0.672301	3.03156	8.15854e-48	1.25898e-44	1.15643e-44	4057	tags=43%, list=15%, signal=37%	28467/28461/28401/28409/28449/28452/28391/3514/28454/1380/28448/28455/28426/28386/28457/3502/28464/3503/57289/3493/3500/28395/3507/102723169/28439/3539/28388/28450/28434/3501/3538/28442/28473/28394/28468/28420/28392/28445/28408/3558/3575/28385/102723170/100423062/910/28410/28444/959/28412/114836/59067/925/28423/3820/930/10225/3495/939/28424/914/4068/3821/1378/1235/5788/5788/913/940/911/57823/8302…
GOCC_T_CELL_RECEPTOR_COMPLEX	GOCC_T_CELL_RECEPTOR_COMPLEX	T Cell Receptor Complex	101	0.869153	3.40922	2.07307e-42	2.79916e-39	2.57115e-39	2355	tags=87%, list=9%, signal=80%	28669/28580/28665/50852/6966/28564/28620/28594/28688/28662/28685/28559/925/28664/6982/28581/917/28652/28676/28606/6984/28682/28602/28557/28517/28671/28630/28567/6967/916/28560/28680/28674/28568/28589/28666/28755/919/6978/28619/28638/6983/915/28690/28653/28640/926/28609/28601/28610/28684/28673/28617/28639/28656/28660/6974/28611/28657/28683/28616/28626/28658/28592/28614/28583/28672/8631/28663/7535/…
GOBP_B_CELL_MEDIATED_IMMUNITY	GOBP_B_CELL_MEDIATED_IMMUNITY	B Cell Mediated Immunity	182	0.746309	3.16418	1.97013e-38	2.36459e-35	2.17198e-35	3140	tags=43%, list=12%, signal=39%	28467/28461/28401/28409/28449/28452/28391/3514/28454/1380/28448/28455/28426/28386/28457/3502/28464/3503/57289/3493/3500/28395/3507/102723169/28439/3539/28388/28450/28434/3501/3538/28442/28473/28394/28468/28420/28392/28445/28408/3558/28385/102723170/100423062/28410/28444/959/28412/28423/930/3495/939/28424/1378/1235/5788/5788/940/30009/28414/51311/3586/28396/730/84174/729/79987/712/714/713/4153/509…
GOBP_IMMUNE_RESPONSE_REGULATING_CELL_SURFACE_RECEPTOR_SIGNALING_PATHWAY	GOBP_IMMUNE_RESPONSE_REGULATING_CELL_SURFACE_RECEPTOR_SIGNALING_PATHWAY	Immune Response Regulating Cell Surface Receptor Signaling Pathway	331	0.562282	2.53691	6.30766e-27	6.81354e-24	6.25853e-24	4388	tags=47%, list=16%, signal=40%	3514/1380/3502/3503/3493/3500/3507/3539/3501/50852/6966/973/931/640/640/3119/3119/3119/3119/3119/3119/3119/115352/151888/1236/925/917/89857/54900/387357/387357/930/3495/27202/4068/6967/916/3821/1378/7294/5788/5788/28755/940/919/79931/26191/28638/8302/3123/3123/3123/3123/3123/3123/915/3988/926/131450/3932/53347/28639/9473/3815/55024/2359/23547/23547/23547/23547/22914/9840/84174/1493/257144/257144/…
GOBP_REGULATION_OF_LYMPHOCYTE_ACTIVATION	GOBP_REGULATION_OF_LYMPHOCYTE_ACTIVATION	Regulation Of Lymphocyte Activation	485	0.476436	2.25375	2.25238e-24	2.21183e-21	2.03166e-21	4310	tags=43%, list=16%, signal=37%	3558/3575/51237/3119/3119/3119/3119/3119/3119/3119/1511/29851/115352/959/6422/1236/59067/26279/6363/3559/54900/3117/3117/3117/3117/3117/3117/3117/3117/3117/3117/3117/3117/3117/3117/921/930/22806/939/914/23495/916/923/3821/64600/1378/55423/201633/5788/5788/814/864/940/3624/26191/3662/944/3123/3123/3123/3123/3123/3123/399/3458/56253/30009/116449/56833/729230/115650/3932/6352/6352/3586/9473/27240/35…
GOBP_ANTIGEN_RECEPTOR_MEDIATED_SIGNALING_PATHWAY	GOBP_ANTIGEN_RECEPTOR_MEDIATED_SIGNALING_PATHWAY	Antigen Receptor Mediated Signaling Pathway	197	0.638139	2.67502	3.97497e-24	3.57813e-21	3.28667e-21	2936	tags=40%, list=11%, signal=36%	3514/3502/3503/3493/3500/3507/3539/3501/50852/6966/973/931/640/640/3119/3119/3119/3119/3119/3119/3119/115352/1236/925/917/89857/54900/387357/387357/930/3495/4068/6967/916/7294/5788/5788/28755/940/919/26191/28638/3123/3123/3123/3123/3123/3123/915/3988/926/3932/53347/28639/9473/55024/9840/84174/1493/257144/257144/26228/8631/148823/23308/7535/7535/126259/5579/50943/2533/5142/150372/974/7805/695/3494…
GOBP_MONONUCLEAR_CELL_DIFFERENTIATION	GOBP_MONONUCLEAR_CELL_DIFFERENTIATION	Mononuclear Cell Differentiation	451	0.471091	2.24743	7.51727e-22	6.24627e-19	5.73747e-19	4306	tags=37%, list=16%, signal=31%	1380/5450/973/5079/3558/3575/931/115352/959/6422/114836/1236/59067/925/26279/6363/917/3559/387357/387357/406911/930/22806/64919/939/914/2322/916/3821/1378/1235/5788/5788/814/864/940/3624/4063/26191/3662/944/3123/3123/3123/3123/3123/3123/399/915/3458/3988/56253/30009/8809/56833/729230/3932/8320/2841/3586/7471/3593/8876/3815/6775/4772/7480/10320/9840/1493/8111/81501/6504/26253/912/3676/1015/7535/75…
HP_ABNORMALITY_OF_HUMORAL_IMMUNITY	HP_ABNORMALITY_OF_HUMORAL_IMMUNITY	Abnormality Of Humoral Immunity	317	0.519606	2.41644	1.42177e-20	1.097e-17	1.00764e-17	3783	tags=34%, list=14%, signal=29%	3514/1380/3500/3507/3501/5450/973/3575/931/640/640/3119/3119/3119/3119/3119/3119/3119/29851/959/59067/917/7941/3559/3117/3117/3117/3117/3117/3117/3117/3117/3117/3117/3117/3117/3117/3117/930/939/4068/23495/916/5788/5788/940/919/26191/3123/3123/3123/3123/3123/3123/915/51311/115650/3932/5133/5133/1041/1041/1041/1041/1041/1041/3586/6775/1277/730/55024/79633/10320/1493/729/2206/1991/1991/147372/712/71…
GOBP_CELL_ACTIVATION_INVOLVED_IN_IMMUNE_RESPONSE	GOBP_CELL_ACTIVATION_INVOLVED_IN_IMMUNE_RESPONSE	Cell Activation Involved In Immune Response	281	0.528386	2.39004	1.0286e-19	7.40728e-17	6.80391e-17	4396	tags=44%, list=16%, signal=38%	5450/3558/959/114836/59067/6571/6363/930/1378/1235/5788/5788/940/4063/911/3662/3123/3123/3123/3123/3123/3123/3458/2922/30009/8809/116449/729230/8832/8320/3586/3593/3815/6775/6504/26253/1015/11280/1880/5105/5880/3394/6693/4092/50943/10538/4064/8291/942/941/695/90865/3109/3109/3109/3109/3109/3109/3109/3109/3936/55619/100431172/3689/3683/3071/3122/3122/3122/3122/3122/3122/3122/3122/6850/1794/2207/11…
GOCC_PLASMA_MEMBRANE_SIGNALING_RECEPTOR_COMPLEX	GOCC_PLASMA_MEMBRANE_SIGNALING_RECEPTOR_COMPLEX	Plasma Membrane Signaling Receptor Complex	271	0.533781	2.39462	4.33111e-19	2.92404e-16	2.68586e-16	2734	tags=42%, list=10%, signal=38%	28669/28580/28665/50852/6966/973/28564/28620/28594/28688/28662/28685/28559/925/28664/6982/28581/917/28652/3559/28676/28606/6984/28682/28602/28557/28517/28671/28630/28567/6967/916/28560/28680/28674/28568/28589/28666/28755/919/6978/28619/28638/6983/915/28690/28653/28640/926/8809/28609/28601/28610/28684/28673/28617/1134/28639/28656/28660/6974/28611/8807/28657/28683/1135/28616/28626/28658/28592/28614…
GOBP_REGULATION_OF_T_CELL_ACTIVATION	GOBP_REGULATION_OF_T_CELL_ACTIVATION	Regulation Of T Cell Activation	363	0.483006	2.23493	5.6281e-19	3.57616e-16	3.28486e-16	4286	tags=46%, list=16%, signal=39%	3558/3575/3119/3119/3119/3119/3119/3119/3119/1511/29851/959/1236/59067/26279/6363/3559/54900/3117/3117/3117/3117/3117/3117/3117/3117/3117/3117/3117/3117/3117/3117/921/939/914/916/923/64600/1378/55423/201633/5788/5788/814/864/940/26191/3662/944/3123/3123/3123/3123/3123/3123/399/3458/56253/30009/729230/115650/3932/6352/6352/3586/27240/3593/8876/8600/7480/6708/22914/9840/1493/6504/3112/3112/3112/311…
GOBP_B_CELL_RECEPTOR_SIGNALING_PATHWAY	GOBP_B_CELL_RECEPTOR_SIGNALING_PATHWAY	B Cell Receptor Signaling Pathway	72	0.776283	2.9041	2.7477e-18	1.64893e-15	1.51461e-15	3869	tags=65%, list=14%, signal=56%	3514/3502/3503/3493/3500/3507/3539/3501/973/931/640/640/115352/89857/930/3495/5788/5788/26191/3932/55024/1493/257144/257144/26228/148823/126259/5579/150372/974/695/3494/4773/3071/6850/952/11314/11314/28834/7006/5583/933/3497/10451/5777/9404/4208/596/27086/2213/4067
GOCC_EXTERNAL_SIDE_OF_PLASMA_MEMBRANE	GOCC_EXTERNAL_SIDE_OF_PLASMA_MEMBRANE	External Side Of Plasma Membrane	371	0.474322	2.20516	2.9007e-18	1.64912e-15	1.51479e-15	4049	tags=41%, list=15%, signal=35%	1233/6966/973/3575/1237/931/910/3568/959/114836/1236/925/10663/6982/917/3559/921/9332/930/939/914/10462/6967/2829/916/4283/6401/3821/6387/969/1235/5788/5788/23627/913/940/4063/6978/911/643/6983/57823/8302/3123/3123/3123/3123/3123/3123/915/7057/729230/51311/131450/2675/8832/115650/5133/5133/948/6974/3593/3815/5156/1234/22914/1493/6504/26253/912/3676/2206/2833/283316/3627/6247/23308/356/10332/4153/…
GOBP_POSITIVE_REGULATION_OF_LEUKOCYTE_CELL_CELL_ADHESION	GOBP_POSITIVE_REGULATION_OF_LEUKOCYTE_CELL_CELL_ADHESION	Positive Regulation Of Leukocyte Cell Cell Adhesion	267	0.530259	2.38207	3.13347e-18	1.69239e-15	1.55453e-15	4286	tags=50%, list=16%, signal=42%	3558/3575/3119/3119/3119/3119/3119/3119/3119/29851/959/1236/59067/6363/3559/3117/3117/3117/3117/3117/3117/3117/3117/3117/3117/3117/3117/3117/3117/921/939/916/923/6401/1378/55423/5788/5788/864/940/26191/3123/3123/3123/3123/3123/3123/399/3458/729230/115650/3932/6352/6352/3593/8876/8600/7480/6708/22914/9840/6504/3112/3112/3112/3112/3112/3112/912/3676/8631/1991/1991/23308/7535/7535/100133941/5105/741…
HP_ABNORMAL_LYMPHOCYTE_PHYSIOLOGY	HP_ABNORMAL_LYMPHOCYTE_PHYSIOLOGY	Abnormal Lymphocyte Physiology	297	0.507213	2.30116	3.54531e-18	1.82364e-15	1.67509e-15	3763	tags=34%, list=14%, signal=29%	3514/1380/3507/3501/5450/973/3575/931/3119/3119/3119/3119/3119/3119/3119/29851/959/59067/917/7941/3559/3117/3117/3117/3117/3117/3117/3117/3117/3117/3117/3117/3117/3117/3117/930/939/4068/23495/916/5788/5788/940/919/3123/3123/3123/3123/3123/3123/915/51311/115650/3932/1041/1041/1041/1041/1041/1041/1277/79633/10320/1493/2206/1991/1991/147372/356/7535/7535/8214/5880/3394/7852/50943/3560/2239/974/2719/…
GOBP_POSITIVE_REGULATION_OF_CELL_ACTIVATION	GOBP_POSITIVE_REGULATION_OF_CELL_ACTIVATION	Positive Regulation Of Cell Activation	383	0.46963	2.23622	4.19135e-18	2.05795e-15	1.89032e-15	4338	tags=45%, list=16%, signal=38%	3558/3575/3119/3119/3119/3119/3119/3119/3119/29851/115352/959/1236/59067/6363/3559/3117/3117/3117/3117/3117/3117/3117/3117/3117/3117/3117/3117/3117/3117/921/939/914/916/923/1378/55423/5788/5788/4317/864/940/26191/3123/3123/3123/3123/3123/3123/399/3458/30009/7057/729230/115650/3932/6352/6352/3586/3593/8876/8600/7480/6708/22914/9840/406937/6504/3112/3112/3112/3112/3112/3112/26228/912/23308/7535/753…
HP_ABNORMAL_LYMPH_NODE_MORPHOLOGY	HP_ABNORMAL_LYMPH_NODE_MORPHOLOGY	Abnormal Lymph Node Morphology	249	0.535853	2.36121	5.59493e-18	2.62767e-15	2.41363e-15	5916	tags=41%, list=22%, signal=32%	1380/3500/3575/931/640/640/29851/959/7490/3559/930/939/4068/23495/5788/5788/28755/940/919/79722/26191/3662/8302/3123/3123/3123/3123/3123/3123/51311/115650/5133/5133/3586/3815/6775/55024/79633/8600/1493/54/1991/1991/147372/356/7535/7535/10551/5880/3394/7852/50943/3560/1230/2719/695/4773/3071/6850/2113/7128/51816/144811/114548/7292/5294/3561/10125/3604/675/5551/149233/57379/3594/23022/330/3162/1536…
GOBP_LYMPHOCYTE_ACTIVATION_INVOLVED_IN_IMMUNE_RESPONSE	GOBP_LYMPHOCYTE_ACTIVATION_INVOLVED_IN_IMMUNE_RESPONSE	Lymphocyte Activation Involved In Immune Response	192	0.579753	2.43852	1.23297e-17	5.5494e-15	5.09736e-15	4310	tags=49%, list=16%, signal=41%	5450/3558/959/114836/59067/6363/930/1378/1235/5788/5788/940/4063/911/3662/3123/3123/3123/3123/3123/3123/3458/30009/8809/8320/3586/3593/6775/26253/1015/1880/5105/3394/6693/4092/50943/10538/4064/942/941/3109/3109/3109/3109/3109/3109/3109/3109/3936/55619/100431172/3683/3071/3122/3122/3122/3122/3122/3122/3122/3122/2207/9452/51176/84868/114548/7292/54518/10859/10859/10859/10859/10859/2214/257101/13981…
GOBP_POSITIVE_REGULATION_OF_LYMPHOCYTE_ACTIVATION	GOBP_POSITIVE_REGULATION_OF_LYMPHOCYTE_ACTIVATION	Positive Regulation Of Lymphocyte Activation	320	0.491207	2.2737	1.85982e-17	8.0359e-15	7.38132e-15	4310	tags=46%, list=16%, signal=39%	3558/3575/3119/3119/3119/3119/3119/3119/3119/29851/115352/959/1236/59067/6363/3559/3117/3117/3117/3117/3117/3117/3117/3117/3117/3117/3117/3117/3117/3117/921/939/916/923/1378/55423/5788/5788/864/940/26191/3123/3123/3123/3123/3123/3123/399/3458/30009/729230/115650/3932/6352/6352/3586/3593/8876/8600/7480/6708/22914/9840/6504/3112/3112/3112/3112/3112/3112/912/23308/7535/7535/1880/100133941/5105/7412/…
GOBP_NEGATIVE_REGULATION_OF_IMMUNE_SYSTEM_PROCESS	GOBP_NEGATIVE_REGULATION_OF_IMMUNE_SYSTEM_PROCESS	Negative Regulation Of Immune System Process	476	0.426797	2.02047	2.74948e-17	1.1423e-14	1.04925e-14	3752	tags=31%, list=14%, signal=28%	1380/3558/3575/407007/1511/260434/115352/6422/26279/4889/1269/3559/54900/406911/10225/27202/4068/23495/3821/64600/1378/6387/201633/5788/5788/864/3624/26191/3662/3123/3123/3123/3123/3123/3123/9370/56253/30009/116449/7057/56833/729230/131450/8530/8832/5133/5133/53347/4856/284/2841/3586/3593/55024/23547/23547/23547/23547/22914/84174/1493/8111/257144/257144/26585/26585/26585/6504/3112/3112/3112/3112/…
GOCC_RECEPTOR_COMPLEX	GOCC_RECEPTOR_COMPLEX	Receptor Complex	478	0.430819	2.02667	9.12969e-17	3.65255e-14	3.35503e-14	3980	tags=39%, list=15%, signal=34%	1380/83416/28669/28580/28665/50852/6966/2554/973/28564/28620/28594/28688/28662/28685/150/3568/28559/925/28664/6982/28581/7253/917/28652/3559/28676/28606/6984/28682/28602/28557/28517/28671/28630/28567/2322/6967/916/28560/3821/28680/28674/28568/28589/28666/28755/919/6978/28619/28638/2861/6983/915/28690/28653/28640/926/8809/28609/28601/28610/28684/131450/2675/3357/28673/28617/1134/28639/28656/28660/…
HP_ABNORMAL_LYMPHOCYTE_MORPHOLOGY	HP_ABNORMAL_LYMPHOCYTE_MORPHOLOGY	Abnormal Lymphocyte Morphology	241	0.528481	2.31443	1.29837e-16	5.00894e-14	4.60093e-14	3752	tags=26%, list=14%, signal=23%	1380/3507/973/3575/931/29851/59067/925/917/3559/930/22806/64919/4068/23495/916/5788/5788/940/919/3123/3123/3123/3123/3123/3123/399/915/51311/115650/3932/6775/79633/10320/1493/54/1991/1991/147372/356/7535/7535/5880/7852/2517/50943/3560/974/695/54440/3937/920/2672/3953/3071/6850/1794/7128/7456/81704/51816/5294/2214/3561/10125/3604/58484/4247/51135/9508/6789/5966/567/567/4261/7454/8915/3718
GOBP_LEUKOCYTE_CELL_CELL_ADHESION	GOBP_LEUKOCYTE_CELL_CELL_ADHESION	Leukocyte Cell Cell Adhesion	395	0.448397	2.15003	1.64083e-16	6.1118e-14	5.61395e-14	4286	tags=45%, list=16%, signal=39%	3558/3575/407007/3119/3119/3119/3119/3119/3119/3119/1511/29851/959/1236/59067/26279/6363/3559/54900/3117/3117/3117/3117/3117/3117/3117/3117/3117/3117/3117/3117/3117/3117/921/939/916/923/6401/64600/1378/6387/55423/201633/5788/5788/864/940/26191/3123/3123/3123/3123/3123/3123/399/3458/56253/30009/729230/115650/3932/6352/6352/3586/3593/8876/8600/7480/6708/22914/9840/1493/6504/3112/3112/3112/3112/3112…
GOBP_LEUKOCYTE_PROLIFERATION	GOBP_LEUKOCYTE_PROLIFERATION	Leukocyte Proliferation	320	0.480158	2.22256	2.93755e-16	1.05771e-13	9.71555e-14	4286	tags=39%, list=16%, signal=34%	1380/128506/973/3558/3575/931/51237/3568/115352/959/59067/26279/6363/3559/930/22806/4883/2322/23495/916/923/64600/1378/5788/5788/940/26191/944/3123/3123/3123/3123/3123/3123/3988/56253/729230/115650/6352/6352/3586/3593/3815/9047/8600/6708/1493/26585/26585/26585/6504/912/5320/11326/23308/7535/7535/1880/100133941/7412/5880/3481/126259/6693/3479/83593/50943/4064/942/652/941/695/90865/196/30835/3109/3…
GOBP_T_CELL_DIFFERENTIATION	GOBP_T_CELL_DIFFERENTIATION	T Cell Differentiation	296	0.491691	2.2284	3.28499e-16	1.14466e-13	1.05142e-13	4351	tags=41%, list=16%, signal=35%	3558/3575/114836/1236/59067/925/26279/6363/917/3559/387357/387357/22806/64919/939/914/916/3821/1378/1235/5788/5788/814/864/940/4063/26191/3662/944/3123/3123/3123/3123/3123/3123/399/915/3458/3988/56253/30009/8809/729230/3932/8320/2841/7471/3593/8876/3815/6775/7480/9840/1493/26253/912/7535/7535/1880/5105/6932/6693/3111/3111/3111/3111/3111/3111/3111/4092/50943/10538/942/639/652/941/9935/54440/920/39…
HP_ABNORMAL_T_CELL_MORPHOLOGY	HP_ABNORMAL_T_CELL_MORPHOLOGY	Abnormal T Cell Morphology	112	0.655785	2.61618	1.23813e-15	4.17945e-13	3.83901e-13	2816	tags=35%, list=10%, signal=32%	1380/973/3575/931/29851/59067/925/917/3559/930/64919/4068/23495/916/5788/5788/919/3123/3123/3123/3123/3123/3123/399/915/115650/3932/54/356/7535/7535/5880/50943/3560/974/695/54440/3937/920/3953/3071/6850/1794/7456/81704/5294/3561/10125
GOBP_ALPHA_BETA_T_CELL_ACTIVATION	GOBP_ALPHA_BETA_T_CELL_ACTIVATION	Alpha Beta T Cell Activation	173	0.575786	2.43372	2.12395e-15	6.95239e-13	6.38608e-13	4274	tags=49%, list=16%, signal=41%	3558/114836/59067/26279/6363/917/3559/64919/916/5788/5788/864/28755/940/919/4063/26191/28638/3662/944/3123/3123/3123/3123/3123/3123/915/3458/56253/30009/8809/729230/28639/8320/2841/3593/6775/7535/7535/1880/6693/4092/50943/10538/942/639/57705/941/54440/6375/3105/3105/3105/3105/3105/3105/3105/3105/3071/3122/3122/3122/3122/3122/3122/3122/3122/6850/1794/11314/11314/51176/114548/7292/10859/10859/10859…
GOBP_POSITIVE_REGULATION_OF_CELL_CELL_ADHESION	GOBP_POSITIVE_REGULATION_OF_CELL_CELL_ADHESION	Positive Regulation Of Cell Cell Adhesion	314	0.464764	2.14825	2.47186e-15	7.85326e-13	7.21356e-13	4286	tags=45%, list=16%, signal=39%	3558/3575/3119/3119/3119/3119/3119/3119/3119/1511/29851/959/1236/59067/6363/3559/3117/3117/3117/3117/3117/3117/3117/3117/3117/3117/3117/3117/3117/3117/921/10563/939/916/923/6401/1378/55423/5788/5788/864/940/26191/3123/3123/3123/3123/3123/3123/22915/399/3458/729230/115650/3932/6352/6352/3586/3593/8876/8600/7480/6708/22914/9840/6504/3112/3112/3112/3112/3112/3112/912/3676/8631/1991/1991/23308/7535/7…
GOBP_B_CELL_ACTIVATION	GOBP_B_CELL_ACTIVATION	B Cell Activation	254	0.499882	2.20162	1.36126e-14	4.20122e-12	3.85901e-12	4306	tags=36%, list=16%, signal=30%	1380/5450/973/5079/3558/3575/115350/931/51237/115352/959/6422/59067/54900/930/22806/939/2322/23495/1378/1235/5788/5788/940/3624/643/30009/56833/115650/3586/9473/3815/55024/1493/64092/3676/1015/23308/7535/7535/1880/7412/3394/3175/5579/50943/10538/4064/150372/942/974/7805/695/196/54440/55619/4773/3071/374403/6850/7128/952/678/11314/11314/9452/51176/7292/3561/10125/139818/933/10451/9156/972/57379/57…
GOCC_BLOOD_MICROPARTICLE	GOCC_BLOOD_MICROPARTICLE	Blood Microparticle	129	0.616504	2.54511	1.45389e-14	4.36249e-12	4.00714e-12	1037	tags=19%, list=4%, signal=19%	28796/28449/28452/28912/28937/28913/28919/3514/28908/3512/28822/3502/922/3503/3493/3500/3507/3539/28896/3501/28793/28930/3538/28442/28299/28883/28903/5858/3495/1370/3697/5444
GOBP_POSITIVE_REGULATION_OF_CELL_ADHESION	GOBP_POSITIVE_REGULATION_OF_CELL_ADHESION	Positive Regulation Of Cell Adhesion	471	0.4034	1.90467	1.604e-14	4.6828e-12	4.30136e-12	4286	tags=39%, list=16%, signal=34%	3558/3575/3119/3119/3119/3119/3119/3119/3119/1511/29851/959/6422/1236/59067/5645/5645/6363/3559/3117/3117/3117/3117/3117/3117/3117/3117/3117/3117/3117/3117/3117/3117/921/10563/939/1758/916/923/6401/1378/6387/55423/5788/5788/864/940/26191/3123/3123/3123/3123/3123/3123/22915/399/3458/729230/115650/3932/6352/6352/284/948/3586/3593/8876/3491/8600/7480/6708/22914/9840/6504/3112/3112/3112/3112/3112/311…
HP_ABNORMAL_LEUKOCYTE_COUNT	HP_ABNORMAL_LEUKOCYTE_COUNT	Abnormal Leukocyte Count	474	0.399516	1.89275	2.3421e-14	6.65774e-12	6.11542e-12	3929	tags=23%, list=15%, signal=20%	1380/3500/3507/973/3575/931/640/640/29851/959/846/59067/5645/5645/925/917/3559/930/22806/64919/4068/23495/916/5788/5788/28755/919/26191/3123/3123/3123/3123/3123/3123/399/915/3458/3988/30009/51311/115650/3932/5133/5133/1041/1041/1041/1041/1041/1041/3586/2328/3815/6775/55024/79633/5156/10320/1493/54/1991/1991/147372/356/7535/7535/10551/5880/3394/7852/50943/3560/974/83990/695/54440/3937/920/3689/267…
GOBP_CELL_CHEMOTAXIS	GOBP_CELL_CHEMOTAXIS	Cell Chemotaxis	295	0.464291	2.10559	2.57541e-14	7.13323e-12	6.55218e-12	3869	tags=34%, list=14%, signal=30%	8823/1233/6358/6358/1800/1237/1511/1236/10663/6363/1269/7941/10563/27202/4015/6362/6362/6362/2829/4283/6356/6387/6357/1235/6367/643/6361/7057/56833/729230/6352/6352/6373/4856/2841/3586/6360/6360/3815/100130520/100130520/5156/8600/1234/22914/9420/26585/26585/26585/6504/151647/26228/6846/1588/2833/9547/3627/1880/6369/7412/5880/5641/7852/1238/120425/728/1652/1652/9034/2350/240/240/5142/1230/51411/58…
GOBP_REGULATION_OF_CELL_CELL_ADHESION	GOBP_REGULATION_OF_CELL_CELL_ADHESION	Regulation Of Cell Cell Adhesion	469	0.404105	1.92451	2.79632e-14	7.55147e-12	6.93636e-12	4286	tags=40%, list=16%, signal=34%	3558/170692/3575/407007/3119/3119/3119/3119/3119/3119/3119/1511/29851/959/1236/59067/26279/6363/3559/54900/3117/3117/3117/3117/3117/3117/3117/3117/3117/3117/3117/3117/3117/3117/921/10563/939/916/923/6401/64600/1378/6387/55423/201633/5788/5788/864/940/26191/3123/3123/3123/3123/3123/3123/22915/399/9370/3458/56253/30009/729230/115650/3932/6352/6352/1041/1041/1041/1041/1041/1041/3586/7471/3593/8876/8…
HP_DECREASED_CIRCULATING_ANTIBODY_LEVEL	HP_DECREASED_CIRCULATING_ANTIBODY_LEVEL	Decreased Circulating Antibody Level	197	0.537209	2.25193	3.35863e-14	8.84877e-12	8.12798e-12	3752	tags=34%, list=14%, signal=29%	3514/1380/3507/3501/973/931/3119/3119/3119/3119/3119/3119/3119/29851/959/59067/917/3559/3117/3117/3117/3117/3117/3117/3117/3117/3117/3117/3117/3117/3117/3117/930/939/4068/23495/916/5788/5788/919/915/51311/115650/3932/79633/10320/1493/147372/356/7535/7535/5880/7852/974/695/54440/6850/81704/51816/5294/3561/50615/10125/3604/5551/57379/9839/4247/146206/9508/9056/5966/567/567/3861/4261/7454/8915/3718
GOMF_IMMUNE_RECEPTOR_ACTIVITY	GOMF_IMMUNE_RECEPTOR_ACTIVITY	Immune Receptor Activity	136	0.605969	2.49639	9.0524e-14	2.32819e-11	2.13855e-11	4338	tags=56%, list=16%, signal=48%	1380/1233/3575/1237/3119/3119/3119/3119/3119/3119/3119/3568/1236/10663/3559/3117/3117/3117/3117/3117/3117/3117/3117/3117/3117/3117/3117/3117/3117/27202/2322/2829/3821/1378/1235/643/3123/3123/3123/3123/3123/3123/8809/729230/131450/2675/400935/8807/3593/2359/3587/23547/23547/23547/23547/1234/22914/3112/3112/3112/3112/3112/3112/2833/7852/3111/3111/3111/3111/3111/3111/3111/1238/728/3560/3554/9034/123…
HP_LYMPHOPENIA	HP_LYMPHOPENIA	Lymphopenia	176	0.547573	2.29251	1.17164e-13	2.94327e-11	2.70352e-11	3752	tags=28%, list=14%, signal=24%	1380/3507/973/3575/931/29851/925/917/3559/930/22806/64919/23495/916/5788/5788/919/915/51311/115650/3932/6775/79633/10320/1493/54/1991/1991/147372/356/7535/7535/5880/7852/974/695/54440/2672/3953/6850/1794/7128/7456/81704/51816/5294/3561/10125/3604/9508/6789/5966/567/567/4261/7454/3718
GOBP_REGULATION_OF_IMMUNE_EFFECTOR_PROCESS	GOBP_REGULATION_OF_IMMUNE_EFFECTOR_PROCESS	Regulation Of Immune Effector Process	367	0.435104	2.02869	1.52322e-13	3.7395e-11	3.4349e-11	4396	tags=37%, list=16%, signal=32%	1380/922/3558/3575/51237/910/115352/959/114836/59067/3820/6363/10225/4068/3821/1378/5788/5788/814/913/940/26191/911/3662/8302/3123/3123/3123/3123/3123/3123/3458/56253/30009/8809/116449/56833/729230/8832/284/948/3586/8807/3593/3815/22914/9437/9437/9437/9437/9437/9437/9437/9437/9437/9437/9437/9437/9437/9437/9437/9437/6504/54/26228/912/11326/79987/4153/5105/5880/6693/4092/50943/10538/3554/909/942/78…
HP_ABNORMAL_CIRCULATING_IGG_LEVEL	HP_ABNORMAL_CIRCULATING_IGG_LEVEL	Abnormal Circulating Igg Level	114	0.626324	2.50524	1.911e-13	4.58724e-11	4.21358e-11	3752	tags=35%, list=14%, signal=31%	3514/1380/3501/3575/931/29851/959/59067/917/930/4068/23495/916/5788/5788/919/915/51311/115650/3932/1493/356/5880/3394/7852/3560/974/695/54440/3071/6850/81704/5294/3561/10125/3604/57379/22861/4247/5966/567/567/3459/3718
GOBP_REGULATION_OF_HEMOPOIESIS	GOBP_REGULATION_OF_HEMOPOIESIS	Regulation Of Hemopoiesis	398	0.413511	1.96204	2.02513e-13	4.75554e-11	4.36817e-11	4306	tags=35%, list=16%, signal=30%	128506/29909/3558/3575/407007/440712/115352/6422/6363/3559/406911/22806/939/914/4015/1378/5788/5788/814/864/940/3624/3662/3123/3123/3123/3123/3123/3123/399/9370/3458/56253/30009/56833/729230/3586/3593/8876/8600/7480/9840/2124/2124/406937/1493/8111/81501/11025/11025/11025/11025/714/7535/7535/5105/6932/4211/3111/3111/3111/3111/3111/3111/3111/2200/4092/50943/4920/10538/150372/942/639/652/941/1230/69…
GOBP_T_CELL_ACTIVATION_INVOLVED_IN_IMMUNE_RESPONSE	GOBP_T_CELL_ACTIVATION_INVOLVED_IN_IMMUNE_RESPONSE	T Cell Activation Involved In Immune Response	104	0.638924	2.50235	4.5025e-13	1.03481e-10	9.50517e-11	4104	tags=58%, list=15%, signal=50%	3558/114836/59067/6363/4063/911/3662/3123/3123/3123/3123/3123/3123/3458/30009/8809/8320/3593/6775/26253/1880/5105/6693/4092/50943/10538/942/941/3109/3109/3109/3109/3109/3109/3109/3109/3936/3683/3071/3122/3122/3122/3122/3122/3122/3122/3122/2207/51176/84868/114548/7292/54518/10859/10859/10859/10859/10859/80149/3716/149233/972/3594/4602/338376/338339/2625/27086/3718/5873/51561/2213/430/3606
GOBP_LEUKOCYTE_MIGRATION	GOBP_LEUKOCYTE_MIGRATION	Leukocyte Migration	375	0.420124	1.97325	7.90669e-13	1.77933e-10	1.6344e-10	3973	tags=34%, list=15%, signal=30%	6358/6358/1800/2838/1511/1236/6363/10894/1269/7941/10563/27202/6362/6362/6362/4283/6401/6356/6387/6357/1235/6367/643/56253/6361/30009/7057/56833/729230/131450/3932/6352/6352/6373/4856/2841/3586/6360/6360/3815/55512/100130520/100130520/8600/1234/22914/9420/257144/257144/26585/26585/26585/6504/151647/26228/6846/1588/3676/2833/1991/1991/148823/7499/3627/7535/7535/1880/6369/7412/5880/5641/6693/7852/6…
GOBP_MONONUCLEAR_CELL_MIGRATION	GOBP_MONONUCLEAR_CELL_MIGRATION	Mononuclear Cell Migration	194	0.5209	2.17232	8.15039e-13	1.79675e-10	1.65039e-10	3747	tags=35%, list=14%, signal=30%	6358/6358/2838/1511/1236/6363/7941/10563/6362/6362/6362/6356/6387/6357/1235/6367/56253/6361/30009/7057/56833/729230/131450/6352/6352/6373/4856/6360/6360/8600/1234/22914/9420/257144/257144/26585/26585/26585/6504/6846/3676/148823/7499/3627/7535/7535/1880/6369/5641/6693/7852/64005/120425/728/2350/240/240/1230/58191/719/6375/5175/3683/100528032/51676/51676/6366/81704/3695/9353/5294/1240/51192/5054/26…
GOBP_REGULATION_OF_LEUKOCYTE_DIFFERENTIATION	GOBP_REGULATION_OF_LEUKOCYTE_DIFFERENTIATION	Regulation Of Leukocyte Differentiation	301	0.450355	2.07421	1.32297e-12	2.85814e-10	2.62532e-10	4351	tags=40%, list=16%, signal=34%	128506/3558/3575/115352/6422/6363/3559/406911/22806/939/914/1378/5788/5788/814/864/940/3624/3662/3123/3123/3123/3123/3123/3123/399/9370/3458/56253/30009/56833/729230/3586/3593/8876/8600/7480/9840/2124/2124/406937/1493/8111/81501/11025/11025/11025/11025/714/7535/7535/5105/6932/3111/3111/3111/3111/3111/3111/3111/2200/4092/50943/4920/10538/150372/942/639/652/941/1230/695/9935/54440/920/3071/3122/312…
GOBP_REGULATION_OF_LEUKOCYTE_PROLIFERATION	GOBP_REGULATION_OF_LEUKOCYTE_PROLIFERATION	Regulation Of Leukocyte Proliferation	254	0.471955	2.07862	1.37156e-12	2.90501e-10	2.66838e-10	4286	tags=42%, list=16%, signal=36%	128506/3558/51237/3568/115352/959/59067/26279/6363/3559/22806/23495/916/923/64600/1378/5788/5788/940/26191/944/3123/3123/3123/3123/3123/3123/56253/729230/115650/6352/6352/3586/3593/3815/6708/1493/26585/26585/26585/6504/912/5320/11326/23308/7535/7535/1880/100133941/7412/5880/3481/126259/6693/3479/83593/50943/942/652/941/695/90865/196/30835/3109/3109/3109/3109/3109/3109/3109/3109/54440/6375/4773/31…
GOBP_CYTOKINE_MEDIATED_SIGNALING_PATHWAY	GOBP_CYTOKINE_MEDIATED_SIGNALING_PATHWAY	Cytokine Mediated Signaling Pathway	460	0.39059	1.86528	1.7656e-12	3.6677e-10	3.36894e-10	4338	tags=31%, list=16%, signal=26%	1233/6358/6358/3558/3575/1237/440712/1511/260434/3568/1236/10663/6363/3559/406911/56300/10563/2322/6362/6362/6362/2829/4283/6356/6387/7294/6357/1235/5788/5788/4317/3624/6367/643/9370/3458/6361/8809/6586/729230/115650/400935/6352/6352/6373/284/6360/6360/8807/3593/3815/6775/8600/3587/23547/23547/23547/23547/1234/81030/26228/6846/2833/50506/3627/100133941/6369/608/7852/1238/9447/3560/3554/9034/7805/…
HP_AUTOIMMUNITY	HP_AUTOIMMUNITY	Autoimmunity	277	0.446423	2.0212	6.0008e-12	1.22303e-09	1.12341e-09	4031	tags=33%, list=15%, signal=28%	3514/1380/3500/3501/5450/56246/3575/931/640/640/3119/3119/3119/3119/3119/3119/3119/29851/7253/917/3559/930/23495/1235/28755/919/79722/26191/3123/3123/3123/3123/3123/3123/3458/51311/115650/3932/5133/5133/1134/3586/6775/55024/1493/54/1991/1991/712/714/713/356/7535/7535/6833/50943/3560/5325/10699/695/54440/3937/8647/8647/6689/2672/2113/7128/7456/51816/144811/25939/84868/7292/1439/1288/717/717/717/71…
GOBP_POSITIVE_REGULATION_OF_CYTOKINE_PRODUCTION	GOBP_POSITIVE_REGULATION_OF_CYTOKINE_PRODUCTION	Positive Regulation Of Cytokine Production	475	0.378838	1.79372	8.86793e-12	1.77391e-09	1.62942e-09	5346	tags=36%, list=20%, signal=30%	5450/3558/27159/260434/150/8710/959/114836/1236/59067/6363/247/3495/914/4060/916/923/7294/201633/5788/5788/814/4317/940/4063/26191/3662/9370/3458/56253/30009/8809/116449/7057/729230/51311/8832/3357/948/3586/3593/3815/115362/22914/10631/406937/6504/26253/1991/1991/147372/3394/126259/6693/9447/6833/728/50943/7481/10538/3554/1652/1652/5142/150372/942/7805/941/388325/7097/695/90865/719/116/54440/6375…
HP_ABNORMAL_B_CELL_MORPHOLOGY	HP_ABNORMAL_B_CELL_MORPHOLOGY	Abnormal B Cell Morphology	93	0.636533	2.4687	9.67091e-12	1.88666e-09	1.73298e-09	4095	tags=37%, list=15%, signal=31%	3507/973/931/29851/59067/917/3559/930/22806/4068/916/5788/5788/915/51311/10320/356/7535/7535/5880/974/695/54440/3937/2672/3071/6850/81704/3561/10125/3604/51135/5966/567/567/3718/355/114803
HP_ABNORMAL_CIRCULATING_IGA_LEVEL	HP_ABNORMAL_CIRCULATING_IGA_LEVEL	Abnormal Circulating Iga Level	98	0.625038	2.45828	9.78089e-12	1.88666e-09	1.73298e-09	3752	tags=44%, list=14%, signal=38%	3514/1380/3501/5450/3575/3119/3119/3119/3119/3119/3119/3119/29851/959/3559/3117/3117/3117/3117/3117/3117/3117/3117/3117/3117/3117/3117/3117/3117/930/23495/916/5788/5788/919/915/115650/3932/1493/356/974/695/54440/6689/6850/5294/3561/10125/9966/57379/22861/3594/5966/567/567/7454/3718
GOBP_T_CELL_DIFFERENTIATION_INVOLVED_IN_IMMUNE_RESPONSE	GOBP_T_CELL_DIFFERENTIATION_INVOLVED_IN_IMMUNE_RESPONSE	T Cell Differentiation Involved In Immune Response	81	0.657854	2.50726	1.29063e-11	2.44585e-09	2.24662e-09	4104	tags=55%, list=15%, signal=47%	3558/114836/59067/6363/4063/3662/3123/3123/3123/3123/3123/3123/3458/30009/8809/8320/3593/6775/26253/1880/5105/6693/4092/50943/10538/942/941/3122/3122/3122/3122/3122/3122/3122/3122/2207/51176/114548/7292/80149/3716/149233/3594/4602/338339/2625/27086/3718/51561/430/3606
GOBP_CD4_POSITIVE_ALPHA_BETA_T_CELL_DIFFERENTIATION	GOBP_CD4_POSITIVE_ALPHA_BETA_T_CELL_DIFFERENTIATION	Cd4 Positive Alpha Beta T Cell Differentiation	90	0.636896	2.44298	2.37068e-11	4.41518e-09	4.05553e-09	4104	tags=52%, list=15%, signal=44%	3558/114836/59067/26279/6363/864/4063/3662/3123/3123/3123/3123/3123/3123/3458/30009/8809/3593/6775/1880/6693/4092/50943/10538/942/941/54440/3071/3122/3122/3122/3122/3122/3122/3122/3122/51176/114548/7292/3561/80149/3716/149233/3594/9760/4602/2625/2529/27086/3718/51561/430/3606
GOBP_TAXIS	GOBP_TAXIS	Taxis	431	0.382918	1.83534	3.5538e-11	6.50646e-09	5.97646e-09	3869	tags=30%, list=14%, signal=26%	8823/1233/6358/6358/1800/1237/1511/846/1236/2252/10663/6363/1269/7941/10563/27202/4015/6362/6362/6362/2829/4283/6356/6387/6357/1235/10718/6367/643/6361/6586/7057/56833/729230/6352/6352/6373/4856/284/2841/3586/6360/6360/3491/3815/100130520/100130520/5156/2359/8600/1234/22914/9420/26585/26585/26585/6504/10800/151647/26228/6846/1588/2833/1991/1991/9547/3627/1880/6369/7412/5880/5641/6693/7852/1238/12…
HP_IMMUNODEFICIENCY	HP_IMMUNODEFICIENCY	Immunodeficiency	215	0.472452	2.05035	3.88187e-11	6.98866e-09	6.41939e-09	3763	tags=22%, list=14%, signal=20%	1380/3507/973/3575/931/29851/959/917/3559/930/64919/4068/23495/916/940/919/915/115650/3932/3593/10320/1493/54/80144/5880/3394/3560/974/695/3937/1794/7456/51816/2214/3561/50615/7098/10815/118429/57379/701/4247/51135/3594/1536/221037/6789/4688/7454/8915/3459/3718/5873
GOBP_CD4_POSITIVE_ALPHA_BETA_T_CELL_ACTIVATION	GOBP_CD4_POSITIVE_ALPHA_BETA_T_CELL_ACTIVATION	Cd4 Positive Alpha Beta T Cell Activation	114	0.587038	2.3481	4.31623e-11	7.64327e-09	7.02067e-09	4104	tags=45%, list=15%, signal=38%	3558/114836/59067/26279/6363/3559/916/864/940/4063/3662/3123/3123/3123/3123/3123/3123/3458/30009/8809/3593/6775/1880/6693/4092/50943/10538/942/941/54440/6375/3071/3122/3122/3122/3122/3122/3122/3122/3122/51176/114548/7292/3561/80149/5588/3716/868/149233/3594/9760/4602/2625/2529/27086/3718/51561/7048/430/3606
HP_DECREASED_CIRCULATING_IGA_LEVEL	HP_DECREASED_CIRCULATING_IGA_LEVEL	Decreased Circulating Iga Level	72	0.673604	2.51998	5.11375e-11	8.90946e-09	8.18373e-09	2236	tags=44%, list=8%, signal=41%	3514/1380/3501/3119/3119/3119/3119/3119/3119/3119/29851/959/3559/3117/3117/3117/3117/3117/3117/3117/3117/3117/3117/3117/3117/3117/3117/930/23495/916/5788/5788/919/915/115650/3932/1493/974/695/54440/6850
HP_ABNORMAL_CIRCULATING_IGM_LEVEL	HP_ABNORMAL_CIRCULATING_IGM_LEVEL	Abnormal Circulating Igm Level	101	0.60307	2.36552	6.17768e-11	1.05923e-08	9.72945e-09	4301	tags=38%, list=16%, signal=32%	3514/1380/3501/5450/29851/959/930/4068/23495/5788/5788/919/115650/3932/1493/356/5880/974/695/54440/6689/6850/81704/51816/5294/3561/10125/9966/57379/3594/4485/567/567/7454/3459/3718/355/10507/6948/6925
HP_VASCULITIS	HP_VASCULITIS	Vasculitis	70	0.684282	2.56593	6.41264e-11	1.08233e-08	9.94171e-09	5304	tags=50%, list=20%, signal=41%	1380/931/29851/930/4068/23495/26191/8302/3123/3123/3123/3123/3123/3123/115650/3586/3593/6775/1493/54/11280/713/356/1230/6850/7456/81704/51816/114548/10125/149233/3594/3055/6335/4261/7454/51744/3459/3426/355/843/6336/51752/7099/4790/3113/3113/3113/3113/3113/3113/3113/3113
GOBP_POSITIVE_REGULATION_OF_IMMUNE_EFFECTOR_PROCESS	GOBP_POSITIVE_REGULATION_OF_IMMUNE_EFFECTOR_PROCESS	Positive Regulation Of Immune Effector Process	257	0.444037	1.98274	7.54306e-11	1.25354e-08	1.15143e-08	4127	tags=35%, list=15%, signal=30%	3558/51237/910/114836/59067/6363/4068/3821/1378/5788/5788/814/913/940/26191/911/8302/3123/3123/3123/3123/3123/3123/3458/56253/30009/8809/116449/729230/8832/948/3586/8807/3593/3815/22914/6504/26228/912/4153/5105/5880/50943/3554/909/942/7805/259197/259197/259197/259197/259197/259197/259197/259197/941/388325/695/90865/3109/3109/3109/3109/3109/3109/3109/3109/54440/6375/3105/3105/3105/3105/3105/3105/3…
GOBP_LYMPHOCYTE_MIGRATION	GOBP_LYMPHOCYTE_MIGRATION	Lymphocyte Migration	117	0.578692	2.36001	9.72278e-11	1.59129e-08	1.46167e-08	3747	tags=39%, list=14%, signal=34%	6358/6358/2838/1236/6363/10563/6362/6362/6362/6356/6387/6357/1235/6367/56253/6361/30009/729230/131450/6352/6352/6373/6360/6360/22914/9420/257144/257144/6846/3676/148823/7499/3627/7535/7535/1880/6369/6693/64005/58191/6375/3683/100528032/6366/81704/3695/5294/51192/2625/2526/2529/6351/6351/6351/4345/9466/9466
GOBP_LEUKOCYTE_CHEMOTAXIS	GOBP_LEUKOCYTE_CHEMOTAXIS	Leukocyte Chemotaxis	226	0.461551	2.03005	1.15012e-10	1.85426e-08	1.70322e-08	4641	tags=41%, list=17%, signal=34%	6358/6358/1800/1511/1236/6363/1269/7941/10563/27202/6362/6362/6362/4283/6356/6387/6357/1235/6367/643/6361/7057/56833/729230/6352/6352/6373/4856/2841/3586/6360/6360/3815/100130520/100130520/8600/1234/22914/9420/26585/26585/26585/6504/151647/26228/6846/1588/3627/1880/6369/5880/5641/7852/120425/728/1652/1652/2350/240/240/5142/1230/58191/719/6375/3689/3071/6850/100528032/6366/7130/2207/9353/5294/1240…
GOBP_COMPLEMENT_ACTIVATION_CLASSICAL_PATHWAY	GOBP_COMPLEMENT_ACTIVATION_CLASSICAL_PATHWAY	Complement Activation Classical Pathway	40	0.773191	2.59745	2.19752e-10	3.49082e-08	3.20647e-08	3019	tags=49%, list=11%, signal=44%	1380/3502/3503/3493/3500/3507/3501/1378/730/729/79987/712/714/713/4153/3494/717/717/717/717/717/717/717/716/3497/715/715
GOBP_REGULATION_OF_B_CELL_ACTIVATION	GOBP_REGULATION_OF_B_CELL_ACTIVATION	Regulation Of B Cell Activation	126	0.566654	2.32128	2.25877e-10	3.53612e-08	3.24808e-08	3869	tags=41%, list=14%, signal=35%	3558/51237/115352/6422/59067/930/22806/939/23495/1378/5788/5788/940/3624/30009/56833/115650/3586/9473/55024/1493/64092/1880/50943/150372/7805/695/196/54440/4773/3071/374403/6850/7128/952/678/11314/11314/7292/3561/933/10451/972/5777/10673/7305/4208/5074/596/9466/9466/2213/4067
GOBP_REGULATION_OF_LYMPHOCYTE_MEDIATED_IMMUNITY	GOBP_REGULATION_OF_LYMPHOCYTE_MEDIATED_IMMUNITY	Regulation Of Lymphocyte Mediated Immunity	183	0.491231	2.07993	2.36538e-10	3.65011e-08	3.35279e-08	4310	tags=40%, list=16%, signal=34%	1380/3558/3575/910/114836/59067/3820/10225/4068/3821/1378/5788/5788/913/940/911/8302/3123/3123/3123/3123/3123/3123/56253/30009/8809/116449/729230/3586/8807/3593/22914/9437/9437/9437/9437/9437/9437/9437/9437/9437/9437/9437/9437/9437/9437/9437/9437/6504/912/79987/6693/4092/50943/3554/909/259197/259197/259197/259197/259197/259197/259197/259197/941/695/196/54440/6375/3105/3105/3105/3105/3105/3105/310…
GOBP_REGULATION_OF_LEUKOCYTE_MEDIATED_IMMUNITY	GOBP_REGULATION_OF_LEUKOCYTE_MEDIATED_IMMUNITY	Regulation Of Leukocyte Mediated Immunity	243	0.44957	1.97658	2.49731e-10	3.79942e-08	3.48993e-08	4310	tags=38%, list=16%, signal=32%	1380/3558/3575/910/114836/59067/3820/10225/4068/3821/1378/5788/5788/814/913/940/911/8302/3123/3123/3123/3123/3123/3123/56253/30009/8809/116449/729230/8832/3586/8807/3593/3815/22914/9437/9437/9437/9437/9437/9437/9437/9437/9437/9437/9437/9437/9437/9437/9437/9437/6504/26228/912/79987/5880/6693/4092/50943/3554/909/259197/259197/259197/259197/259197/259197/259197/259197/941/388325/695/196/54440/6375/3…
GOBP_ALPHA_BETA_T_CELL_DIFFERENTIATION	GOBP_ALPHA_BETA_T_CELL_DIFFERENTIATION	Alpha Beta T Cell Differentiation	120	0.568735	2.32169	2.83564e-10	4.25424e-08	3.90771e-08	4274	tags=51%, list=16%, signal=43%	3558/114836/59067/26279/6363/64919/864/4063/3662/944/3123/3123/3123/3123/3123/3123/3458/30009/8809/8320/2841/3593/6775/7535/7535/1880/6693/4092/50943/10538/942/639/941/54440/3071/3122/3122/3122/3122/3122/3122/3122/3122/6850/51176/114548/7292/3561/257101/80149/3716/149233/3594/9760/4602/2625/2529/2737/596/27086/3718/51561/7048/430/3606/11006/11006/11006/11006/11006
GOCC_IGG_IMMUNOGLOBULIN_COMPLEX	GOCC_IGG_IMMUNOGLOBULIN_COMPLEX	Igg Immunoglobulin Complex	10	0.967573	2.32008	3.70223e-10	5.47829e-08	5.03205e-08	257	tags=90%, list=1%, signal=89%	3514/3502/3503/3493/3500/3539/3501/3538/100423062
GOBP_B_CELL_DIFFERENTIATION	GOBP_B_CELL_DIFFERENTIATION	B Cell Differentiation	132	0.549118	2.25278	5.15287e-10	7.52179e-08	6.90909e-08	4748	tags=37%, list=18%, signal=31%	1380/5450/973/5079/3558/931/115352/959/6422/59067/930/22806/939/2322/1378/5788/5788/3624/56833/3586/3815/3676/1015/1880/7412/3394/3175/150372/974/695/55619/3071/6850/678/9452/3561/139818/57379/5777/10673/338376/596/3718/2213/3516/4853/4242/22890/677/3635/3635/3688/604
GOBP_B_CELL_PROLIFERATION	GOBP_B_CELL_PROLIFERATION	B Cell Proliferation	82	0.634299	2.42036	5.57155e-10	8.02452e-08	7.37087e-08	3869	tags=47%, list=14%, signal=40%	1380/973/3558/3575/931/51237/115352/959/59067/930/22806/23495/5788/5788/115650/3586/1493/1880/4064/695/196/54440/4773/3071/952/11314/11314/51176/10125/933/10451/972/10673/7305/338376/4208/5074/596/2213/4067
GOBP_POSITIVE_REGULATION_OF_LEUKOCYTE_PROLIFERATION	GOBP_POSITIVE_REGULATION_OF_LEUKOCYTE_PROLIFERATION	Positive Regulation Of Leukocyte Proliferation	157	0.514111	2.12934	6.75153e-10	9.59606e-08	8.81439e-08	5336	tags=52%, list=20%, signal=42%	128506/3558/3568/115352/959/59067/6363/3559/916/923/5788/5788/940/26191/729230/115650/6352/6352/3593/3815/6708/6504/912/23308/7535/7535/1880/100133941/7412/5880/3481/126259/6693/3479/50943/942/941/695/30835/3109/3109/3109/3109/3109/3109/3109/3109/54440/6375/4773/3105/3105/3105/3105/3105/3105/3105/3105/3071/6850/4254/952/84868/7292/10288/10288/10288/10288/10288/2255/1439/2214/10451/5588/149233/972…
GOBP_T_CELL_RECEPTOR_SIGNALING_PATHWAY	GOBP_T_CELL_RECEPTOR_SIGNALING_PATHWAY	T Cell Receptor Signaling Pathway	141	0.526845	2.19036	8.80084e-10	1.23463e-07	1.13406e-07	3183	tags=35%, list=12%, signal=31%	50852/6966/3119/3119/3119/3119/3119/3119/3119/1236/925/917/387357/387357/4068/6967/916/7294/5788/5788/28755/940/919/26191/28638/3123/3123/3123/3123/3123/3123/915/3988/926/3932/53347/28639/9473/9840/84174/1493/8631/23308/7535/7535/50943/2533/5142/7805/695/3937/3105/3105/3105/3105/3105/3105/3105/3105/11314/11314/7006/80149/785/54718/868/5777/2534
GOBP_REGULATION_OF_LYMPHOCYTE_DIFFERENTIATION	GOBP_REGULATION_OF_LYMPHOCYTE_DIFFERENTIATION	Regulation Of Lymphocyte Differentiation	201	0.469877	1.99107	8.9453e-10	1.23881e-07	1.1379e-07	4574	tags=46%, list=17%, signal=38%	3558/3575/115352/6422/6363/3559/22806/939/914/1378/5788/5788/814/864/940/3624/3662/3123/3123/3123/3123/3123/3123/399/3458/56253/30009/56833/729230/3586/3593/8876/7480/9840/1493/7535/7535/5105/6932/3111/3111/3111/3111/3111/3111/3111/4092/50943/10538/150372/942/639/652/941/695/54440/3071/3122/3122/3122/3122/3122/3122/3122/3122/6850/678/57864/51176/114548/7292/10288/10288/10288/10288/10288/3561/1012…
GOBP_MYELOID_LEUKOCYTE_MIGRATION	GOBP_MYELOID_LEUKOCYTE_MIGRATION	Myeloid Leukocyte Migration	226	0.443934	1.95257	1.35441e-09	1.85194e-07	1.70108e-07	3869	tags=36%, list=14%, signal=31%	6358/6358/1800/1511/1236/6363/7941/10563/27202/6362/6362/6362/4283/6356/6387/6357/6367/6361/7057/56833/729230/131450/6352/6352/6373/4856/6360/6360/3815/100130520/100130520/8600/26585/26585/26585/6504/151647/26228/6846/1588/7499/3627/6369/5880/5641/120425/728/4920/3554/1652/1652/2350/5142/1230/719/6375/5175/3689/3071/6850/4254/6366/7130/2207/11314/11314/255231/64805/9353/5294/1240/7060/51192/10451…
HP_LYMPHOMA	HP_LYMPHOMA	Lymphoma	120	0.554606	2.26401	1.55752e-09	2.10305e-07	1.93174e-07	1512	tags=32%, list=6%, signal=31%	3514/1380/3501/3575/931/3119/3119/3119/3119/3119/3119/3119/29851/3117/3117/3117/3117/3117/3117/3117/3117/3117/3117/3117/3117/3117/3117/930/22806/939/7373/4068/23495/5788/5788/940/3123/3123/3123/3123/3123/3123/399/115650/3815/1493/356/7535/7535
GOMF_CYTOKINE_RECEPTOR_ACTIVITY	GOMF_CYTOKINE_RECEPTOR_ACTIVITY	Cytokine Receptor Activity	93	0.593312	2.30107	2.02857e-09	2.70526e-07	2.4849e-07	4207	tags=52%, list=16%, signal=44%	1233/3575/1237/3568/1236/10663/3559/2322/2829/1235/643/8809/729230/2675/400935/8807/3593/3587/1234/2833/7852/1238/3560/3554/9034/1230/920/3953/7850/53832/1439/9180/51554/3561/50615/1240/149233/972/10148/3594/2152/3601/3459/9466/9466/3581/3581/1438/1438/8808/3455
GOBP_T_CELL_PROLIFERATION	GOBP_T_CELL_PROLIFERATION	T Cell Proliferation	206	0.453155	1.90828	3.06652e-09	4.03958e-07	3.71053e-07	5336	tags=49%, list=20%, signal=39%	3558/959/59067/26279/6363/3559/916/923/64600/1378/5788/5788/940/26191/944/3123/3123/3123/3123/3123/3123/3988/56253/729230/115650/6352/6352/3586/3593/9047/6708/1493/6504/912/5320/11326/23308/7535/7535/100133941/7412/5880/3481/126259/6693/3479/50943/942/652/941/30835/3109/3109/3109/3109/3109/3109/3109/3109/54440/6375/3105/3105/3105/3105/3105/3105/3105/3105/3071/6850/3620/1794/4254/81704/8654/84868/…
HP_DECREASED_CIRCULATING_TOTAL_IGM	HP_DECREASED_CIRCULATING_TOTAL_IGM	Decreased Circulating Total Igm	68	0.649858	2.44527	3.93791e-09	5.12498e-07	4.70752e-07	2816	tags=32%, list=10%, signal=29%	3514/1380/3501/29851/930/23495/5788/5788/115650/3932/1493/356/5880/974/695/54440/6850/81704/51816/5294/3561/10125
GOBP_TYPE_II_INTERFERON_PRODUCTION	GOBP_TYPE_II_INTERFERON_PRODUCTION	Type Ii Interferon Production	112	0.543143	2.16681	5.23041e-09	6.72606e-07	6.17818e-07	5455	tags=50%, list=20%, signal=40%	3558/114836/1236/59067/10225/914/916/1378/7294/3624/26191/3123/3123/3123/3123/3123/3123/56253/8809/729230/51311/3586/3593/22914/6504/3394/50943/3554/5142/7805/90865/54440/6375/3105/3105/3105/3105/3105/3105/3105/3105/100528032/84868/7292/10859/10859/10859/10859/10859/10125/80149/7098/171389/149233/10148/64581/3594/2625/51571/51744/9466/9466/51561/3717/3606/11006/11006/11006/11006/11006/80380/3965/…
GOBP_NEGATIVE_REGULATION_OF_CELL_ACTIVATION	GOBP_NEGATIVE_REGULATION_OF_CELL_ACTIVATION	Negative Regulation Of Cell Activation	205	0.442572	1.86959	6.62318e-09	8.41689e-07	7.73128e-07	4396	tags=42%, list=16%, signal=36%	3558/170692/1511/6422/26279/1269/3559/54900/23495/64600/1378/201633/5788/5788/864/3624/26191/3123/3123/3123/3123/3123/3123/56253/30009/116449/729230/8530/8832/3586/55024/5156/1493/64092/5320/11326/945/6693/83593/4092/50943/145581/942/7805/652/941/695/6375/3071/374403/3620/7128/1268/146722/8654/11314/11314/84868/7292/10019/10288/10288/10288/10288/10288/10859/10859/10859/10859/10859/80149/221395/86…
GOBP_REGULATION_OF_ANTIGEN_RECEPTOR_MEDIATED_SIGNALING_PATHWAY	GOBP_REGULATION_OF_ANTIGEN_RECEPTOR_MEDIATED_SIGNALING_PATHWAY	Regulation Of Antigen Receptor Mediated Signaling Pathway	63	0.655823	2.38809	7.68274e-09	9.64988e-07	8.86384e-07	4365	tags=57%, list=16%, signal=48%	50852/115352/1236/930/4068/5788/5788/26191/3988/3932/53347/9840/84174/257144/257144/26228/148823/5579/150372/7805/11314/11314/5583/933/868/5777/9404/5074/27086/10385/8915/2213/4067/1997/11006/11006/11006/11006/11006/3958/2633
GOBP_REGULATION_OF_LEUKOCYTE_MIGRATION	GOBP_REGULATION_OF_LEUKOCYTE_MIGRATION	Regulation Of Leukocyte Migration	221	0.431409	1.87695	8.13527e-09	1.01008e-06	9.27804e-07	5336	tags=42%, list=20%, signal=34%	1236/6363/10894/7941/10563/27202/6401/6387/1235/7057/56833/729230/131450/6352/6352/4856/2841/55512/22914/257144/257144/26585/26585/26585/6504/26228/6846/1588/3676/2833/1991/1991/148823/7499/3627/6369/5880/5641/6693/728/3554/1652/1652/2811/1230/90865/719/6375/623/3071/4254/3204/100528032/6366/81704/7130/11314/11314/64805/9353/1240/7060/134/1803/3929/972/1906/1265/5724/5054/3162/79890/2526/2529/635…
HP_ORAL_ULCER	HP_ORAL_ULCER	Oral Ulcer	69	0.637414	2.37957	8.2552e-09	1.01333e-06	9.30783e-07	2599	tags=36%, list=10%, signal=32%	1380/3500/3575/640/640/959/939/26191/8302/3123/3123/3123/3123/3123/3123/5133/5133/3586/6775/55024/3587/1493/1991/1991/713/1230/2672/6850/2113/7128/51816/7292
HP_UNUSUAL_INFECTION_BY_ANATOMICAL_SITE	HP_UNUSUAL_INFECTION_BY_ANATOMICAL_SITE	Unusual Infection By Anatomical Site	111	0.546509	2.17068	8.96524e-09	1.08812e-06	9.99483e-07	5395	tags=43%, list=20%, signal=34%	1380/3507/973/29851/959/930/939/4068/23495/26191/3662/8302/3123/3123/3123/3123/3123/3123/115650/3586/6775/1493/714/7852/50943/974/1230/695/3071/7456/81704/114548/3561/7098/5551/149233/58484/146206/1536/6789/4688/596/4261/7454/8915/3459/94/3718/3426/355/604/51752/1535/5993/7099/29110/29760/3113/3113/3113/3113/3113/3113/3113/3113/4689/4689
GOBP_T_CELL_SELECTION	GOBP_T_CELL_SELECTION	T Cell Selection	53	0.689343	2.45078	9.34911e-09	1.1221e-06	1.0307e-06	3840	tags=59%, list=14%, signal=51%	114836/1236/917/387357/387357/64919/916/5788/5788/940/4063/3662/915/30009/3593/912/7535/7535/6693/50943/10538/920/6850/1794/3716/149233/972/3594/9760/2625/2737/596/51561
GOBP_REGULATION_OF_ALPHA_BETA_T_CELL_ACTIVATION	GOBP_REGULATION_OF_ALPHA_BETA_T_CELL_ACTIVATION	Regulation Of Alpha Beta T Cell Activation	111	0.545817	2.16793	9.84294e-09	1.16839e-06	1.07322e-06	4381	tags=52%, list=16%, signal=43%	3558/6363/3559/916/5788/5788/864/940/26191/3662/3123/3123/3123/3123/3123/3123/3458/56253/30009/729230/3593/7535/7535/4092/50943/10538/942/639/941/54440/6375/3105/3105/3105/3105/3105/3105/3105/3105/3071/3122/3122/3122/3122/3122/3122/3122/3122/6850/11314/11314/114548/7292/10859/10859/10859/10859/10859/3561/257101/80149/5588/868/149233/10148/3594/2625/64926/2737/3718/51561/3717/7048/430/3606/11006/1…
GOBP_POSITIVE_REGULATION_OF_LEUKOCYTE_MEDIATED_IMMUNITY	GOBP_POSITIVE_REGULATION_OF_LEUKOCYTE_MEDIATED_IMMUNITY	Positive Regulation Of Leukocyte Mediated Immunity	150	0.486988	2.02613	1.0865e-08	1.27569e-06	1.17178e-06	4127	tags=34%, list=15%, signal=29%	3558/910/114836/59067/4068/3821/5788/5788/814/913/940/911/8302/3123/3123/3123/3123/3123/3123/56253/30009/8809/116449/8807/3593/3815/22914/6504/26228/912/50943/3554/909/259197/259197/259197/259197/259197/259197/259197/259197/388325/695/54440/6375/3105/3105/3105/3105/3105/3105/3105/3105/3689/3122/3122/3122/3122/3122/3122/3122/3122/3824/100528032/114548/7292/10125/149233/64581/3594/5724/7305/3134/31…
GOBP_MYELOID_LEUKOCYTE_ACTIVATION	GOBP_MYELOID_LEUKOCYTE_ACTIVATION	Myeloid Leukocyte Activation	230	0.429128	1.87919	1.15964e-08	1.34693e-06	1.23721e-06	5377	tags=42%, list=20%, signal=34%	1511/6571/1269/914/5788/5788/814/4317/3662/399/3458/2922/116449/7057/729230/8530/8832/6352/6352/3586/8807/3815/406937/81501/6504/26228/5320/11326/11280/712/5880/945/728/10538/8291/145581/7097/695/90865/3694/3937/3689/6850/1794/10333/1268/146722/26762/2207/11314/11314/84868/2205/2205/8013/5294/2214/10125/80149/7098/221395/161145/7096/3929/2268/972/5777/5724/7305/338339/1075/10077/4345/2208/27086/3…
HP_MENINGITIS	HP_MENINGITIS	Meningitis	75	0.614281	2.31581	1.18071e-08	1.35681e-06	1.24629e-06	5395	tags=47%, list=20%, signal=38%	1380/3507/973/29851/959/930/4068/23495/26191/8302/3123/3123/3123/3123/3123/3123/115650/3586/6775/1493/7852/50943/974/1230/695/7456/114548/7098/5551/149233/58484/1536/4688/596/4261/7454/3459/3718/355/604/51752/1535/5993/7099/29110/29760/3113/3113/3113/3113/3113/3113/3113/3113/4689/4689
GOBP_LEUKOCYTE_HOMEOSTASIS	GOBP_LEUKOCYTE_HOMEOSTASIS	Leukocyte Homeostasis	106	0.549388	2.15042	1.21881e-08	1.38586e-06	1.27297e-06	4876	tags=41%, list=18%, signal=34%	3558/3575/3559/2322/23495/30061/3988/84636/729230/27240/6708/3957/1880/608/9447/50943/5142/10018/695/54440/6498/55619/3071/4254/7128/57864/10019/139818/9469/972/10673/4208/596/1831/8915/3718/4067/355/121260/2149/3965/11151/5366/5027
GOCC_IMMUNOGLOBULIN_COMPLEX_CIRCULATING	GOCC_IMMUNOGLOBULIN_COMPLEX_CIRCULATING	Immunoglobulin Complex Circulating	12	0.934119	2.3218	1.39005e-08	1.56409e-06	1.43669e-06	117	tags=67%, list=0%, signal=66%	28912/3512/3502/3503/3493/3500/3507/3501
GOBP_NEGATIVE_REGULATION_OF_LOCOMOTION	GOBP_NEGATIVE_REGULATION_OF_LOCOMOTION	Negative Regulation Of Locomotion	344	0.380814	1.73725	1.41399e-08	1.57463e-06	1.44637e-06	5336	tags=34%, list=20%, signal=28%	442890/50859/407000/1800/6422/247/6910/10563/27202/11122/4070/6387/10718/2192/3868/9370/27302/7057/406893/56833/131450/4856/2841/4804/51378/22914/406937/257144/257144/26585/26585/26585/26228/5176/5176/1588/57119/6423/1991/1991/406904/6833/4092/7481/397/1652/1652/127435/1281/1281/93649/652/90865/58516/58516/89795/51765/1647/3204/100528032/6366/7130/11314/11314/57413/9723/1545/140/9353/3036/23213/1…
HP_HEMATOLOGICAL_NEOPLASM	HP_HEMATOLOGICAL_NEOPLASM	Hematological Neoplasm	280	0.402099	1.81143	1.43604e-08	1.58287e-06	1.45394e-06	4095	tags=28%, list=15%, signal=24%	3514/1380/3501/3575/931/3119/3119/3119/3119/3119/3119/3119/29851/3117/3117/3117/3117/3117/3117/3117/3117/3117/3117/3117/3117/3117/3117/930/22806/939/7373/4068/2322/23495/5788/5788/940/3123/3123/3123/3123/3123/3123/399/115650/3815/5156/10320/1493/1991/1991/11280/356/7535/7535/83990/4773/2162/2672/8626/6850/7456/51816/25939/84868/10019/3561/10125/5567/3604/675/7516/5551/6887/701/7305/330/6789/6335/…
GOBP_REGULATION_OF_INFLAMMATORY_RESPONSE	GOBP_REGULATION_OF_INFLAMMATORY_RESPONSE	Regulation Of Inflammatory Response	368	0.36753	1.70358	1.60145e-08	1.74736e-06	1.60502e-06	4641	tags=32%, list=17%, signal=27%	3558/407007/84699/5733/1236/1215/59067/26279/4889/7941/3559/6401/5788/5788/4317/940/3123/3123/3123/3123/3123/3123/9370/3458/2853/56833/729230/2099/131450/8530/6352/6352/4856/3586/3593/8600/3587/81030/406937/8870/8870/8870/8870/8870/8870/2167/54/26228/1588/5320/1991/1991/3957/8840/80709/6369/6693/3479/9447/50943/3554/1652/1652/58189/240/240/145581/90527/7097/695/90865/196/313/4318/6375/197358/6850…
GOBP_REGULATION_OF_CELL_KILLING	GOBP_REGULATION_OF_CELL_KILLING	Regulation Of Cell Killing	113	0.53359	2.1478	1.78214e-08	1.92507e-06	1.76826e-06	4049	tags=43%, list=15%, signal=37%	922/3575/910/114836/59067/3820/4068/3821/1378/5788/5788/913/911/8302/3123/3123/3123/3123/3123/3123/3458/56253/3586/8807/3593/22914/9437/9437/9437/9437/9437/9437/9437/9437/9437/9437/9437/9437/9437/9437/9437/9437/26228/912/909/259197/259197/259197/259197/259197/259197/259197/259197/6375/3105/3105/3105/3105/3105/3105/3105/3105/3071/3122/3122/3122/3122/3122/3122/3122/3122/6850/3824/100528032/84868/10…
GOBP_LYMPHOCYTE_COSTIMULATION	GOBP_LYMPHOCYTE_COSTIMULATION	Lymphocyte Costimulation	49	0.69873	2.46323	1.86386e-08	1.99341e-06	1.83103e-06	4286	tags=61%, list=16%, signal=51%	29851/959/1236/6363/921/916/940/115650/3932/22914/100133941/126259/6693/942/941/100528032/6366/1326/7292/10288/10288/10288/10288/10288/1803/5777/2534/10673/4067/5290/11006/11006/11006/11006/11006/80380
GOBP_POSITIVE_REGULATION_OF_CELL_KILLING	GOBP_POSITIVE_REGULATION_OF_CELL_KILLING	Positive Regulation Of Cell Killing	76	0.601988	2.27361	2.00782e-08	2.12632e-06	1.95312e-06	4127	tags=53%, list=15%, signal=45%	922/910/114836/59067/4068/3821/5788/5788/913/911/8302/3123/3123/3123/3123/3123/3123/3458/56253/8807/3593/22914/26228/912/909/259197/259197/259197/259197/259197/259197/259197/259197/6375/3105/3105/3105/3105/3105/3105/3105/3105/3122/3122/3122/3122/3122/3122/3122/3122/6850/3824/100528032/10125/5551/149233/64581/3594/7305/3134/3134/3134/3134/3134/3134/3134/2208/567/567/51571/51561/4843/4277/4277/4277…
GOBP_REGULATION_OF_CD4_POSITIVE_ALPHA_BETA_T_CELL_DIFFERENTIATION	GOBP_REGULATION_OF_CD4_POSITIVE_ALPHA_BETA_T_CELL_DIFFERENTIATION	Regulation Of Cd4 Positive Alpha Beta T Cell Differentiation	54	0.686862	2.45336	2.34386e-08	2.45809e-06	2.25786e-06	4748	tags=64%, list=18%, signal=53%	3558/6363/864/3662/3123/3123/3123/3123/3123/3123/3458/30009/3593/4092/50943/10538/942/941/54440/3071/3122/3122/3122/3122/3122/3122/3122/3122/114548/7292/3561/80149/149233/3594/2625/3718/51561/430/3606/3965/861/604
GOBP_REGULATION_OF_CD4_POSITIVE_ALPHA_BETA_T_CELL_ACTIVATION	GOBP_REGULATION_OF_CD4_POSITIVE_ALPHA_BETA_T_CELL_ACTIVATION	Regulation Of Cd4 Positive Alpha Beta T Cell Activation	74	0.61364	2.31093	3.23623e-08	3.36133e-06	3.08752e-06	4104	tags=49%, list=15%, signal=42%	3558/6363/3559/916/864/940/3662/3123/3123/3123/3123/3123/3123/3458/30009/3593/4092/50943/10538/942/941/54440/6375/3071/3122/3122/3122/3122/3122/3122/3122/3122/114548/7292/3561/80149/5588/868/149233/3594/2625/3718/51561/7048/430/3606
GOBP_POSITIVE_REGULATION_OF_DEFENSE_RESPONSE	GOBP_POSITIVE_REGULATION_OF_DEFENSE_RESPONSE	Positive Regulation Of Defense Response	453	0.335839	1.60859	3.39204e-08	3.4896e-06	3.20535e-06	3547	tags=21%, list=13%, signal=18%	3558/84699/260434/115352/5733/114836/1236/59067/4889/7941/4068/149628/3821/7294/4317/940/79931/26191/3662/8302/3458/2922/56253/116449/729230/2099/51311/6352/6352/948/8807/3593/115362/8600/1520/23547/23547/23547/23547/22914/81030/2167/26253/26228/912/5320/3957/8840/4153/6369/9447/1652/1652/259197/259197/259197/259197/259197/259197/259197/259197/388325/7097/695/90865/197358/81793/2672/11213/6850/36…
GOBP_LEUKOCYTE_MEDIATED_CYTOTOXICITY	GOBP_LEUKOCYTE_MEDIATED_CYTOTOXICITY	Leukocyte Mediated Cytotoxicity	138	0.502589	2.06427	3.75747e-08	3.82907e-06	3.51717e-06	4127	tags=41%, list=15%, signal=35%	3500/3575/910/1511/114836/59067/3820/914/4068/3821/5788/5788/913/911/57823/8302/3123/3123/3123/3123/3123/3123/56253/8807/3593/22914/9437/9437/9437/9437/9437/9437/9437/9437/9437/9437/9437/9437/9437/9437/9437/9437/26228/912/1991/1991/3004/909/259197/259197/259197/259197/259197/259197/259197/259197/6375/100431172/3105/3105/3105/3105/3105/3105/3105/3105/3071/3122/3122/3122/3122/3122/3122/3122/3122/38…
HP_ANTINUCLEAR_ANTIBODY_POSITIVITY	HP_ANTINUCLEAR_ANTIBODY_POSITIVITY	Antinuclear Antibody Positivity	68	0.627611	2.36156	3.80987e-08	3.84619e-06	3.53289e-06	3418	tags=45%, list=13%, signal=40%	1380/3500/5450/931/640/640/3559/919/79722/26191/3123/3123/3123/3123/3123/3123/5133/5133/3586/6775/55024/1493/54/714/713/356/3560/6689/2113/7128/144811/7292/10125/9966/4313/22861/3594/9056
GOBP_CELL_KILLING	GOBP_CELL_KILLING	Cell Killing	195	0.445636	1.8698	3.91455e-08	3.91527e-06	3.59635e-06	4127	tags=39%, list=15%, signal=34%	922/3500/3575/910/1511/114836/59067/3820/914/4068/3821/1378/6357/5788/5788/913/911/57823/8302/3123/3123/3123/3123/3123/3123/4069/3458/56253/3001/2999/3586/388646/8807/3593/115362/730/22914/9437/9437/9437/9437/9437/9437/9437/9437/9437/9437/9437/9437/9437/9437/9437/9437/729/26228/912/5320/1991/1991/3004/4153/909/259197/259197/259197/259197/259197/259197/259197/259197/6375/100431172/3105/3105/3105/3…
GOBP_RESPONSE_TO_CHEMOKINE	GOBP_RESPONSE_TO_CHEMOKINE	Response To Chemokine	93	0.566969	2.19891	4.0146e-08	3.97851e-06	3.65443e-06	2844	tags=42%, list=11%, signal=38%	1233/6358/6358/1237/1236/10663/6363/10563/4015/6362/6362/6362/2829/4283/6356/6387/6357/1235/6367/643/6361/6586/729230/6352/6352/6373/6360/6360/1234/6846/2833/3627/6369/7852/1238/9034/1230/6375/6366/81704/10019/9353/51554/1240/80149
HP_DIARRHEA	HP_DIARRHEA	Diarrhea	373	0.357352	1.66782	4.68173e-08	4.59746e-06	4.22297e-06	4040	tags=24%, list=15%, signal=21%	3514/1380/3507/973/56246/3575/3119/3119/3119/3119/3119/3119/3119/29851/959/59067/7253/917/3559/3117/3117/3117/3117/3117/3117/3117/3117/3117/3117/3117/3117/3117/3117/930/23495/916/28755/919/3662/915/3458/3988/115650/3932/3815/6775/3587/10320/9420/1493/26585/26585/26585/1991/1991/11280/7535/7535/10551/50943/3560/2811/974/229/695/8647/8647/3689/2672/6850/1794/7456/11181/5294/3561/50615/118429/675/26…
GOBP_POSITIVE_REGULATION_OF_HEMOPOIESIS	GOBP_POSITIVE_REGULATION_OF_HEMOPOIESIS	Positive Regulation Of Hemopoiesis	179	0.452397	1.91642	4.86692e-08	4.69397e-06	4.31162e-06	4306	tags=38%, list=16%, signal=32%	128506/3558/3575/6363/3559/939/1378/5788/5788/864/3123/3123/3123/3123/3123/3123/399/3458/3586/3593/8876/8600/7480/9840/2124/2124/406937/8111/81501/7535/7535/5105/50943/4920/942/941/1230/695/54440/920/3071/3122/3122/3122/3122/3122/3122/3122/3122/3059/6850/4254/51176/114548/7292/10288/10288/10288/10288/10288/3561/10125/149233/972/3594/9760/7305/2625/1960/2737/169200/3601/10385/51561/7048/3606/8808/…
GOBP_REGULATION_OF_ADAPTIVE_IMMUNE_RESPONSE	GOBP_REGULATION_OF_ADAPTIVE_IMMUNE_RESPONSE	Regulation Of Adaptive Immune Response	202	0.443116	1.88207	4.84862e-08	4.69397e-06	4.31162e-06	4274	tags=37%, list=16%, signal=31%	1380/3558/3575/910/6363/3821/1378/5788/5788/913/940/911/3123/3123/3123/3123/3123/3123/30009/8809/729230/3586/3593/6504/64092/912/8631/79987/6693/4092/50943/10538/3554/909/941/695/90865/196/54440/6375/920/3105/3105/3105/3105/3105/3105/3105/3105/3071/3122/3122/3122/3122/3122/3122/3122/3122/3824/7128/84868/114548/7292/10859/10859/10859/10859/10859/80149/5588/149233/5777/64581/3594/10673/3134/3134/31…
GOBP_B_CELL_ACTIVATION_INVOLVED_IN_IMMUNE_RESPONSE	GOBP_B_CELL_ACTIVATION_INVOLVED_IN_IMMUNE_RESPONSE	B Cell Activation Involved In Immune Response	86	0.569664	2.16771	5.34838e-08	5.11267e-06	4.69621e-06	5047	tags=39%, list=19%, signal=32%	5450/3558/959/59067/930/1378/1235/5788/5788/940/30009/3586/1015/1880/3394/50943/10538/4064/55619/9452/7292/139818/9156/57379/9466/9466/2213/23075/121260/4853/4242/604/7468/7099/6482
GOMF_CYTOKINE_BINDING	GOMF_CYTOKINE_BINDING	Cytokine Binding	143	0.480519	2.00228	5.68126e-08	5.38324e-06	4.94474e-06	4207	tags=38%, list=16%, signal=32%	1233/1237/3568/1311/1236/10663/91851/3559/2829/1235/4317/643/8809/7057/729230/948/3593/3815/3587/1234/26585/26585/26585/3676/2833/1991/1991/375387/7852/1238/3560/3554/9034/1230/920/3953/7850/53832/147138/658/9180/51554/3561/149233/972/10148/3594/8829/3459/94/1436/9466/9466/7046/3581/3581/1438/1438/7048/3685/3455
HP_ABNORMAL_T_CELL_SUBSET_DISTRIBUTION	HP_ABNORMAL_T_CELL_SUBSET_DISTRIBUTION	Abnormal T Cell Subset Distribution	73	0.606253	2.29276	5.8025e-08	5.45031e-06	5.00635e-06	5221	tags=45%, list=19%, signal=36%	3575/925/917/3559/64919/916/919/399/915/3932/356/7535/7535/50943/3560/54440/3937/920/3953/3071/6850/7456/81704/5294/3561/10125/4261/7454/8915/355/50619/843/10159/5993/57724/841/3702
HP_ABNORMAL_NASOPHARYNX_MORPHOLOGY	HP_ABNORMAL_NASOPHARYNX_MORPHOLOGY	Abnormal Nasopharynx Morphology	206	0.431451	1.81689	6.07542e-08	5.65747e-06	5.19663e-06	3754	tags=23%, list=14%, signal=20%	3514/1380/3507/3501/973/3575/931/345643/29851/930/4068/23495/26191/3123/3123/3123/3123/3123/3123/115650/3932/1493/54/7535/7535/5880/7852/54768/974/695/54440/920/8481/3953/8626/81704/51816/4256/2214/3561/50615/1289/3604/57379/4247/146206/3055/6789/1290/50940/2737/27086/4261/7454/5573/3718/3426
GOBP_POSITIVE_REGULATION_OF_T_CELL_PROLIFERATION	GOBP_POSITIVE_REGULATION_OF_T_CELL_PROLIFERATION	Positive Regulation Of T Cell Proliferation	101	0.53408	2.09491	6.37412e-08	5.8849e-06	5.40553e-06	5336	tags=57%, list=20%, signal=46%	3558/959/59067/6363/3559/916/923/5788/5788/940/26191/729230/115650/6352/6352/3593/6708/6504/912/23308/7535/7535/100133941/7412/3481/126259/6693/3479/50943/942/941/30835/3109/3109/3109/3109/3109/3109/3109/3109/54440/6375/3105/3105/3105/3105/3105/3105/3105/3105/3071/6850/4254/84868/7292/10288/10288/10288/10288/10288/5588/149233/10148/3594/10673/64926/51561/3717/7048/3606/80380/3965/11151/3600/3113/…
HP_RECURRENT_LOWER_RESPIRATORY_TRACT_INFECTIONS	HP_RECURRENT_LOWER_RESPIRATORY_TRACT_INFECTIONS	Recurrent Lower Respiratory Tract Infections	219	0.417743	1.81982	6.48731e-08	5.93864e-06	5.45489e-06	3753	tags=22%, list=14%, signal=19%	3514/1380/3507/3501/973/3575/11254/29851/959/930/939/23495/916/919/915/115650/3932/2328/1493/713/7535/7535/10551/5880/7852/54768/10516/974/695/54440/8481/1794/81704/3561/50615/1289/10125/3604/57379/4247/6304/146206/3162/1536/6789/2737/4688/4261/54941/7454/23594/339829/3718/1291
GOMF_IMMUNOGLOBULIN_RECEPTOR_BINDING	GOMF_IMMUNOGLOBULIN_RECEPTOR_BINDING	Immunoglobulin Receptor Binding	15	0.898853	2.38592	7.30577e-08	6.63167e-06	6.09148e-06	117	tags=53%, list=0%, signal=53%	1380/3512/3502/3503/3493/3500/3507/3501
HP_ABNORMALITY_OF_THE_PHARYNX	HP_ABNORMALITY_OF_THE_PHARYNX	Abnormality Of The Pharynx	245	0.406974	1.79281	7.43793e-08	6.69538e-06	6.14999e-06	3754	tags=21%, list=14%, signal=19%	3514/1380/3507/3501/973/3575/931/345643/29851/930/4068/23495/26191/3123/3123/3123/3123/3123/3123/115650/3932/1493/54/1991/1991/7535/7535/5880/7512/7852/54768/974/695/54440/920/8481/2672/3953/8626/81704/51816/100996717/4256/2214/3561/50615/1289/3604/29967/57379/4247/146206/3055/221037/6789/1290/50940/3339/2737/27086/4261/7454/5573/3718/3426
GOBP_POSITIVE_REGULATION_OF_LYMPHOCYTE_DIFFERENTIATION	GOBP_POSITIVE_REGULATION_OF_LYMPHOCYTE_DIFFERENTIATION	Positive Regulation Of Lymphocyte Differentiation	127	0.497983	2.03461	7.68009e-08	6.85623e-06	6.29774e-06	5061	tags=49%, list=19%, signal=40%	3558/3575/6363/3559/939/1378/5788/5788/864/3123/3123/3123/3123/3123/3123/399/3458/3586/3593/8876/7480/9840/7535/7535/5105/50943/942/941/695/54440/3071/3122/3122/3122/3122/3122/3122/3122/3122/6850/51176/114548/7292/10288/10288/10288/10288/10288/3561/10125/149233/972/3594/9760/2625/1960/2737/3601/10385/51561/7048/3606/8808/22890/11006/11006/11006/11006/11006/3965/3635/3635/861/604/3600/146850/2736/…
GOBP_TUMOR_NECROSIS_FACTOR_SUPERFAMILY_CYTOKINE_PRODUCTION	GOBP_TUMOR_NECROSIS_FACTOR_SUPERFAMILY_CYTOKINE_PRODUCTION	Tumor Necrosis Factor Superfamily Cytokine Production	171	0.45719	1.91952	8.16154e-08	7.22631e-06	6.63768e-06	4590	tags=39%, list=17%, signal=33%	6363/406911/914/27202/5788/5788/4317/26191/9370/3458/7057/406893/729230/8832/284/2841/948/3586/3593/23547/23547/23547/23547/6504/54/945/6693/3479/6833/50943/1652/1652/942/7097/695/90865/54440/197358/11213/6850/7128/84868/10859/10859/10859/10859/10859/2214/10125/80149/7098/7096/3929/10417/5777/64581/5724/7305/1536/1149/407019/27086/8915/3459/9466/9466/51561/27178/3717/11006/11006/11006/11006/11006…
GOBP_RESPONSE_TO_MOLECULE_OF_BACTERIAL_ORIGIN	GOBP_RESPONSE_TO_MOLECULE_OF_BACTERIAL_ORIGIN	Response To Molecule Of Bacterial Origin	338	0.364552	1.6639	1.17112e-07	1.02849e-05	9.44713e-06	4518	tags=31%, list=17%, signal=26%	389643/5737/1511/1236/440068/1269/10225/56300/10563/4360/3248/923/4283/6401/4317/79931/26191/5732/2853/6373/948/3586/3593/115362/8564/3587/1234/22914/54/26228/1991/1991/3627/442909/356/100133941/968/5105/7412/3394/497189/6833/728/50943/4064/5142/942/941/388325/7097/695/196/4318/623/81793/2326/2672/11213/3620/574034/7128/10333/100528032/1268/2635/84868/114548/7292/10288/10288/10288/10288/10288/225…
GOBP_RESPONSE_TO_TUMOR_NECROSIS_FACTOR	GOBP_RESPONSE_TO_TUMOR_NECROSIS_FACTOR	Response To Tumor Necrosis Factor	240	0.40252	1.76901	1.25305e-07	1.09156e-05	1.00265e-05	5607	tags=34%, list=21%, signal=27%	128506/4656/6358/6358/260434/6422/6363/8115/6362/6362/6362/6401/6356/6357/4317/6367/9370/6361/7057/115650/6352/6352/6360/6360/55512/1277/4772/8600/10631/2167/81501/6846/6369/5105/7412/608/9447/1513/7805/58191/6375/6850/7128/6366/678/2635/1393/1545/80149/255743/2634/79444/1906/10673/330/2625/4671/4671/4671/407019/6351/6351/6351/27086/11173/3717/355/677/2633/8877/7188/153090/22900/7185/7114/837/713…
GOBP_POSITIVE_REGULATION_OF_TYPE_II_INTERFERON_PRODUCTION	GOBP_POSITIVE_REGULATION_OF_TYPE_II_INTERFERON_PRODUCTION	Positive Regulation Of Type Ii Interferon Production	73	0.598476	2.26335	1.35408e-07	1.17014e-05	1.07482e-05	5455	tags=50%, list=20%, signal=40%	3558/114836/59067/914/916/7294/26191/56253/8809/729230/51311/3593/22914/6504/3394/3554/5142/54440/3105/3105/3105/3105/3105/3105/3105/3105/100528032/84868/7292/10859/10859/10859/10859/10859/10125/7098/149233/10148/64581/3594/51571/51744/9466/9466/51561/3717/3606/3965/10666/7099/3113/3113/3113/3113/3113/3113/3113/3113/11126/8767
GOBP_NEGATIVE_REGULATION_OF_INFLAMMATORY_RESPONSE	GOBP_NEGATIVE_REGULATION_OF_INFLAMMATORY_RESPONSE	Negative Regulation Of Inflammatory Response	158	0.461726	1.91332	1.55614e-07	1.33408e-05	1.22541e-05	3869	tags=38%, list=14%, signal=33%	3558/407007/4889/3559/5788/5788/3123/3123/3123/3123/3123/3123/9370/2853/56833/131450/8530/4856/3586/3593/3587/406937/8870/8870/8870/8870/8870/8870/54/1588/1991/1991/6693/3479/50943/58189/240/240/145581/90865/196/313/197358/6850/89790/7128/7130/114548/5740/64116/3082/27293/134/171389/407006/2268/5777/2534/100500826/3055/55872/2625/4345/7010/284207/284207/2213/4067
GOBP_POSITIVE_REGULATION_OF_CD4_POSITIVE_ALPHA_BETA_T_CELL_ACTIVATION	GOBP_POSITIVE_REGULATION_OF_CD4_POSITIVE_ALPHA_BETA_T_CELL_ACTIVATION	Positive Regulation Of Cd4 Positive Alpha Beta T Cell Activation	42	0.694073	2.38733	1.7369e-07	1.47732e-05	1.35698e-05	4104	tags=63%, list=15%, signal=54%	6363/916/940/3123/3123/3123/3123/3123/3123/3458/3593/50943/942/941/54440/6375/3071/3122/3122/3122/3122/3122/3122/3122/3122/114548/7292/3561/5588/149233/3594/51561/7048/3606
GOBP_ANTIGEN_PROCESSING_AND_PRESENTATION	GOBP_ANTIGEN_PROCESSING_AND_PRESENTATION	Antigen Processing And Presentation	114	0.510273	2.04104	1.7708e-07	1.49439e-05	1.37267e-05	4049	tags=47%, list=15%, signal=40%	910/3119/3119/3119/3119/3119/3119/3119/1236/925/6363/3117/3117/3117/3117/3117/3117/3117/3117/3117/3117/3117/3117/3117/3117/115827/913/911/3123/3123/3123/3123/3123/3123/7057/1520/5865/3112/3112/3112/3112/3112/3112/912/10332/968/5641/3111/3111/3111/3111/3111/3111/3111/3127/909/57705/30835/3109/3109/3109/3109/3109/3109/3109/3109/3105/3105/3105/3105/3105/3105/3105/3105/3122/3122/3122/3122/3122/3122/3…
GOBP_REGULATION_OF_B_CELL_PROLIFERATION	GOBP_REGULATION_OF_B_CELL_PROLIFERATION	Regulation Of B Cell Proliferation	61	0.625559	2.28543	1.8123e-07	1.51755e-05	1.39394e-05	4953	tags=55%, list=18%, signal=45%	3558/51237/115352/59067/22806/23495/5788/5788/115650/3586/1493/1880/695/196/54440/4773/3071/952/11314/11314/933/10451/972/10673/7305/4208/5074/596/2213/4067/89780/3635/3635/604/7099
HP_LEUKOCYTOSIS	HP_LEUKOCYTOSIS	Leukocytosis	149	0.458464	1.89861	1.89365e-07	1.57348e-05	1.44531e-05	4015	tags=35%, list=15%, signal=30%	3575/846/5645/5645/64919/4068/916/5788/5788/28755/919/3123/3123/3123/3123/3123/3123/915/3458/30009/1041/1041/1041/1041/1041/1041/3815/5156/1991/1991/356/7535/7535/10551/5880/3394/50943/3689/2672/3071/81704/51816/144811/114548/825/5294/3561/10125/7098/3716/22861/5966/83706/7454/3459/5573/27178/3717/355
GOBP_REGULATION_OF_LEUKOCYTE_CHEMOTAXIS	GOBP_REGULATION_OF_LEUKOCYTE_CHEMOTAXIS	Regulation Of Leukocyte Chemotaxis	120	0.504061	2.05768	2.10725e-07	1.73759e-05	1.59606e-05	5336	tags=49%, list=20%, signal=40%	1236/6363/7941/10563/27202/6387/1235/7057/56833/729230/6352/6352/4856/2841/22914/26585/26585/26585/6504/26228/6846/1588/3627/5880/5641/728/1652/1652/1230/719/6375/3071/100528032/6366/7130/9353/1240/7060/1803/3929/972/1906/5054/79890/6351/6351/6351/1436/51561/23075/4067/9750/1907/3965/4354/63940/63940/63940/63940/63940/63940/63940/80024/1843/199/199/199/199/199/199
HP_SPLENOMEGALY	HP_SPLENOMEGALY	Splenomegaly	460	0.32996	1.57574	2.32716e-07	1.90439e-05	1.74926e-05	4023	tags=19%, list=15%, signal=17%	1380/3575/931/29851/959/846/3559/930/22806/939/4068/3248/23495/916/5788/5788/28755/940/919/79722/26191/3662/8302/3123/3123/3123/3123/3123/3123/4069/915/3458/3988/51311/115650/3586/2328/3815/6775/79633/5156/8600/6708/9420/1493/147372/55340/356/7535/7535/5880/3394/2517/50943/3560/1513/2239/2811/1230/2719/8647/8647/3071/6850/51816/144811/25939/84868/114548/6916/10019/53335/5294/3561/10125/3604/675/5…
HP_GASTROINTESTINAL_STROMA_TUMOR	HP_GASTROINTESTINAL_STROMA_TUMOR	Gastrointestinal Stroma Tumor	19	0.833937	2.35289	2.63393e-07	2.13922e-05	1.96497e-05	1168	tags=42%, list=4%, signal=40%	1380/931/29851/930/23495/115650/3815/5156
GOMF_PEPTIDE_BINDING	GOMF_PEPTIDE_BINDING	Peptide Binding	309	0.361538	1.67558	3.13719e-07	2.52895e-05	2.32295e-05	4049	tags=37%, list=15%, signal=32%	29909/910/3119/3119/3119/3119/3119/3119/3119/28559/1215/4889/28664/3117/3117/3117/3117/3117/3117/3117/3117/3117/3117/3117/3117/3117/3117/28682/4883/4886/30061/28674/28589/6755/6753/913/84570/3624/911/2861/6983/3123/3123/3123/3123/3123/3123/28653/4888/285601/28673/28660/4804/948/10886/2346/2893/3112/3112/3112/3112/3112/3112/28672/912/11025/11025/11025/11025/712/10316/10332/2904/5125/3111/3111/3111…
GOBP_POSITIVE_REGULATION_OF_LYMPHOCYTE_MEDIATED_IMMUNITY	GOBP_POSITIVE_REGULATION_OF_LYMPHOCYTE_MEDIATED_IMMUNITY	Positive Regulation Of Lymphocyte Mediated Immunity	127	0.483332	1.97475	3.23637e-07	2.57317e-05	2.36357e-05	4127	tags=34%, list=15%, signal=29%	3558/910/114836/59067/4068/3821/5788/5788/913/940/911/8302/3123/3123/3123/3123/3123/3123/56253/30009/8809/116449/8807/3593/22914/6504/912/50943/3554/909/259197/259197/259197/259197/259197/259197/259197/259197/695/54440/6375/3105/3105/3105/3105/3105/3105/3105/3105/3122/3122/3122/3122/3122/3122/3122/3122/3824/100528032/114548/7292/10125/149233/3594/3134/3134/3134/3134/3134/3134/3134/2625/2208/567/5…
HP_ANEMIA_DUE_TO_REDUCED_LIFE_SPAN_OF_RED_CELLS	HP_ANEMIA_DUE_TO_REDUCED_LIFE_SPAN_OF_RED_CELLS	Anemia Due To Reduced Life Span Of Red Cells	159	0.456885	1.89405	3.28733e-07	2.57317e-05	2.36357e-05	4107	tags=30%, list=15%, signal=25%	1380/3500/931/640/640/29851/959/917/3559/930/23495/28755/919/26191/3123/3123/3123/3123/3123/3123/51311/115650/5133/5133/3586/6775/55024/6708/1493/54/356/7535/7535/50943/3560/2811/3937/2113/7128/7456/7292/53335/5294/10125/286410/22861/3162/6789/4261/7403/7454/3426/2213/3078/355/1282/2729
HP_ARTHRALGIA	HP_ARTHRALGIA	Arthralgia	200	0.419374	1.77283	3.25822e-07	2.57317e-05	2.36357e-05	3125	tags=27%, list=12%, signal=24%	3514/1380/3501/931/3119/3119/3119/3119/3119/3119/3119/29851/6424/1311/3559/3117/3117/3117/3117/3117/3117/3117/3117/3117/3117/3117/3117/3117/3117/930/1300/3248/23495/30061/1235/919/79722/26191/4148/3662/8302/3123/3123/3123/3123/3123/3123/115650/3586/3593/3815/6775/1277/1493/713/3560/1230/4621/9935/54829/54829/5167/5745/51816/144811/114548/53335/1289/716/118429/715/715/149233/2006/58484/9469/4313
GOBP_NEGATIVE_REGULATION_OF_CELL_ADHESION	GOBP_NEGATIVE_REGULATION_OF_CELL_ADHESION	Negative Regulation Of Cell Adhesion	277	0.372596	1.68695	3.28074e-07	2.57317e-05	2.36357e-05	4381	tags=34%, list=16%, signal=29%	168002/3558/170692/407007/1511/27299/26279/3559/54900/4070/64600/1378/6387/201633/5788/5788/864/2192/26191/3123/3123/3123/3123/3123/3123/9370/56253/30009/7057/284/1041/1041/1041/1041/1041/1041/3586/7471/1277/10631/1493/5320/11326/80709/6693/4092/50943/942/7805/652/941/6375/3071/3620/3204/6366/8654/11314/11314/84868/7292/10019/10288/10288/10288/10288/10288/9723/1545/10859/10859/10859/10859/10859/5…
GOMF_CORECEPTOR_ACTIVITY	GOMF_CORECEPTOR_ACTIVITY	Coreceptor Activity	48	0.665936	2.348	3.34963e-07	2.60307e-05	2.39104e-05	4732	tags=60%, list=18%, signal=49%	115350/1237/2838/925/10663/940/926/4804/8807/23547/23547/23547/23547/1234/3676/126259/7852/3560/942/941/920/1439/3561/3929/8829/92/10267/3685/8434/23643/3688
HP_FEVER	HP_FEVER	Fever	367	0.353141	1.64654	3.49085e-07	2.69344e-05	2.47404e-05	5916	tags=34%, list=22%, signal=27%	1380/3507/973/3575/5645/5645/7490/3559/939/4068/916/3914/5788/5788/919/79722/26191/3662/8302/3123/3123/3123/3123/3123/3123/915/3458/3988/3932/3586/3593/3815/6775/1277/6708/10320/1493/1991/1991/713/3394/3560/3554/974/1230/2719/695/1244/2672/6850/1589/1589/1589/1589/1589/1589/1794/7128/5167/7456/83478/51816/144811/25939/84868/114548/10019/5294/3561/7098/675/5551/149233/58484/2203/22861/330/1536/448…
HP_EOSINOPHILIA	HP_EOSINOPHILIA	Eosinophilia	59	0.620084	2.26406	3.56254e-07	2.71004e-05	2.48929e-05	3153	tags=47%, list=12%, signal=41%	3575/64919/916/28755/919/3123/3123/3123/3123/3123/3123/915/30009/1041/1041/1041/1041/1041/1041/3815/5156/1991/1991/356/7535/7535/3394/50943/2672/81704/114548/825/5294/3561/10125/3716/22861
GOBP_LYMPHOCYTE_HOMEOSTASIS	GOBP_LYMPHOCYTE_HOMEOSTASIS	Lymphocyte Homeostasis	75	0.572881	2.15973	3.55244e-07	2.71004e-05	2.48929e-05	4876	tags=44%, list=18%, signal=36%	3558/3575/3559/23495/30061/84636/27240/6708/3957/608/9447/50943/10018/54440/6498/55619/3071/7128/57864/139818/9469/972/10673/4208/596/1831/8915/3718/4067/355/3965/11151/5366/5027
HP_T_LYMPHOCYTOPENIA	HP_T_LYMPHOCYTOPENIA	T Lymphocytopenia	62	0.610622	2.21983	4.03967e-07	3.05151e-05	2.80294e-05	4015	tags=45%, list=15%, signal=38%	3575/925/917/3559/64919/5788/5788/919/915/3932/54/356/7535/7535/5880/695/54440/3953/6850/1794/7456/81704/5294/3561/10125/4261/7454/3718/355
HP_SEVERE_INFECTION	HP_SEVERE_INFECTION	Severe Infection	71	0.593941	2.22098	4.21822e-07	3.16425e-05	2.9065e-05	2932	tags=33%, list=11%, signal=30%	3514/3501/3575/959/3559/22806/939/4068/916/28755/919/915/1991/1991/5880/50943/3560/54440/3071/1794/147138/53335/2214/7098/3604
GOBP_LEUKOCYTE_APOPTOTIC_PROCESS	GOBP_LEUKOCYTE_APOPTOTIC_PROCESS	Leukocyte Apoptotic Process	115	0.501875	2.0243	4.46956e-07	3.32967e-05	3.05844e-05	4329	tags=38%, list=16%, signal=32%	3558/3575/1236/6363/917/3559/64919/939/6387/3988/6352/6352/5133/5133/3586/1234/356/84941/10018/652/695/3059/3620/4254/6366/81704/57864/10859/10859/10859/10859/10859/5588/79444/972/440823/4208/2737/596/27086/1831/8915/3718/4067/355/3958/155038
GOBP_REGULATION_OF_LEUKOCYTE_MEDIATED_CYTOTOXICITY	GOBP_REGULATION_OF_LEUKOCYTE_MEDIATED_CYTOTOXICITY	Regulation Of Leukocyte Mediated Cytotoxicity	96	0.52646	2.07027	5.06638e-07	3.74843e-05	3.44309e-05	4049	tags=42%, list=15%, signal=36%	3575/910/114836/59067/3820/4068/3821/5788/5788/913/911/8302/3123/3123/3123/3123/3123/3123/56253/8807/3593/22914/9437/9437/9437/9437/9437/9437/9437/9437/9437/9437/9437/9437/9437/9437/9437/9437/26228/912/909/259197/259197/259197/259197/259197/259197/259197/259197/6375/3105/3105/3105/3105/3105/3105/3105/3105/3071/3122/3122/3122/3122/3122/3122/3122/3122/3824/100528032/84868/10859/10859/10859/10859/10…
GOBP_REGULATION_OF_T_HELPER_CELL_DIFFERENTIATION	GOBP_REGULATION_OF_T_HELPER_CELL_DIFFERENTIATION	Regulation Of T Helper Cell Differentiation	41	0.690664	2.3592	5.32433e-07	3.91248e-05	3.59378e-05	4104	tags=64%, list=15%, signal=55%	3558/6363/3662/3123/3123/3123/3123/3123/3123/30009/3593/4092/50943/10538/942/941/3122/3122/3122/3122/3122/3122/3122/3122/114548/7292/80149/149233/3594/2625/3718/51561/430/3606
GOBP_COMPLEMENT_ACTIVATION	GOBP_COMPLEMENT_ACTIVATION	Complement Activation	61	0.613682	2.24203	5.53541e-07	4.0401e-05	3.71101e-05	3019	tags=38%, list=11%, signal=34%	1380/3502/922/3503/3493/3500/3507/3501/1378/730/729/11326/79987/712/714/713/4153/1675/1675/3494/717/717/717/717/717/717/717/716/3497/2219/715/715
HP_IMPAIRED_ANTIGEN_SPECIFIC_RESPONSE	HP_IMPAIRED_ANTIGEN_SPECIFIC_RESPONSE	Impaired Antigen Specific Response	53	0.643007	2.28604	5.94084e-07	4.30691e-05	3.95608e-05	3671	tags=46%, list=14%, signal=39%	3514/1380/3501/973/29851/3559/930/23495/919/115650/356/7535/7535/5880/695/54440/3937/1794/10125/3604/57379/146206/5966/567/567/7454
HP_ARTHRITIS	HP_ARTHRITIS	Arthritis	235	0.39978	1.74783	6.52856e-07	4.70143e-05	4.31847e-05	2816	tags=21%, list=10%, signal=19%	3514/1380/3500/3507/3501/973/640/640/1311/4322/3559/3248/30061/1235/919/79722/26191/4148/3662/8302/3123/3123/3123/3123/3123/3123/5133/5133/3586/3593/6775/1277/55024/6708/1493/54/713/356/2200/50943/3560/1281/1281/974/1230/695/54829/54829/6850/2113/7128/7456/51816/144811/25939/114548/7292/2255/1289/10125
GOBP_REGULATION_OF_LEUKOCYTE_APOPTOTIC_PROCESS	GOBP_REGULATION_OF_LEUKOCYTE_APOPTOTIC_PROCESS	Regulation Of Leukocyte Apoptotic Process	87	0.547841	2.09144	6.73191e-07	4.81577e-05	4.42349e-05	3869	tags=42%, list=14%, signal=36%	3558/3575/1236/6363/917/64919/939/6387/6352/6352/5133/5133/3586/1234/84941/10018/652/695/3059/3620/4254/6366/81704/57864/10859/10859/10859/10859/10859/5588/79444/972/440823/4208/596/27086/1831/8915/3718/4067
GOBP_CELLULAR_RESPONSE_TO_TYPE_II_INTERFERON	GOBP_CELLULAR_RESPONSE_TO_TYPE_II_INTERFERON	Cellular Response To Type Ii Interferon	114	0.494536	1.9781	7.32266e-07	5.2039e-05	4.78001e-05	5601	tags=46%, list=21%, signal=37%	6358/6358/6363/4360/6362/6362/6362/6356/7294/6357/6367/3458/6361/6352/6352/388646/6360/6360/3593/115362/6846/356/6369/3394/7097/6375/6366/2635/1612/7098/2634/3716/1906/3594/3055/6351/6351/6351/7454/55647/3459/3717/4843/2633/10097/3965/115361/7099/965/84166/6814/834/3113/3113/3113/3113/3113/3113/3113/3113/199/199/199/199/199/199/5468/6368/6368/383
GOBP_INTERLEUKIN_12_PRODUCTION	GOBP_INTERLEUKIN_12_PRODUCTION	Interleukin 12 Production	60	0.617493	2.26369	7.48821e-07	5.28678e-05	4.85613e-05	4334	tags=48%, list=16%, signal=41%	959/1236/6363/201633/3458/7057/51311/948/3586/3593/6504/54/3394/7805/388325/7097/11213/6850/3620/7292/10859/10859/10859/10859/10859/1240/7098/4050/4050/4050/4050/4050/4050/4050/4050/149233/64581/27086/3718/51561/353514/353514/353514/353514/353514
GOBP_NATURAL_KILLER_CELL_ACTIVATION	GOBP_NATURAL_KILLER_CELL_ACTIVATION	Natural Killer Cell Activation	82	0.556637	2.12402	7.62675e-07	5.34962e-05	4.91386e-05	4310	tags=52%, list=16%, signal=44%	3558/914/3821/5788/5788/26191/57823/8809/116449/3593/22914/9437/9437/9437/9437/9437/9437/9437/9437/9437/9437/9437/9437/9437/9437/9437/9437/6504/639/259197/259197/259197/259197/259197/259197/259197/259197/100431172/3824/100528032/84868/2214/50615/10125/257101/149233/2268/9760/7305/338376/3134/3134/3134/3134/3134/3134/3134/2625/3601/51744/5873/51561/3717/3606/3823/22890/164
GOBP_REGULATION_OF_INNATE_IMMUNE_RESPONSE	GOBP_REGULATION_OF_INNATE_IMMUNE_RESPONSE	Regulation Of Innate Immune Response	405	0.327968	1.55239	7.7274e-07	5.38525e-05	4.94659e-05	3689	tags=24%, list=14%, signal=21%	260434/115352/114836/59067/3820/10225/4068/149628/3821/1378/7294/79931/26191/3662/8302/56253/116449/56833/2099/51311/6352/6352/948/8807/3593/115362/1520/23547/23547/23547/23547/22914/81030/9437/9437/9437/9437/9437/9437/9437/9437/9437/9437/9437/9437/9437/9437/9437/9437/26253/912/11326/4153/9447/259197/259197/259197/259197/259197/259197/259197/259197/388325/7097/695/197358/81793/3105/3105/3105/3105…
GOBP_NEGATIVE_REGULATION_OF_LEUKOCYTE_MIGRATION	GOBP_NEGATIVE_REGULATION_OF_LEUKOCYTE_MIGRATION	Negative Regulation Of Leukocyte Migration	50	0.649177	2.28537	8.11892e-07	5.62183e-05	5.1639e-05	3747	tags=55%, list=14%, signal=48%	27202/6387/56833/131450/4856/2841/22914/257144/257144/26585/26585/26585/26228/1588/1652/1652/90865/3204/100528032/6366/7130/11314/11314/9353/134/1803/1265/3162/79890/4345/9466/9466
GOBP_ANTIGEN_PROCESSING_AND_PRESENTATION_OF_EXOGENOUS_ANTIGEN	GOBP_ANTIGEN_PROCESSING_AND_PRESENTATION_OF_EXOGENOUS_ANTIGEN	Antigen Processing And Presentation Of Exogenous Antigen	47	0.655723	2.29651	8.40792e-07	5.78486e-05	5.31365e-05	3949	tags=64%, list=15%, signal=55%	910/3119/3119/3119/3119/3119/3119/3119/3117/3117/3117/3117/3117/3117/3117/3117/3117/3117/3117/3117/3117/3117/913/911/3123/3123/3123/3123/3123/3123/1520/3112/3112/3112/3112/3112/3112/912/5641/3111/3111/3111/3111/3111/3111/3111/3127/909/3109/3109/3109/3109/3109/3109/3109/3109/3105/3105/3105/3105/3105/3105/3105/3105/3122/3122/3122/3122/3122/3122/3122/3122/3108/3108/3108/3108/3108/3108/3108/3108/2207…
GOBP_LYMPHOCYTE_CHEMOTAXIS	GOBP_LYMPHOCYTE_CHEMOTAXIS	Lymphocyte Chemotaxis	57	0.619145	2.22887	8.49628e-07	5.80866e-05	5.33551e-05	3534	tags=44%, list=13%, signal=38%	6358/6358/6363/10563/6362/6362/6362/6356/6357/6367/6361/729230/6352/6352/6373/6360/6360/22914/9420/6846/3627/1880/6369/58191/6375/100528032/6366/5294/51192/6351/6351/6351
GOBP_REGULATION_OF_CHEMOTAXIS	GOBP_REGULATION_OF_CHEMOTAXIS	Regulation Of Chemotaxis	218	0.397779	1.7368	8.55025e-07	5.80879e-05	5.33562e-05	5380	tags=40%, list=20%, signal=32%	8823/1233/846/1236/6363/7941/10563/27202/6387/1235/7057/56833/729230/6352/6352/4856/2841/5156/22914/26585/26585/26585/6504/26228/6846/1588/1991/1991/3627/1880/5880/5641/7852/728/1652/1652/1230/719/6375/3071/100528032/6366/7130/64805/2255/9723/1902/9353/1240/7060/1803/3929/223117/972/1906/25960/5054/79890/8829/5587/2152/6351/6351/6351/51571/1436/51561/23075/4067/10507/89780/9750/8817/6091/1907/396…
GOBP_CELLULAR_RESPONSE_TO_BIOTIC_STIMULUS	GOBP_CELLULAR_RESPONSE_TO_BIOTIC_STIMULUS	Cellular Response To Biotic Stimulus	239	0.383251	1.69431	9.06312e-07	6.11874e-05	5.62033e-05	4338	tags=30%, list=16%, signal=26%	389643/1511/440068/56300/10563/4360/923/4283/4317/79931/26191/6373/948/3586/3593/115362/8564/1234/22914/26228/3627/442909/968/3394/497189/978/4064/5142/942/941/388325/7097/695/196/4318/81793/2672/11213/6850/574034/7128/10333/100528032/2635/84868/114548/7292/10288/10288/10288/10288/10288/10859/10859/10859/10859/10859/80149/7096/2634/3929/10417/57379/51135/64581/9450/3055/5724/5054/4208/10628/51571…
GOMF_MHC_PROTEIN_BINDING	GOMF_MHC_PROTEIN_BINDING	Mhc Protein Binding	42	0.667983	2.29759	1.01575e-06	6.81498e-05	6.25985e-05	2694	tags=61%, list=10%, signal=56%	3812/3812/3812/3812/3812/3812/3812/3812/3812/3812/3812/3812/3812/3812/3812/3812/3812/3812/3812/3812/3812/3812/3812/3812/3812/3812/3812/3812/3812/3812/3812/3812/3812/3812/3812/3812/3812/925/28664/28682/28589/6983/28653/926/3809/3809/3809/3809/3809/3809/3809/3809/3809/3809/3809/3809/3809/3809/3809/3809/3809/3809/3809/3809/3809/3809/3809/3809/3809/3809/3809/3809/3809/3809/3809/3809/3809/22914/6976/9…
GOBP_POSITIVE_REGULATION_OF_ALPHA_BETA_T_CELL_ACTIVATION	GOBP_POSITIVE_REGULATION_OF_ALPHA_BETA_T_CELL_ACTIVATION	Positive Regulation Of Alpha Beta T Cell Activation	70	0.583566	2.18827	1.12566e-06	7.5058e-05	6.8944e-05	4274	tags=58%, list=16%, signal=49%	6363/916/5788/5788/864/940/26191/3123/3123/3123/3123/3123/3123/3458/729230/3593/7535/7535/50943/942/941/54440/6375/3105/3105/3105/3105/3105/3105/3105/3105/3071/3122/3122/3122/3122/3122/3122/3122/3122/6850/114548/7292/3561/5588/149233/10148/3594/64926/2737/51561/3717/7048/3606/11006/11006/11006/11006/11006
HP_RECURRENT_PNEUMONIA	HP_RECURRENT_PNEUMONIA	Recurrent Pneumonia	130	0.467079	1.91888	1.20428e-06	7.98074e-05	7.33066e-05	3752	tags=23%, list=14%, signal=20%	3514/1380/3507/3501/29851/930/939/23495/916/919/915/115650/2328/5880/7852/54768/10516/974/695/1794/81704/3561/50615/146206/1536/6789/4688/54941/7454/23594/339829/3718
HP_B_LYMPHOCYTOPENIA	HP_B_LYMPHOCYTOPENIA	B Lymphocytopenia	55	0.634545	2.28232	1.22279e-06	8.054e-05	7.39795e-05	3752	tags=33%, list=14%, signal=29%	3507/973/29851/3559/22806/5788/5788/51311/10320/5880/974/695/54440/2672/6850/81704/3604/5966/567/567/3718
HP_ABNORMALITY_OF_COMPLEMENT_SYSTEM	HP_ABNORMALITY_OF_COMPLEMENT_SYSTEM	Abnormality Of Complement System	57	0.610444	2.19754	1.34091e-06	8.7785e-05	8.06343e-05	3992	tags=42%, list=15%, signal=36%	1380/3500/640/640/26191/3123/3123/3123/3123/3123/3123/5133/5133/3586/6775/730/55024/1493/729/712/714/713/1675/1675/2113/7128/7292/716/9056/3426/5199/2213/3078
HP_AUTOIMMUNE_THROMBOCYTOPENIA	HP_AUTOIMMUNE_THROMBOCYTOPENIA	Autoimmune Thrombocytopenia	46	0.659853	2.3026	1.44422e-06	9.36408e-05	8.60131e-05	5221	tags=48%, list=19%, signal=39%	1380/3575/931/29851/930/23495/115650/1493/54/356/7535/7535/50943/54440/10125/4261/7403/355/2581/843/5993/4790/3702
GOBP_NEGATIVE_REGULATION_OF_LYMPHOCYTE_ACTIVATION	GOBP_NEGATIVE_REGULATION_OF_LYMPHOCYTE_ACTIVATION	Negative Regulation Of Lymphocyte Activation	154	0.446106	1.87976	1.4477e-06	9.36408e-05	8.60131e-05	4574	tags=46%, list=17%, signal=38%	3558/1511/6422/26279/3559/54900/23495/64600/1378/201633/864/3624/26191/3123/3123/3123/3123/3123/3123/56253/30009/116449/3586/55024/1493/64092/5320/11326/6693/83593/4092/50943/942/7805/652/941/695/6375/3071/374403/3620/7128/8654/11314/11314/84868/7292/10288/10288/10288/10288/10288/10859/10859/10859/10859/10859/80149/868/2268/972/5777/23240/7305/3134/3134/3134/3134/3134/3134/3134/10077/5074/2737/10…
GOBP_NEUTROPHIL_CHEMOTAXIS	GOBP_NEUTROPHIL_CHEMOTAXIS	Neutrophil Chemotaxis	101	0.498896	1.9569	1.58648e-06	0.000102007	9.36977e-05	3859	tags=44%, list=14%, signal=38%	6358/6358/1800/1236/6363/10563/27202/6362/6362/6362/4283/6356/6357/6367/6361/6352/6352/6373/6360/6360/100130520/100130520/6846/3627/6369/5880/120425/728/5142/719/6375/3689/3071/6850/6366/7130/2207/9353/5294/7060/51192/10451/1803/3929/972/1906/6351/6351/6351/51561/3680/3680
HP_ANTINEUTROPHIL_ANTIBODY_POSITIVITY	HP_ANTINEUTROPHIL_ANTIBODY_POSITIVITY	Antineutrophil Antibody Positivity	50	0.640789	2.25585	1.654e-06	0.000105719	9.71077e-05	2816	tags=39%, list=10%, signal=35%	1380/3500/640/640/26191/3123/3123/3123/3123/3123/3123/51311/5133/5133/3586/6775/55024/1493/1991/1991/356/2672/2113/7128/7292/10125
GOBP_REGULATION_OF_B_CELL_DIFFERENTIATION	GOBP_REGULATION_OF_B_CELL_DIFFERENTIATION	Regulation Of B Cell Differentiation	32	0.721388	2.30899	1.7684e-06	0.00011143	0.000102353	4748	tags=61%, list=18%, signal=50%	3558/115352/6422/22806/939/1378/3624/56833/3586/150372/695/3071/6850/678/3561/5777/677/3635/3635/604
GOBP_HUMORAL_IMMUNE_RESPONSE_MEDIATED_BY_CIRCULATING_IMMUNOGLOBULIN	GOBP_HUMORAL_IMMUNE_RESPONSE_MEDIATED_BY_CIRCULATING_IMMUNOGLOBULIN	Humoral Immune Response Mediated By Circulating Immunoglobulin	53	0.628253	2.23359	1.7743e-06	0.00011143	0.000102353	3140	tags=38%, list=12%, signal=34%	1380/3502/3503/3493/3500/3507/3501/1378/5788/5788/730/729/79987/712/714/713/4153/3494/717/717/717/717/717/717/717/716/3497/9156/715/715/5777
HP_SKIN_RASH	HP_SKIN_RASH	Skin Rash	165	0.434518	1.82709	1.77074e-06	0.00011143	0.000102353	3636	tags=26%, list=13%, signal=23%	3514/1380/3500/3507/3501/973/640/640/5788/5788/940/26191/3123/3123/3123/3123/3123/3123/4069/3458/5133/5133/3586/3815/6775/55024/5156/6708/1493/54/714/713/7535/7535/974/695/3937/8647/8647/6850/2113/7128/5167/51816/144811/114548/7292/3561/5551/58484/64581/1536/4688/7010/567/567/4261
HP_COMBINED_IMMUNODEFICIENCY	HP_COMBINED_IMMUNODEFICIENCY	Combined Immunodeficiency	36	0.70516	2.34326	1.86915e-06	0.000115639	0.000106219	3186	tags=41%, list=12%, signal=36%	1380/3575/931/29851/930/64919/23495/915/115650/10320/54/1794/3561/701/4247
GOBP_NEGATIVE_REGULATION_OF_LEUKOCYTE_APOPTOTIC_PROCESS	GOBP_NEGATIVE_REGULATION_OF_LEUKOCYTE_APOPTOTIC_PROCESS	Negative Regulation Of Leukocyte Apoptotic Process	55	0.630295	2.26704	1.87343e-06	0.000115639	0.000106219	3752	tags=52%, list=14%, signal=45%	3558/3575/1236/6363/64919/939/6387/6352/6352/5133/5133/1234/84941/652/3059/3620/4254/6366/81704/57864/10859/10859/10859/10859/10859/5588/972/596/27086/1831/8915/3718
GOBP_NEUTROPHIL_MIGRATION	GOBP_NEUTROPHIL_MIGRATION	Neutrophil Migration	121	0.471481	1.91681	1.86213e-06	0.000115639	0.000106219	3859	tags=43%, list=14%, signal=37%	6358/6358/1800/1236/6363/10563/27202/6362/6362/6362/4283/6356/6357/6367/6361/56833/6352/6352/6373/6360/6360/100130520/100130520/6846/7499/3627/6369/5880/120425/728/3554/5142/719/6375/5175/3689/3071/6850/6366/7130/2207/255231/9353/5294/7060/51192/10451/1803/3929/972/1906/51135/2526/2529/6351/6351/6351/51561/3680/3680
GOBP_PEPTIDYL_TYROSINE_MODIFICATION	GOBP_PEPTIDYL_TYROSINE_MODIFICATION	Peptidyl Tyrosine Modification	259	0.383959	1.71631	1.89194e-06	0.000116118	0.000106659	4422	tags=33%, list=16%, signal=28%	3558/640/640/150/6422/59067/2252/2322/916/5788/5788/6725/5753/9370/3458/3932/6352/6352/284/948/3356/3593/3815/55024/51378/5156/26585/26585/26585/50507/64092/57091/6423/7535/7535/3481/3479/4058/2042/941/695/920/5175/3689/3059/6850/4254/11314/11314/2255/3082/7060/285489/2915/407006/3716/868/149233/2268/972/5777/2534/56034/8613/3055/79705/8829/2066/5912/7010/2041/2041/1436/3718/9467/51561/4067/30844…
GOBP_REGULATION_OF_ALPHA_BETA_T_CELL_DIFFERENTIATION	GOBP_REGULATION_OF_ALPHA_BETA_T_CELL_DIFFERENTIATION	Regulation Of Alpha Beta T Cell Differentiation	72	0.567596	2.1234	2.14657e-06	0.000131001	0.00012033	4748	tags=60%, list=18%, signal=50%	3558/6363/864/3662/3123/3123/3123/3123/3123/3123/3458/30009/3593/7535/7535/4092/50943/10538/942/639/941/54440/3071/3122/3122/3122/3122/3122/3122/3122/3122/6850/114548/7292/3561/257101/80149/149233/3594/2625/2737/3718/51561/7048/430/3606/11006/11006/11006/11006/11006/3965/861/604
GOBP_POSITIVE_T_CELL_SELECTION	GOBP_POSITIVE_T_CELL_SELECTION	Positive T Cell Selection	40	0.67611	2.27132	2.16101e-06	0.000131142	0.00012046	3840	tags=60%, list=14%, signal=52%	114836/917/387357/387357/64919/916/5788/5788/4063/3662/915/30009/3593/7535/7535/6693/50943/10538/1794/3716/149233/972/3594/9760/596/51561
GOBP_REGULATION_OF_MONONUCLEAR_CELL_MIGRATION	GOBP_REGULATION_OF_MONONUCLEAR_CELL_MIGRATION	Regulation Of Mononuclear Cell Migration	119	0.458268	1.87535	2.30832e-06	0.000138525	0.000127241	5336	tags=39%, list=20%, signal=31%	1236/7941/10563/6387/1235/7057/56833/729230/131450/6352/6352/4856/22914/257144/257144/26585/26585/26585/6504/6846/3676/148823/3627/5641/6693/728/1230/719/6375/100528032/6366/81704/9353/1240/5054/6351/6351/6351/4345/1436/9466/9466/4067/430/9750/3958/3965/11151/80024/23143/1843/84830/199/199/199/199/199/199
HP_ECZEMA	HP_ECZEMA	Eczema	169	0.417594	1.76128	2.29597e-06	0.000138525	0.000127241	3733	tags=33%, list=14%, signal=28%	3514/3501/3575/3119/3119/3119/3119/3119/3119/3119/846/917/7941/3559/3117/3117/3117/3117/3117/3117/3117/3117/3117/3117/3117/3117/3117/3117/3248/940/128178/3123/3123/3123/3123/3123/3123/1041/1041/1041/1041/1041/1041/1493/2206/7535/7535/10913/50943/1475/2313/8626/7456/81704/51816/147138/23102/5294/50615/3716/2312/146206/1536/221037/4688/7780/283209/7454/26053
GOBP_POSITIVE_REGULATION_OF_ALPHA_BETA_T_CELL_PROLIFERATION	GOBP_POSITIVE_REGULATION_OF_ALPHA_BETA_T_CELL_PROLIFERATION	Positive Regulation Of Alpha Beta T Cell Proliferation	25	0.769808	2.31837	2.49155e-06	0.000148695	0.000136582	4104	tags=68%, list=15%, signal=57%	916/5788/5788/940/26191/729230/3593/7535/7535/6375/3105/3105/3105/3105/3105/3105/3105/3105/6850/7292/5588/10148/64926/51561/3717/7048/3606
GOBP_T_CELL_MEDIATED_IMMUNITY	GOBP_T_CELL_MEDIATED_IMMUNITY	T Cell Mediated Immunity	123	0.477843	1.94877	2.51081e-06	0.000149021	0.000136882	4274	tags=44%, list=16%, signal=37%	1380/3575/910/925/3821/1378/5788/5788/913/911/3123/3123/3123/3123/3123/3123/56253/30009/8809/729230/3593/6504/912/3004/6693/64005/4092/50943/3554/909/941/196/54440/6375/3105/3105/3105/3105/3105/3105/3105/3105/3071/3122/3122/3122/3122/3122/3122/3122/3122/3824/114548/7292/10859/10859/10859/10859/10859/5551/149233/3594/1075/3134/3134/3134/3134/3134/3134/3134/2625/2529/567/567/51571/7454/5873/51561/2…
GOMF_PEPTIDE_ANTIGEN_BINDING	GOMF_PEPTIDE_ANTIGEN_BINDING	Peptide Antigen Binding	47	0.637452	2.23252	2.63702e-06	0.000155656	0.000142977	4049	tags=56%, list=15%, signal=48%	3119/3119/3119/3119/3119/3119/3119/28559/28664/3117/3117/3117/3117/3117/3117/3117/3117/3117/3117/3117/3117/3117/3117/28682/28674/28589/6983/3123/3123/3123/3123/3123/3123/28653/28673/28660/3112/3112/3112/3112/3112/3112/28672/10332/3111/3111/3111/3111/3111/3111/3111/3127/6976/30835/3109/3109/3109/3109/3109/3109/3109/3109/3105/3105/3105/3105/3105/3105/3105/3105/3122/3122/3122/3122/3122/3122/3122/312…
HP_ABNORMALITY_OF_THROMBOCYTES	HP_ABNORMALITY_OF_THROMBOCYTES	Abnormality Of Thrombocytes	460	0.315013	1.50436	2.68821e-06	0.000157816	0.000144961	4031	tags=21%, list=15%, signal=18%	1380/3500/3575/931/640/640/3119/3119/3119/3119/3119/3119/3119/29851/959/3207/3117/3117/3117/3117/3117/3117/3117/3117/3117/3117/3117/3117/3117/3117/930/4068/23495/26191/3123/3123/3123/3123/3123/3123/3458/3988/51311/115650/3932/5133/5133/948/3586/3815/6775/55024/8600/10320/1493/342618/54/1991/1991/55340/11280/356/7535/7535/3394/50943/2533/2811/10699/83990/695/54440/3937/157570/2313/1794/2113/7128/5…
GOCC_COLLAGEN_CONTAINING_EXTRACELLULAR_MATRIX	GOCC_COLLAGEN_CONTAINING_EXTRACELLULAR_MATRIX	Collagen Containing Extracellular Matrix	402	0.322864	1.53113	2.913e-06	0.000170088	0.000156233	3783	tags=31%, list=14%, signal=27%	1511/89777/27299/1311/6422/1215/5858/64499/256076/1359/131578/7373/255631/1300/4060/4015/1303/3914/6387/7177/4317/84570/2192/8483/7058/4148/7472/22915/7044/9370/7478/7057/3697/4856/9509/284/83729/5803/3491/1277/51378/81578/1520/10418/1462/10631/8076/26585/26585/26585/869/5176/5176/157869/6423/1991/1991/115908/80144/712/714/713/80070/6693/1278/4239/2200/1310/25878/127435/10516/1281/1281/83872/2239…
HP_POSTERIOR_PHARYNGEAL_CLEFT	HP_POSTERIOR_PHARYNGEAL_CLEFT	Posterior Pharyngeal Cleft	13	0.879434	2.25556	2.95437e-06	0.000171576	0.0001576	980	tags=46%, list=4%, signal=45%	1380/931/29851/930/23495/115650
GOBP_REGULATION_OF_LYMPHOCYTE_APOPTOTIC_PROCESS	GOBP_REGULATION_OF_LYMPHOCYTE_APOPTOTIC_PROCESS	Regulation Of Lymphocyte Apoptotic Process	57	0.597029	2.14925	3.10968e-06	0.00017963	0.000164998	5047	tags=53%, list=19%, signal=43%	3558/3575/917/64919/939/6352/6352/5133/5133/3586/84941/10018/652/695/3620/81704/57864/5588/79444/972/596/27086/1831/8915/3718/4067/3958/155038/3965/604/5027/6482
HP_APHTHOUS_ULCER	HP_APHTHOUS_ULCER	Aphthous Ulcer	51	0.616748	2.17939	3.14586e-06	0.000180753	0.000166029	3740	tags=49%, list=14%, signal=43%	3119/3119/3119/3119/3119/3119/3119/59067/3117/3117/3117/3117/3117/3117/3117/3117/3117/3117/3117/3117/3117/3117/8302/51311/3586/6775/1991/1991/356/1230/54440/2672/51816/114548/10125/149233/146206/6789/54941/3459
GOBP_MYELOID_LEUKOCYTE_DIFFERENTIATION	GOBP_MYELOID_LEUKOCYTE_DIFFERENTIATION	Myeloid Leukocyte Differentiation	221	0.379968	1.65315	3.89975e-06	0.000222884	0.000204729	4621	tags=34%, list=17%, signal=28%	128506/6422/1236/6363/406911/147710/814/3624/3662/3123/3123/3123/3123/3123/3123/9370/3458/3593/3815/8600/2124/2124/406937/8111/81501/11025/11025/11025/11025/8840/714/1880/375387/2200/4920/10538/652/1230/799/2719/7097/90865/9935/4318/3694/920/3059/4254/3204/7130/51176/284266/10859/10859/10859/10859/10859/151176/7098/9290/149233/972/84959/9770/7305/79705/2625/3428/169200/27086/10100/1436/51561/4067…
HP_STOMATITIS	HP_STOMATITIS	Stomatitis	72	0.557658	2.08622	3.94379e-06	0.000224215	0.000205951	3749	tags=41%, list=14%, signal=35%	3119/3119/3119/3119/3119/3119/3119/959/3117/3117/3117/3117/3117/3117/3117/3117/3117/3117/3117/3117/3117/3117/8302/399/51311/3586/6775/1991/1991/356/7535/7535/8942/1230/2672/114548/10125/149233/146206/6789/54941/3459/5573
GOBP_GRANULOCYTE_MIGRATION	GOBP_GRANULOCYTE_MIGRATION	Granulocyte Migration	145	0.439284	1.81172	4.26231e-06	0.000241055	0.000221419	3859	tags=40%, list=14%, signal=35%	6358/6358/1800/1236/6363/10563/27202/6362/6362/6362/4283/6356/6357/6367/6361/7057/56833/6352/6352/6373/6360/6360/100130520/100130520/6504/6846/7499/3627/6369/5880/120425/728/3554/5142/719/6375/5175/3689/3071/6850/6366/7130/2207/11314/11314/255231/9353/5294/1240/7060/51192/10451/1803/3929/972/1906/51135/2526/2529/6351/6351/6351/1436/51561/3680/3680
GOBP_NEGATIVE_REGULATION_OF_LEUKOCYTE_CELL_CELL_ADHESION	GOBP_NEGATIVE_REGULATION_OF_LEUKOCYTE_CELL_CELL_ADHESION	Negative Regulation Of Leukocyte Cell Cell Adhesion	133	0.445927	1.82249	4.34261e-06	0.000244317	0.000224416	4286	tags=44%, list=16%, signal=37%	3558/407007/1511/26279/3559/54900/64600/1378/6387/201633/864/26191/3123/3123/3123/3123/3123/3123/56253/30009/3586/1493/5320/11326/6693/4092/50943/942/7805/652/941/6375/3071/3620/6366/8654/11314/11314/84868/7292/10288/10288/10288/10288/10288/10859/10859/10859/10859/10859/80149/407006/868/972/5777/23240/10077/5074/2737/10385/5573/3718/2213/430/9750/11006/11006/11006/11006/11006/3958/80380
GOBP_MATURE_B_CELL_DIFFERENTIATION	GOBP_MATURE_B_CELL_DIFFERENTIATION	Mature B Cell Differentiation	36	0.688157	2.28676	4.39517e-06	0.000245993	0.000225955	5061	tags=53%, list=19%, signal=43%	5450/3558/59067/930/1378/56833/3586/1015/1880/3394/55619/9452/3561/139818/2213/4853/4242/604/6482/10892
GOBP_T_CELL_MIGRATION	GOBP_T_CELL_MIGRATION	T Cell Migration	70	0.5619	2.10702	4.911e-06	0.000273446	0.000251172	5336	tags=46%, list=20%, signal=37%	2838/10563/6387/1235/729230/131450/6352/6352/6373/6846/3676/7499/3627/7535/7535/1880/6693/64005/58191/6375/3683/6366/81704/3695/5294/2529/4345/9466/9466/430/9750/11151/23143/199/199/199/199/199/199
GOCC_RIBOSOME	GOCC_RIBOSOME	Ribosome	230	-0.489522	-1.65619	5.15146e-06	0.000285365	0.00026212	10617	tags=69%, list=39%, signal=43%	6128/55052/6730/6136/26164/219927/6156/65005/64432/9604/28957/64981/54460/57532/6130/6130/64983/78988/26156/200916/28973/28973/28973/28973/28973/28973/28973/6165/10884/23107/64960/63875/51021/6171/64928/10573/84545/6233/51253/29074/116541/6150/6150/6166/6229/6164/6206/6232/51116/7536/6204/220717/10767/51069/6124/64975/29093/57129/84311/84311/122704/65080/134218/9045/53918/23367/64979/6207/55272/6…
GOMF_SIALIC_ACID_BINDING	GOMF_SIALIC_ACID_BINDING	Sialic Acid Binding	20	0.794934	2.28168	5.46491e-06	0.000301183	0.00027665	3952	tags=85%, list=15%, signal=73%	946/6401/9370/4099/27181/945/100049587/27036/89790/933/2219/89858/7903/27180/114132/6403/8128
HP_RHEUMATOID_ARTHRITIS	HP_RHEUMATOID_ARTHRITIS	Rheumatoid Arthritis	22	0.774285	2.26124	5.74391e-06	0.000314953	0.000289298	1796	tags=48%, list=7%, signal=45%	3514/3501/3559/919/79722/26191/3123/3123/3123/3123/3123/3123/3586/6775/54/3560
GOCC_MITOCHONDRIAL_PROTEIN_CONTAINING_COMPLEX	GOCC_MITOCHONDRIAL_PROTEIN_CONTAINING_COMPLEX	Mitochondrial Protein Containing Complex	278	-0.472917	-1.62045	5.79044e-06	0.000315901	0.000290168	10389	tags=66%, list=38%, signal=41%	1345/219927/65005/9804/4711/64432/100128525/4707/28957/4720/10440/64981/4731/54460/9512/498/6832/64983/78988/517/28973/28973/28973/28973/28973/28973/28973/1737/10884/7388/23107/64960/4705/63875/6391/1738/4698/2395/51021/29796/3420/64928/57128/79135/26520/10573/100287932/84545/51253/29090/29074/116541/6150/6150/4717/56964/83943/27089/514/8050/11331/440567/51116/51069/64975/29093/57129/84701/4704/8…
GOCC_RIBOSOMAL_SUBUNIT	GOCC_RIBOSOMAL_SUBUNIT	Ribosomal Subunit	184	-0.511037	-1.70386	5.82833e-06	0.00031637	0.0002906	11267	tags=80%, list=42%, signal=47%	83939/118487/6228/51081/6129/51649/11222/6202/51538/6135/6128/55052/6136/219927/6156/65005/64432/28957/64981/54460/6130/6130/64983/78988/26156/28973/28973/28973/28973/28973/28973/28973/6165/10884/23107/64960/63875/51021/6171/64928/10573/84545/6233/51253/29074/116541/6150/6150/6166/6229/6164/6206/6232/51116/6204/220717/51069/6124/64975/29093/57129/84311/84311/122704/65080/9045/64979/6207/55272/649…
GOBP_NEGATIVE_REGULATION_OF_DEFENSE_RESPONSE	GOBP_NEGATIVE_REGULATION_OF_DEFENSE_RESPONSE	Negative Regulation Of Defense Response	275	0.356606	1.61347	6.46415e-06	0.000349129	0.00032069	4049	tags=29%, list=15%, signal=25%	3558/407007/260434/4889/3559/10225/3821/1378/5788/5788/26191/3123/3123/3123/3123/3123/3123/9370/2853/56833/131450/8530/4856/3586/3593/3587/23547/23547/23547/23547/406937/8870/8870/8870/8870/8870/8870/54/1588/11326/1991/1991/6693/3479/50943/58189/240/240/145581/90865/196/313/197358/3105/3105/3105/3105/3105/3105/3105/3105/11213/6850/3824/89790/7128/7130/25939/84868/114548/5740/64116/3082/10859/1085…
HP_CHRONIC_ORAL_CANDIDIASIS	HP_CHRONIC_ORAL_CANDIDIASIS	Chronic Oral Candidiasis	29	0.719345	2.23214	6.64141e-06	0.000356345	0.000327318	2772	tags=43%, list=10%, signal=39%	959/917/3559/916/28755/919/915/51311/3932/7535/7535/1794/3561
GOMF_STRUCTURAL_CONSTITUENT_OF_RIBOSOME	GOMF_STRUCTURAL_CONSTITUENT_OF_RIBOSOME	Structural Constituent Of Ribosome	162	-0.519165	-1.71052	6.66374e-06	0.000356345	0.000327318	10365	tags=77%, list=38%, signal=48%	219927/6156/65005/64432/64981/54460/6130/6130/64983/78988/200916/28973/28973/28973/28973/28973/28973/28973/6165/10884/64960/63875/51021/6171/64928/10573/84545/6233/51253/29074/116541/6150/6150/6166/6229/6164/6206/6232/51116/6204/220717/51069/6124/64975/29093/57129/122704/9045/64979/6207/55272/51258/55168/6210/6155/6217/6147/6203/6203/6203/6203/6203/6203/6203/6203/6203/6203/6191/6143/65003/6161/61…
HP_RECURRENT_SKIN_INFECTIONS	HP_RECURRENT_SKIN_INFECTIONS	Recurrent Skin Infections	139	0.439583	1.82637	6.7795e-06	0.000360749	0.000331364	3754	tags=31%, list=14%, signal=27%	3507/973/3575/959/917/3559/916/3914/28755/919/915/51311/3932/3587/1991/1991/7535/7535/4153/50943/974/695/54440/3937/3689/2672/6850/1794/81704/147138/5294/3561/64581/146206/29940/1536/1075/6789/4688/3918/3861/27086/4261/83706/3718/3426
HP_INCREASED_CIRCULATING_ANTIBODY_LEVEL	HP_INCREASED_CIRCULATING_ANTIBODY_LEVEL	Increased Circulating Antibody Level	104	0.487093	1.9077	7.24242e-06	0.000381622	0.000350537	4023	tags=36%, list=15%, signal=31%	5450/3575/959/59067/7941/3559/4068/916/919/3123/3123/3123/3123/3123/3123/915/1041/1041/1041/1041/1041/1041/1277/2206/1991/1991/356/50943/3560/2239/2719/6689/3071/81704/3561/50615/10125/9966/57379/22861/51135/3594/4485/9056/7454/3459/355/10507
GOBP_RESPONSE_TO_TYPE_II_INTERFERON	GOBP_RESPONSE_TO_TYPE_II_INTERFERON	Response To Type Ii Interferon	136	0.445431	1.83503	7.2207e-06	0.000381622	0.000350537	5654	tags=45%, list=21%, signal=35%	6358/6358/6363/4360/6362/6362/6362/6356/7294/6357/6367/3458/6361/6352/6352/388646/6360/6360/3593/115362/6846/356/6369/3394/8942/7097/58191/6375/6366/2635/1612/7098/2634/3716/149233/972/1906/3594/3055/6351/6351/6351/4261/7454/55647/3459/3717/4843/2633/10097/3965/115361/7099/2643/965/84166/6814/834/3113/3113/3113/3113/3113/3113/3113/3113/199/199/199/199/199/199/5468/6368/6368/383/684
GOBP_GRANULOCYTE_CHEMOTAXIS	GOBP_GRANULOCYTE_CHEMOTAXIS	Granulocyte Chemotaxis	122	0.464545	1.88791	7.50458e-06	0.000393517	0.000361462	3859	tags=41%, list=14%, signal=35%	6358/6358/1800/1236/6363/10563/27202/6362/6362/6362/4283/6356/6357/6367/6361/7057/6352/6352/6373/6360/6360/100130520/100130520/6504/6846/3627/6369/5880/120425/728/5142/719/6375/3689/3071/6850/6366/7130/2207/9353/5294/1240/7060/51192/10451/1803/3929/972/1906/6351/6351/6351/1436/51561/3680/3680
HP_AUTOIMMUNE_ANTIBODY_POSITIVITY	HP_AUTOIMMUNE_ANTIBODY_POSITIVITY	Autoimmune Antibody Positivity	152	0.424171	1.77169	8.1104e-06	0.00042323	0.000388755	4015	tags=34%, list=15%, signal=29%	1380/3500/5450/931/640/640/7253/3559/919/79722/26191/3123/3123/3123/3123/3123/3123/3458/51311/5133/5133/1134/3586/6775/55024/1493/54/1991/1991/714/713/356/6833/50943/3560/5325/6689/2672/2113/7128/51816/144811/7292/1439/1288/10125/285489/9966/5551/4313/22861/57061/3594/9056/7068/1145/4261/51744/3459/6329/2213/3717/1438/1438/355
GOBP_MONOCYTE_CHEMOTAXIS	GOBP_MONOCYTE_CHEMOTAXIS	Monocyte Chemotaxis	64	0.574088	2.11126	8.36912e-06	0.000434631	0.000399227	2047	tags=37%, list=8%, signal=34%	6358/6358/1511/6363/7941/6362/6362/6362/6356/6387/6357/6367/6361/56833/729230/6352/6352/4856/6360/6360/8600/26585/26585/26585/6846/3627/6369/5641/2350/1230/6375
GOBP_REGULATION_OF_B_CELL_RECEPTOR_SIGNALING_PATHWAY	GOBP_REGULATION_OF_B_CELL_RECEPTOR_SIGNALING_PATHWAY	Regulation Of B Cell Receptor Signaling Pathway	20	0.789125	2.26501	8.67144e-06	0.000442352	0.000406319	3869	tags=71%, list=14%, signal=61%	115352/930/26191/257144/257144/26228/148823/5579/150372/11314/11314/5583/933/9404/27086/2213/4067
GOMF_LIPOPEPTIDE_BINDING	GOMF_LIPOPEPTIDE_BINDING	Lipopeptide Binding	10	0.888547	2.13059	8.68159e-06	0.000442352	0.000406319	3020	tags=100%, list=11%, signal=89%	910/913/911/912/909/7097/81793/10333/7096/3929
HP_ABNORMAL_EOSINOPHIL_MORPHOLOGY	HP_ABNORMAL_EOSINOPHIL_MORPHOLOGY	Abnormal Eosinophil Morphology	73	0.542318	2.05097	8.61648e-06	0.000442352	0.000406319	3365	tags=42%, list=12%, signal=37%	3575/64919/916/28755/919/3123/3123/3123/3123/3123/3123/915/30009/1041/1041/1041/1041/1041/1041/3815/5156/1991/1991/356/7535/7535/3394/50943/2672/7456/81704/114548/825/5294/3561/10125/3716/22861/4485
GOBP_MUSCLE_CELL_DIFFERENTIATION	GOBP_MUSCLE_CELL_DIFFERENTIATION	Muscle Cell Differentiation	391	0.315139	1.50925	8.5711e-06	0.000442352	0.000406319	3917	tags=23%, list=14%, signal=20%	389827/442890/4656/407007/1311/4625/338773/7490/6910/406911/7139/4015/4283/137868/27302/7478/8038/4856/7471/3815/4892/5156/4772/7480/406937/26585/26585/26585/50507/963/187/3627/2254/406904/3481/113622/10324/4211/3479/168620/22943/4629/4629/93649/652/4621/11096/70/4773/6495/51778/1794/51676/51676/221476/25802/9096/80206/115701/2255/825/79933/11214/785/255743/407006/58529/2627/8516/89/150921/4624/1…
GOMF_AMIDE_BINDING	GOMF_AMIDE_BINDING	Amide Binding	390	0.313973	1.50075	8.73543e-06	0.000443005	0.00040692	4049	tags=34%, list=15%, signal=29%	29909/910/3119/3119/3119/3119/3119/3119/3119/28559/1215/4889/28664/3117/3117/3117/3117/3117/3117/3117/3117/3117/3117/3117/3117/3117/3117/28682/4883/4886/30061/28674/28589/6755/6753/913/84570/3624/911/2861/6983/3123/3123/3123/3123/3123/3123/28653/4888/285601/28673/28660/4804/948/4099/10886/2346/4772/2893/3112/3112/3112/3112/3112/3112/28672/912/11025/11025/11025/11025/712/10316/10332/2904/388323/51…
GOBP_POSITIVE_REGULATION_OF_CHEMOTAXIS	GOBP_POSITIVE_REGULATION_OF_CHEMOTAXIS	Positive Regulation Of Chemotaxis	142	0.429778	1.79322	9.12008e-06	0.000460351	0.000422852	5380	tags=40%, list=20%, signal=32%	8823/1233/846/1236/6363/7941/10563/6387/1235/7057/729230/6352/6352/5156/6504/6846/3627/5880/5641/7852/728/1230/719/6375/3071/6366/64805/2255/1902/9353/1240/7060/3929/972/1906/5054/8829/5587/2152/6351/6351/6351/1436/51561/23075/9750/8817/1907/3965/63940/63940/63940/63940/63940/63940/63940/7114/3603/56670/199/199/199/199/199/199/7162/7162
GOBP_LYMPHOCYTE_APOPTOTIC_PROCESS	GOBP_LYMPHOCYTE_APOPTOTIC_PROCESS	Lymphocyte Apoptotic Process	79	0.535446	2.02031	9.29741e-06	0.000463748	0.000425973	5047	tags=45%, list=19%, signal=36%	3558/3575/917/3559/64919/939/3988/6352/6352/5133/5133/3586/356/84941/10018/652/695/3620/81704/57864/5588/79444/972/2737/596/27086/1831/8915/3718/4067/355/3958/155038/3965/604/5027/6482
GOBP_REGULATION_OF_MYELOID_LEUKOCYTE_DIFFERENTIATION	GOBP_REGULATION_OF_MYELOID_LEUKOCYTE_DIFFERENTIATION	Regulation Of Myeloid Leukocyte Differentiation	112	0.459186	1.83187	9.30096e-06	0.000463748	0.000425973	4306	tags=42%, list=16%, signal=35%	128506/6422/406911/814/3624/3123/3123/3123/3123/3123/3123/9370/3458/3593/8600/2124/2124/406937/8111/81501/11025/11025/11025/11025/714/2200/4920/1230/9935/920/3059/4254/3204/7130/51176/10859/10859/10859/10859/10859/151176/7098/9290/149233/972/84959/9770/7305/169200/27086/51561/4067/4853/11006/11006/11006/11006/11006/677
GOBP_EXTERNAL_ENCAPSULATING_STRUCTURE_ORGANIZATION	GOBP_EXTERNAL_ENCAPSULATING_STRUCTURE_ORGANIZATION	External Encapsulating Structure Organization	313	0.344235	1.57651	9.31618e-06	0.000463748	0.000425973	3519	tags=24%, list=13%, signal=21%	170692/1511/1311/1215/4322/5645/5645/7490/5806/7373/255631/1300/4060/4015/1758/1303/7177/4317/2192/4148/2191/7092/9509/3491/55512/1277/5156/1520/10631/26585/26585/26585/6423/1991/1991/80070/1278/4239/1310/4327/10516/1281/1281/1513/83872/8785/4629/4629/4318/3936/11096/25903/1306/9806/8510/1842/1842/89932/90993/83716/11174/64116/1545/1288/169044/1286/3036/1289/23213/25975/81621/25890/255743/5345/53…
GOBP_STRIATED_MUSCLE_CELL_DIFFERENTIATION	GOBP_STRIATED_MUSCLE_CELL_DIFFERENTIATION	Striated Muscle Cell Differentiation	285	0.349095	1.58114	9.54103e-06	0.000472763	0.000434253	3917	tags=26%, list=14%, signal=22%	389827/442890/4656/407007/4625/338773/7490/6910/7139/4283/27302/7478/8038/4856/7471/4892/5156/7480/26585/26585/26585/50507/963/3627/406904/3481/113622/10324/4211/3479/168620/22943/4629/4629/93649/652/4621/11096/70/4773/6495/51778/1794/51676/51676/221476/25802/9096/80206/115701/825/79933/11214/58529/2627/89/4624/1906/983/29767/131377/2318/3792/3792/64091/6474/5587/4208/51804/596/27086/11155/5915/5…
GOBP_T_HELPER_17_CELL_DIFFERENTIATION	GOBP_T_HELPER_17_CELL_DIFFERENTIATION	T Helper 17 Cell Differentiation	31	0.703209	2.22568	1.03286e-05	0.000509452	0.000467954	4085	tags=48%, list=15%, signal=41%	3558/114836/4063/3662/30009/3593/4092/50943/10538/80149/3716/149233/3594/51561/430
HP_ABNORMALITY_OF_T_CELL_PHYSIOLOGY	HP_ABNORMALITY_OF_T_CELL_PHYSIOLOGY	Abnormality Of T Cell Physiology	57	0.575867	2.07307	1.0887e-05	0.000534551	0.000491008	4015	tags=43%, list=15%, signal=37%	1380/29851/959/930/23495/916/3123/3123/3123/3123/3123/3123/115650/356/8214/3937/3953/1794/7456/10125/146206/221037/2625/4261/7454/3718/5873/355
HP_EXTRACTABLE_NUCLEAR_ANTIGEN_POSITIVITY	HP_EXTRACTABLE_NUCLEAR_ANTIGEN_POSITIVITY	Extractable Nuclear Antigen Positivity	31	0.702143	2.22231	1.10612e-05	0.00053821	0.000494369	2599	tags=47%, list=10%, signal=42%	1380/3500/640/640/26191/3123/3123/3123/3123/3123/3123/5133/5133/3586/6775/55024/1493/713/2113/7128/7292
GOBP_REGULATION_OF_PRODUCTION_OF_MOLECULAR_MEDIATOR_OF_IMMUNE_RESPONSE	GOBP_REGULATION_OF_PRODUCTION_OF_MOLECULAR_MEDIATOR_OF_IMMUNE_RESPONSE	Regulation Of Production Of Molecular Mediator Of Immune Response	180	0.402223	1.71143	1.10132e-05	0.00053821	0.000494369	4340	tags=30%, list=16%, signal=26%	3558/51237/115352/959/59067/10225/1378/5788/5788/814/940/26191/30009/8809/116449/729230/284/948/3586/3815/6504/54/4092/50943/3554/942/7805/388325/695/90865/54440/6375/3105/3105/3105/3105/3105/3105/3105/3105/11213/6850/144811/114548/7292/8013/10859/10859/10859/10859/10859/7098/933/972/10417/64581/3134/3134/3134/3134/3134/3134/3134/2625/567/567/8915/51744/9466/9466/3718/24145/2213/121260/3606/11006…
GOBP_POSITIVE_REGULATION_OF_CD4_POSITIVE_ALPHA_BETA_T_CELL_DIFFERENTIATION	GOBP_POSITIVE_REGULATION_OF_CD4_POSITIVE_ALPHA_BETA_T_CELL_DIFFERENTIATION	Positive Regulation Of Cd4 Positive Alpha Beta T Cell Differentiation	33	0.690778	2.2534	1.11519e-05	0.000540194	0.000496191	3265	tags=60%, list=12%, signal=53%	6363/3123/3123/3123/3123/3123/3123/3458/3593/50943/942/941/54440/3071/3122/3122/3122/3122/3122/3122/3122/3122/114548/7292/3561/149233/3594
GOBP_INFLAMMATORY_RESPONSE_TO_ANTIGENIC_STIMULUS	GOBP_INFLAMMATORY_RESPONSE_TO_ANTIGENIC_STIMULUS	Inflammatory Response To Antigenic Stimulus	71	0.551248	2.06134	1.13003e-05	0.000544938	0.000500549	3907	tags=39%, list=14%, signal=33%	3500/3568/1236/26279/4889/3559/56300/923/940/3123/3123/3123/3123/3123/3123/3586/3593/10800/1991/1991/968/6693/695/6850/1268/2205/2205/2214/10125/171389/2268/2534/3055/2529/27178/2213/4067/3516
HP_ABNORMALITY_OF_BONE_MARROW_CELL_MORPHOLOGY	HP_ABNORMALITY_OF_BONE_MARROW_CELL_MORPHOLOGY	Abnormality Of Bone Marrow Cell Morphology	212	0.37453	1.59921	1.3362e-05	0.000641495	0.000589241	5759	tags=32%, list=21%, signal=25%	3207/939/4068/3248/5788/5788/940/3123/3123/3123/3123/3123/3123/3458/51311/3815/8600/10320/1493/54/1991/1991/356/5880/3394/7852/2533/2811/83990/2313/2672/51816/84868/6916/10019/10125/5567/3604/675/5551/58484/9056/56992/56992/4261/7454/5573/5873/55215/3717/355/114803/6948/2177/843/9051/861/5993/7133/2121/1719/3702/8029/79718/7518/54790/6813/2624/3981/2187/5914/6578/166785/3930
GOMF_CCR_CHEMOKINE_RECEPTOR_BINDING	GOMF_CCR_CHEMOKINE_RECEPTOR_BINDING	Ccr Chemokine Receptor Binding	33	0.686153	2.23832	1.36966e-05	0.000654651	0.000601325	3534	tags=54%, list=13%, signal=47%	6358/6358/6363/10563/6362/6362/6362/6356/6357/6367/6361/729230/6352/6352/6360/6360/6846/6369/9034/6375/6366/3716/6351/6351/6351
GOBP_FC_RECEPTOR_SIGNALING_PATHWAY	GOBP_FC_RECEPTOR_SIGNALING_PATHWAY	Fc Receptor Signaling Pathway	55	0.60215	2.16581	1.39355e-05	0.000663131	0.000609115	4487	tags=51%, list=17%, signal=42%	5788/5788/919/131450/3932/3815/23547/23547/23547/23547/26253/64005/695/6850/2207/2205/2205/8013/2214/10451/5588/2268/2534/3055/5602/338339/2208/2213/4067/5284/55198
GOBP_NEGATIVE_REGULATION_OF_CELL_CELL_ADHESION	GOBP_NEGATIVE_REGULATION_OF_CELL_CELL_ADHESION	Negative Regulation Of Cell Cell Adhesion	184	0.389619	1.64056	1.48051e-05	0.000701424	0.000644288	4286	tags=37%, list=16%, signal=32%	3558/170692/407007/1511/26279/3559/54900/64600/1378/6387/201633/864/26191/3123/3123/3123/3123/3123/3123/9370/56253/30009/1041/1041/1041/1041/1041/1041/3586/7471/1493/5320/11326/80709/6693/4092/50943/942/7805/652/941/6375/3071/3620/6366/8654/11314/11314/84868/7292/10019/10288/10288/10288/10288/10288/10859/10859/10859/10859/10859/80149/407006/868/972/5777/84959/23240/10077/5074/2737/10385/5573/3718…
GOBP_REGULATION_OF_T_CELL_MEDIATED_IMMUNITY	GOBP_REGULATION_OF_T_CELL_MEDIATED_IMMUNITY	Regulation Of T Cell Mediated Immunity	94	0.482794	1.88555	1.48782e-05	0.00070181	0.000644643	4274	tags=48%, list=16%, signal=40%	3575/910/3821/5788/5788/913/911/3123/3123/3123/3123/3123/3123/30009/8809/729230/3593/6504/912/6693/4092/50943/3554/909/941/196/54440/6375/3105/3105/3105/3105/3105/3105/3105/3105/3071/3122/3122/3122/3122/3122/3122/3122/3122/3824/114548/7292/10859/10859/10859/10859/10859/149233/3594/3134/3134/3134/3134/3134/3134/3134/2625/2529/567/567/51571/7454/51561/2213/4277/4277/4277/4277/4277/4277/4277/4277/36…
GOBP_ANTIGEN_PROCESSING_AND_PRESENTATION_OF_PEPTIDE_OR_POLYSACCHARIDE_ANTIGEN_VIA_MHC_CLASS_II	GOBP_ANTIGEN_PROCESSING_AND_PRESENTATION_OF_PEPTIDE_OR_POLYSACCHARIDE_ANTIGEN_VIA_MHC_CLASS_II	Antigen Processing And Presentation Of Peptide Or Polysaccharide Antigen Via Mhc Class Ii	35	0.674461	2.22595	1.72259e-05	0.000809016	0.000743117	3949	tags=69%, list=15%, signal=59%	3119/3119/3119/3119/3119/3119/3119/3117/3117/3117/3117/3117/3117/3117/3117/3117/3117/3117/3117/3117/3117/3123/3123/3123/3123/3123/3123/7057/1520/3112/3112/3112/3112/3112/3112/5641/3111/3111/3111/3111/3111/3111/3111/3127/3109/3109/3109/3109/3109/3109/3109/3109/3122/3122/3122/3122/3122/3122/3122/3122/3108/3108/3108/3108/3108/3108/3108/3108/2207/972/55016/567/567/10437/2213/3120/3120/3120/3120/3120/…
HP_CONJUNCTIVITIS	HP_CONJUNCTIVITIS	Conjunctivitis	106	0.468571	1.83408	1.73468e-05	0.000811172	0.000745096	3740	tags=22%, list=14%, signal=19%	1380/3507/973/29851/5075/930/23495/8302/3123/3123/3123/3123/3123/3123/115650/3586/6775/10320/2200/974/1230/695/8626/7456/114548/2255/149233/22861/1308/6335/54941/7454/3459
GOBP_NEGATIVE_REGULATION_OF_RESPONSE_TO_EXTERNAL_STIMULUS	GOBP_NEGATIVE_REGULATION_OF_RESPONSE_TO_EXTERNAL_STIMULUS	Negative Regulation Of Response To External Stimulus	418	0.307318	1.47355	1.75855e-05	0.000818786	0.000752091	4049	tags=26%, list=15%, signal=23%	3558/170692/407007/260434/4889/5055/3559/10225/10563/27202/3821/1378/5788/5788/26191/3123/3123/3123/3123/3123/3123/22915/2191/9370/2853/7057/56833/131450/8530/4856/2841/3586/3593/5156/3587/23547/23547/23547/23547/22914/406937/8870/8870/8870/8870/8870/8870/26585/26585/26585/54/26228/1588/11326/1991/1991/6693/3479/50943/1652/1652/58189/240/240/145581/2811/90865/196/313/197358/3105/3105/3105/3105/31…
HP_HEPATITIS	HP_HEPATITIS	Hepatitis	92	0.487337	1.88049	1.87005e-05	0.000866966	0.000796346	4023	tags=27%, list=15%, signal=23%	3514/3507/3501/5450/973/959/4068/916/919/915/9420/54/356/50943/974/695/6689/6850/50615/10125/716/9966/64581/3594/4485/4261/5290/355/10507
GOBP_POSITIVE_REGULATION_OF_PEPTIDYL_TYROSINE_PHOSPHORYLATION	GOBP_POSITIVE_REGULATION_OF_PEPTIDYL_TYROSINE_PHOSPHORYLATION	Positive Regulation Of Peptidyl Tyrosine Phosphorylation	154	0.42013	1.77031	1.88627e-05	0.000870749	0.000799821	4422	tags=36%, list=16%, signal=30%	3558/150/59067/2252/2322/916/5788/5788/5753/9370/3458/6352/6352/284/948/3356/3593/3815/55024/51378/26585/26585/26585/50507/57091/3481/3479/941/920/5175/3059/6850/4254/2255/3082/7060/285489/2915/407006/149233/972/2534/8613/79705/8829/2066/1436/51561/4067/30844/3717/93978/10507/3606/5770/353514/353514/353514/353514/353514/10006/5168
GOBP_NEGATIVE_REGULATION_OF_LEUKOCYTE_CHEMOTAXIS	GOBP_NEGATIVE_REGULATION_OF_LEUKOCYTE_CHEMOTAXIS	Negative Regulation Of Leukocyte Chemotaxis	20	0.777606	2.23195	1.89777e-05	0.000872328	0.000801271	3369	tags=68%, list=12%, signal=60%	27202/56833/4856/2841/22914/26585/26585/26585/26228/1588/1652/1652/100528032/7130/9353/1803/79890
GOBP_T_HELPER_17_TYPE_IMMUNE_RESPONSE	GOBP_T_HELPER_17_TYPE_IMMUNE_RESPONSE	T Helper 17 Type Immune Response	45	0.610935	2.12905	1.96061e-05	0.000897393	0.000824294	4085	tags=44%, list=15%, signal=37%	3558/114836/4063/3662/30009/3593/4092/50943/10538/80149/5588/3716/149233/64581/3594/9466/9466/51561/3717/93978/430
HP_PNEUMONIA	HP_PNEUMONIA	Pneumonia	298	0.332044	1.51784	2.1683e-05	0.000988269	0.000907768	3752	tags=23%, list=14%, signal=20%	3514/1380/3507/3501/3575/931/3119/3119/3119/3119/3119/3119/3119/345643/29851/3117/3117/3117/3117/3117/3117/3117/3117/3117/3117/3117/3117/3117/3117/930/939/23495/916/3914/919/915/115650/7092/2328/1493/54/1991/1991/7535/7535/5880/3394/7852/54768/50943/10516/974/695/70/2672/6850/1794/81704/100996717/1439/1288/3561/50615/2627/4624/29967/146206/3594/1536/6789/5966/4688/3918/54941/7403/7454/23594/33982…
HP_ABNORMAL_PARANASAL_SINUS_MORPHOLOGY	HP_ABNORMAL_PARANASAL_SINUS_MORPHOLOGY	Abnormal Paranasal Sinus Morphology	186	0.383441	1.60231	2.19708e-05	0.000997178	0.000915951	5395	tags=32%, list=20%, signal=26%	3514/1380/3507/3501/973/11254/345643/29851/6424/8092/930/23495/26191/115650/1493/54/1991/1991/5880/3394/7852/2517/54768/1513/974/695/54440/8481/7456/81704/51816/4256/2214/3561/50615/1289/10736/3604/860/3162/1536/6789/1290/50940/4688/4261/7454/339829/5573/3426/123872/2729/4853/23347/6892/6892/6892/6892/6892/1535/5993/2212/85016/5265/5265/4790/55130/29760/3113/3113/3113/3113/3113/3113/3113/3113/689…
HP_ABNORMAL_CIRCULATING_IGE_LEVEL	HP_ABNORMAL_CIRCULATING_IGE_LEVEL	Abnormal Circulating Ige Level	52	0.590354	2.09046	2.22685e-05	0.00100646	0.000924477	3188	tags=43%, list=12%, signal=38%	3575/959/59067/7941/3559/919/3932/1041/1041/1041/1041/1041/1041/2206/356/50943/2239/2719/695/3071/81704/3561/50615/10125/51135
GOBP_REGULATION_OF_MYELOID_CELL_DIFFERENTIATION	GOBP_REGULATION_OF_MYELOID_CELL_DIFFERENTIATION	Regulation Of Myeloid Cell Differentiation	202	0.378653	1.60827	2.2371e-05	0.00100688	0.000924863	4306	tags=31%, list=16%, signal=27%	128506/29909/407007/440712/6422/406911/4015/814/3624/3123/3123/3123/3123/3123/3123/9370/3458/3593/8600/2124/2124/406937/8111/81501/11025/11025/11025/11025/714/4211/2200/4920/1230/9935/920/3071/3059/4254/2113/3204/7130/51176/10859/10859/10859/10859/10859/151176/7098/407006/9290/149233/972/84959/9770/4602/7305/4208/3218/567/567/169200/27086/92/51561/8368/4067/3202/4853/11006/11006/11006/11006/11006…
HP_AUTOIMMUNE_HEMOLYTIC_ANEMIA	HP_AUTOIMMUNE_HEMOLYTIC_ANEMIA	Autoimmune Hemolytic Anemia	40	0.635139	2.13368	2.31205e-05	0.0010363	0.000951886	5221	tags=60%, list=19%, signal=48%	917/3559/28755/919/51311/1493/54/356/7535/7535/50943/3560/3937/5294/10125/22861/6789/4261/7454/355/50619/843/5993/4790/3702
GOBP_NEGATIVE_REGULATION_OF_CYTOKINE_PRODUCTION	GOBP_NEGATIVE_REGULATION_OF_CYTOKINE_PRODUCTION	Negative Regulation Of Cytokine Production	300	0.331629	1.52429	2.36883e-05	0.00105736	0.000971232	4614	tags=33%, list=17%, signal=28%	407007/260434/1236/440068/406911/10225/27202/1378/201633/5788/5788/3624/26191/3123/3123/3123/3123/3123/3123/9370/3458/30009/7057/406893/51311/131450/8832/284/2841/3586/388646/3593/55024/23547/23547/23547/23547/406937/6504/54/11326/1991/1991/225/100133941/945/3479/6614/4092/50943/7481/7805/695/90865/6375/89795/197358/11213/3071/7850/3620/7128/10333/51176/84868/114548/7292/3082/10859/10859/10859/10…
HP_ABNORMAL_CIRCULATING_INTERLEUKIN_CONCENTRATION	HP_ABNORMAL_CIRCULATING_INTERLEUKIN_CONCENTRATION	Abnormal Circulating Interleukin Concentration	31	0.682832	2.16119	2.48816e-05	0.00110403	0.0010141	4503	tags=41%, list=17%, signal=34%	3559/919/79722/26191/6775/356/3560/54440/8647/8647/10125/5551/3594/3162/355/843
GOBP_POSITIVE_REGULATION_OF_B_CELL_ACTIVATION	GOBP_POSITIVE_REGULATION_OF_B_CELL_ACTIVATION	Positive Regulation Of B Cell Activation	80	0.5172	1.96408	2.49382e-05	0.00110403	0.0010141	4953	tags=37%, list=18%, signal=30%	3558/115352/59067/939/5788/5788/940/30009/115650/3586/1880/695/54440/4773/3071/6850/952/7292/3561/10451/972/10673/4208/596/89780/3635/3635/604/7468/7099
HP_INFLAMMATORY_ABNORMALITY_OF_THE_EYE	HP_INFLAMMATORY_ABNORMALITY_OF_THE_EYE	Inflammatory Abnormality Of The Eye	207	0.377597	1.59794	2.60961e-05	0.00115057	0.00105685	5963	tags=36%, list=22%, signal=29%	1380/3507/973/29851/5075/3559/930/939/23495/919/79722/26191/3662/8302/3123/3123/3123/3123/3123/3123/115650/3586/3593/6775/10320/1493/356/6768/2200/3560/974/1230/695/3105/3105/3105/3105/3105/3105/3105/3105/8626/7128/7456/144811/114548/2255/1288/5080/10125/149233/22861/1308/330/1536/4485/6335/4688/27086/54941/7454/8915/3459/9496/355/10507/7051/7051/6925/843/51752/1535/2073/7099/55315/10892/29760/31…
HP_MALAR_RASH	HP_MALAR_RASH	Malar Rash	37	0.661098	2.19433	2.69621e-05	0.00118392	0.00108748	2599	tags=40%, list=10%, signal=36%	1380/3500/640/640/26191/3123/3123/3123/3123/3123/3123/5133/5133/3586/6775/55024/1493/713/2113/7128/7292
GOBP_POSITIVE_REGULATION_OF_TUMOR_NECROSIS_FACTOR_SUPERFAMILY_CYTOKINE_PRODUCTION	GOBP_POSITIVE_REGULATION_OF_TUMOR_NECROSIS_FACTOR_SUPERFAMILY_CYTOKINE_PRODUCTION	Positive Regulation Of Tumor Necrosis Factor Superfamily Cytokine Production	102	0.467524	1.8463	2.7533e-05	0.00120106	0.00110323	4584	tags=39%, list=17%, signal=33%	6363/914/5788/5788/4317/3458/7057/729230/8832/948/3593/6693/6833/1652/1652/942/7097/695/90865/54440/6850/84868/2214/10125/7098/7096/3929/10417/64581/5724/7305/1536/407019/8915/3459/51561/3717/353514/353514/353514/353514/353514/11027/11027/11027/11027/23643/3965/4776/4776
GOBP_POSITIVE_REGULATION_OF_INFLAMMATORY_RESPONSE	GOBP_POSITIVE_REGULATION_OF_INFLAMMATORY_RESPONSE	Positive Regulation Of Inflammatory Response	142	0.415048	1.73175	2.75749e-05	0.00120106	0.00110323	5112	tags=36%, list=19%, signal=29%	3558/84699/5733/1236/59067/4889/7941/4317/940/3458/729230/3593/8600/81030/2167/26228/5320/3957/8840/6369/9447/1652/1652/7097/695/90865/3620/2113/1268/114548/7292/9180/5294/7098/171389/3929/58484/22861/5054/1075/5603/4671/4671/4671/51561/3606/353514/353514/353514/353514/353514/27250/63940/63940/63940/63940/63940/63940/63940/3600/837/3603/7099/56670/120892
GOMF_CYTOKINE_RECEPTOR_BINDING	GOMF_CYTOKINE_RECEPTOR_BINDING	Cytokine Receptor Binding	220	0.367025	1.60395	2.79097e-05	0.00121076	0.00111214	4128	tags=33%, list=15%, signal=28%	6358/6358/3558/440712/959/59067/6363/56300/10563/6362/6362/6362/4283/6356/6387/6357/5617/6367/944/7044/3458/6361/729230/6352/6352/6373/3586/6360/6360/3593/8600/26585/26585/26585/26228/6846/65997/9547/3627/356/6369/4092/1652/1652/9034/58191/90865/6375/6850/4254/6366/146722/7292/10019/9180/51192/9966/4050/4050/4050/4050/4050/4050/4050/4050/3716/149233/10148/51135/3594/10673/338376/2625/6351/6351/63…
HP_RECURRENT_BACTERIAL_INFECTIONS	HP_RECURRENT_BACTERIAL_INFECTIONS	Recurrent Bacterial Infections	206	0.375408	1.58089	2.97838e-05	0.0012869	0.00118207	3763	tags=27%, list=14%, signal=24%	3514/1380/3507/3501/973/931/11254/345643/29851/959/925/3559/930/22806/23495/3914/115650/7092/730/3587/10320/729/1991/1991/7535/7535/4153/7852/54768/974/1675/1675/695/3937/70/8481/3689/2672/81704/3561/118429/2627/4624/57379/51135/146206/3594/3162/1536/4485/1075/9056/6789/4688/3918/4261/83706/7454/339829/3459/3426/5873
GOMF_MHC_PROTEIN_COMPLEX_BINDING	GOMF_MHC_PROTEIN_COMPLEX_BINDING	Mhc Protein Complex Binding	35	0.66241	2.18617	3.1071e-05	0.00133717	0.00122825	3949	tags=69%, list=15%, signal=59%	931/3119/3119/3119/3119/3119/3119/3119/925/3117/3117/3117/3117/3117/3117/3117/3117/3117/3117/3117/3117/3117/3117/3821/3123/3123/3123/3123/3123/3123/3112/3112/3112/3112/3112/3112/3111/3111/3111/3111/3111/3111/3111/3127/3109/3109/3109/3109/3109/3109/3109/3109/920/3122/3122/3122/3122/3122/3122/3122/3122/3824/3108/3108/3108/3108/3108/3108/3108/3108/10288/10288/10288/10288/10288/10859/10859/10859/1085…
HP_DISCOID_LUPUS_RASH	HP_DISCOID_LUPUS_RASH	Discoid Lupus Rash	37	0.65797	2.18395	3.16375e-05	0.00135615	0.00124568	2599	tags=43%, list=10%, signal=39%	1380/3500/640/640/26191/3123/3123/3123/3123/3123/3123/5133/5133/3586/6775/55024/1493/714/713/2113/7128/7292
GOBP_T_HELPER_1_TYPE_IMMUNE_RESPONSE	GOBP_T_HELPER_1_TYPE_IMMUNE_RESPONSE	T Helper 1 Type Immune Response	48	0.592302	2.08838	3.21646e-05	0.00136252	0.00125153	4104	tags=53%, list=15%, signal=45%	6363/3123/3123/3123/3123/3123/3123/30009/8809/729230/3593/6775/6504/6693/3554/941/90865/6375/51176/84868/7292/149233/10148/3594/9466/9466/3718/51561/430/3606
HP_RAYNAUD_PHENOMENON	HP_RAYNAUD_PHENOMENON	Raynaud Phenomenon	51	0.578325	2.04361	3.20627e-05	0.00136252	0.00125153	2599	tags=34%, list=10%, signal=31%	1380/3500/640/640/26191/3123/3123/3123/3123/3123/3123/5133/5133/3586/6775/55024/1493/54/2113/7128/51816/25939/7292
HP_GASTROINTESTINAL_INFLAMMATION	HP_GASTROINTESTINAL_INFLAMMATION	Gastrointestinal Inflammation	131	0.422643	1.73979	3.21055e-05	0.00136252	0.00125153	4919	tags=36%, list=18%, signal=29%	5450/59067/3914/3123/3123/3123/3123/3123/3123/9509/3587/1493/1991/1991/356/7535/7535/50943/4629/4629/2162/6689/6850/1794/7128/7456/81704/5294/10125/9966/5551/3716/58484/1308/146206/3594/4485/2743/5966/3918/4261/7454/8915/7046/27178/355/10507/7048/50619/6925/843/9051/22900/5993/5979
GOBP_DENDRITIC_CELL_MIGRATION	GOBP_DENDRITIC_CELL_MIGRATION	Dendritic Cell Migration	33	0.669799	2.18497	3.29558e-05	0.00139058	0.00127731	2764	tags=51%, list=10%, signal=46%	1236/6363/1235/56833/729230/6352/6352/1234/6504/1880/7852/240/240/1230/51676/51676/6366/81704/5294
GOMF_EXTRACELLULAR_MATRIX_STRUCTURAL_CONSTITUENT	GOMF_EXTRACELLULAR_MATRIX_STRUCTURAL_CONSTITUENT	Extracellular Matrix Structural Constituent	156	0.401175	1.67286	3.34394e-05	0.00140005	0.001286	3753	tags=35%, list=14%, signal=30%	1311/256076/7373/255631/1300/4060/1303/3914/56955/84570/2192/8483/4586/4586/7058/4148/22915/9370/7057/3491/1277/81578/10418/1462/10631/8076/157869/115908/1278/4239/2200/1310/25878/127435/10516/1281/1281/83872/920/54829/54829/1306/3730/2199/4256/1288/169044/1286/1289/1404/1634/25890/255743/84034/2006/4053/4811/1308/1290/105378220/3339/3918/7450/1291
GOMF_PASSIVE_TRANSMEMBRANE_TRANSPORTER_ACTIVITY	GOMF_PASSIVE_TRANSMEMBRANE_TRANSPORTER_ACTIVITY	Passive Transmembrane Transporter Activity	453	-0.42227	-1.48166	3.33334e-05	0.00140005	0.001286	4886	tags=25%, list=18%, signal=21%	41/2897/2898/8911/168507/347732/3786/9551/8973/3763/5348/3756/93129/80228/79041/8416/513/83862/9196/8645/1141/1080/3783/170572/50636/1139/1139/1139/1181/3757/27039/10452/54207/353174/3748/3742/6332/3780/2563/6334/9992/6328/6330/2905/79905/361/30818/9311/6616/121601/121601/2903/3746/2562/79838/246213/2569/22802/27035/23630/610/2557/343/51458/57165/114780/114780/80036/79054/6563/6532/10804/363/3082…
HP_UVEITIS	HP_UVEITIS	Uveitis	48	0.590796	2.08307	3.4251e-05	0.00142849	0.00131213	4503	tags=42%, list=17%, signal=35%	3559/939/919/79722/26191/3662/3123/3123/3123/3123/3123/3123/6775/356/3560/7128/144811/114548/10125/22861/330/4485/27086/8915/355/10507/6925/843
HP_ABNORMALITY_OF_THE_TEMPOROMANDIBULAR_JOINT	HP_ABNORMALITY_OF_THE_TEMPOROMANDIBULAR_JOINT	Abnormality Of The Temporomandibular Joint	19	0.760679	2.14619	3.54065e-05	0.00146537	0.001346	3445	tags=53%, list=13%, signal=46%	3559/919/79722/26191/6775/1277/3560/1289/1906/1290
GOBP_CELLULAR_DEFENSE_RESPONSE	GOBP_CELLULAR_DEFENSE_RESPONSE	Cellular Defense Response	50	0.587165	2.06706	3.53233e-05	0.00146537	0.001346	1346	tags=40%, list=5%, signal=38%	922/50852/3812/3812/3812/3812/3812/3812/3812/3812/3812/3812/3812/3812/3812/3812/3812/3812/3812/3812/3812/3812/3812/3812/3812/3812/3812/3812/3812/3812/3812/3812/3812/3812/3812/3812/3812/3812/3812/9436/4068/4283/9214/1235/729230/1234/9437/9437/9437/9437/9437/9437/9437/9437/9437/9437/9437/9437/9437/9437/9437/9437
GOBP_REGULATION_OF_PEPTIDYL_TYROSINE_PHOSPHORYLATION	GOBP_REGULATION_OF_PEPTIDYL_TYROSINE_PHOSPHORYLATION	Regulation Of Peptidyl Tyrosine Phosphorylation	212	0.364351	1.55574	3.58878e-05	0.00147962	0.00135909	4422	tags=34%, list=16%, signal=29%	3558/150/6422/59067/2252/2322/916/5788/5788/5753/9370/3458/6352/6352/284/948/3356/3593/3815/55024/51378/26585/26585/26585/50507/64092/57091/6423/3481/3479/941/920/5175/3689/3059/6850/4254/11314/11314/2255/3082/7060/285489/2915/407006/868/149233/972/5777/2534/56034/8613/79705/8829/2066/5912/1436/9467/51561/4067/30844/3717/93978/10507/3606/58533/5770/11006/11006/11006/11006/11006/353514/353514/3535…
HP_DECREASED_CIRCULATING_COMPLEMENT_C4_CONCENTRATION	HP_DECREASED_CIRCULATING_COMPLEMENT_C4_CONCENTRATION	Decreased Circulating Complement C4 Concentration	33	0.666643	2.17467	3.71885e-05	0.00152742	0.001403	2599	tags=43%, list=10%, signal=39%	1380/3500/640/640/26191/3123/3123/3123/3123/3123/3123/5133/5133/3586/6775/55024/1493/2113/7128/7292
HP_CHRONIC_MUCOCUTANEOUS_CANDIDIASIS	HP_CHRONIC_MUCOCUTANEOUS_CANDIDIASIS	Chronic Mucocutaneous Candidiasis	50	0.584426	2.05742	3.9685e-05	0.00162378	0.00149151	3752	tags=39%, list=14%, signal=34%	3575/959/917/3559/916/28755/919/915/51311/3932/7535/7535/3689/1794/3561/64581/146206/6789/4261/3718
HP_ENTHESITIS	HP_ENTHESITIS	Enthesitis	11	0.867772	2.13866	4.2973e-05	0.00175168	0.00160899	2325	tags=50%, list=9%, signal=46%	3559/1758/919/79722/26191/6775/3560/5167
HP_ABNORMALITY_OF_MULTIPLE_CELL_LINEAGES_IN_THE_BONE_MARROW	HP_ABNORMALITY_OF_MULTIPLE_CELL_LINEAGES_IN_THE_BONE_MARROW	Abnormality Of Multiple Cell Lineages In The Bone Marrow	176	0.386193	1.61686	4.3275e-05	0.00175735	0.00161421	5759	tags=31%, list=21%, signal=25%	3207/939/4068/5788/5788/3123/3123/3123/3123/3123/3123/3458/51311/3815/8600/10320/54/1991/1991/356/5880/7852/83990/2313/2672/51816/84868/6916/10019/10125/3604/675/5551/58484/9056/4261/5573/5873/55215/3717/355/114803/6948/2177/843/9051/861/5993/1719/3702/8029/79718/7518/54790/6813/2624/3981/2187/5914/166785/3930
HP_ABSCESS	HP_ABSCESS	Abscess	70	0.528015	1.97996	4.36744e-05	0.00176693	0.001623	3744	tags=34%, list=14%, signal=30%	3514/3507/3501/22806/1758/3932/3587/219972/1991/1991/5880/695/3937/3689/5167/675/51135/146206/23022/1536/1075/4688/567/567/94
GOBP_ANTIGEN_PROCESSING_AND_PRESENTATION_OF_EXOGENOUS_PEPTIDE_ANTIGEN_VIA_MHC_CLASS_II	GOBP_ANTIGEN_PROCESSING_AND_PRESENTATION_OF_EXOGENOUS_PEPTIDE_ANTIGEN_VIA_MHC_CLASS_II	Antigen Processing And Presentation Of Exogenous Peptide Antigen Via Mhc Class Ii	29	0.681712	2.11537	4.50827e-05	0.00181071	0.00166322	3949	tags=71%, list=15%, signal=61%	3119/3119/3119/3119/3119/3119/3119/3117/3117/3117/3117/3117/3117/3117/3117/3117/3117/3117/3117/3117/3117/3123/3123/3123/3123/3123/3123/1520/3112/3112/3112/3112/3112/3112/5641/3111/3111/3111/3111/3111/3111/3111/3127/3109/3109/3109/3109/3109/3109/3109/3109/3122/3122/3122/3122/3122/3122/3122/3122/3108/3108/3108/3108/3108/3108/3108/3108/2207/972/567/567/10437/2213/3120/3120/3120/3120/3120/3120/3120/3…
GOBP_NEGATIVE_REGULATION_OF_IMMUNE_EFFECTOR_PROCESS	GOBP_NEGATIVE_REGULATION_OF_IMMUNE_EFFECTOR_PROCESS	Negative Regulation Of Immune Effector Process	116	0.442484	1.78921	4.50918e-05	0.00181071	0.00166322	3407	tags=27%, list=13%, signal=24%	1380/3558/3575/115352/10225/3821/1378/5788/5788/30009/56833/729230/8832/284/3586/6504/54/11326/79987/6693/4092/50943/941/90865/196/6375/3105/3105/3105/3105/3105/3105/3105/3105/11213/3071/3824/11314/11314/84868/7292/10859/10859/10859/10859/10859/80149/933/5777/3134/3134/3134/3134/3134/3134/3134
GOBP_IMMUNE_SYSTEM_DEVELOPMENT	GOBP_IMMUNE_SYSTEM_DEVELOPMENT	Immune System Development	195	0.374951	1.57322	4.58167e-05	0.00183301	0.0016837	4274	tags=30%, list=16%, signal=26%	1233/3558/3575/29851/959/3559/64919/916/30061/1235/5788/5788/940/643/3988/30009/5133/5133/3586/1015/3175/50943/10538/10721/10018/9935/5308/6495/11213/3620/7128/57864/25939/51176/84868/7292/10288/10288/10288/10288/10288/2255/6943/785/4050/4050/4050/4050/4050/4050/4050/4050/9156/868/57379/9760/2625/51804/596/9466/9466/7046/23075/4067/57124/121260/7048/22890/11006/11006/11006/11006/11006
GOBP_POSITIVE_REGULATION_OF_RESPONSE_TO_BIOTIC_STIMULUS	GOBP_POSITIVE_REGULATION_OF_RESPONSE_TO_BIOTIC_STIMULUS	Positive Regulation Of Response To Biotic Stimulus	348	0.314764	1.45016	4.65485e-05	0.00185541	0.00170428	6634	tags=25%, list=25%, signal=20%	107181291/4795/4795/4795/4795/4795/4795/4795/10614/10084/10084/285852/4814/81844/3430/79969/79969/79969/79969/79969/79969/79969/91543/58509/5245/4938/51295/6895/55765/3805/3805/3805/3805/3805/3805/3805/3805/3805/3805/3805/3805/3805/3805/3805/3805/3805/3805/3805/3805/3805/3805/3805/3805/3805/3805/3805/3805/3805/3805/3805/3805/3805/3805/3805/3805/3805/3805/3805/3805/3805/3329/8061/3312/9572/10623/5…
HP_BRONCHITIS	HP_BRONCHITIS	Bronchitis	73	0.514152	1.94445	5.15263e-05	0.00204628	0.00187959	980	tags=27%, list=4%, signal=26%	3514/1380/3501/973/931/3119/3119/3119/3119/3119/3119/3119/29851/3117/3117/3117/3117/3117/3117/3117/3117/3117/3117/3117/3117/3117/3117/930/23495/115650
GOCC_MITOCHONDRIAL_MATRIX	GOCC_MITOCHONDRIAL_MATRIX	Mitochondrial Matrix	477	-0.409123	-1.43674	5.19259e-05	0.00205459	0.00188723	12371	tags=64%, list=46%, signal=35%	80273/51067/23417/131118/205/37/2310/197322/64087/64087/64087/2936/891/51263/740/56945/326625/80221/9054/63931/134266/79736/506/23203/9553/55739/162417/55173/5303/4714/152926/7157/11232/87178/92935/4329/5095/4285/23408/118487/708/26995/51081/51649/1431/51102/11222/11315/55856/8802/10587/55699/23438/292/8659/5018/80222/4521/51601/55052/80308/1716/26164/10157/219927/65005/3158/7156/7156/4350/64432/…
HP_RECURRENT_BRONCHITIS	HP_RECURRENT_BRONCHITIS	Recurrent Bronchitis	36	0.645649	2.14551	5.21544e-05	0.0020561	0.00188862	7097	tags=59%, list=26%, signal=44%	1380/973/931/29851/930/23495/115650/974/4256/3561/123872/6892/6892/6892/6892/6892/4790/64864/79158/472/5580/359948/3588/23149/6890/6890/6890/6890/6890/6890/6890/6890
GOBP_REGULATION_OF_T_CELL_RECEPTOR_SIGNALING_PATHWAY	GOBP_REGULATION_OF_T_CELL_RECEPTOR_SIGNALING_PATHWAY	Regulation Of T Cell Receptor Signaling Pathway	45	0.594349	2.07125	5.26511e-05	0.00206814	0.00189967	4630	tags=52%, list=17%, signal=43%	50852/1236/4068/26191/3988/3932/53347/9840/84174/7805/11314/11314/868/5777/5074/10385/8915/1997/11006/11006/11006/11006/11006/3958/2633/10666
HP_SUBCUTANEOUS_HEMORRHAGE	HP_SUBCUTANEOUS_HEMORRHAGE	Subcutaneous Hemorrhage	239	0.345746	1.52851	5.29933e-05	0.00207403	0.00190509	4082	tags=25%, list=15%, signal=22%	1380/931/29851/3207/930/4015/23495/26191/3458/115650/9509/1277/8600/1493/342618/8076/54/55340/356/1278/2517/2200/2533/1281/1281/2811/4629/4629/3937/59/2162/5167/7456/51816/90993/114548/10019/4638/64805/717/717/717/717/717/717/717/1289/10125/716/10235/5345/5345/5551/715/715/2006/5328/3055/29940/5054/221037/1290/50940/83706/7454/7450/94/5573/5873/9103/7046/3717/3078/355/7048
GOBP_ANTIGEN_PROCESSING_AND_PRESENTATION_OF_EXOGENOUS_PEPTIDE_ANTIGEN	GOBP_ANTIGEN_PROCESSING_AND_PRESENTATION_OF_EXOGENOUS_PEPTIDE_ANTIGEN	Antigen Processing And Presentation Of Exogenous Peptide Antigen	38	0.625067	2.0905	5.65796e-05	0.0022064	0.00202667	3949	tags=64%, list=15%, signal=55%	3119/3119/3119/3119/3119/3119/3119/3117/3117/3117/3117/3117/3117/3117/3117/3117/3117/3117/3117/3117/3117/3123/3123/3123/3123/3123/3123/1520/3112/3112/3112/3112/3112/3112/5641/3111/3111/3111/3111/3111/3111/3111/3127/3109/3109/3109/3109/3109/3109/3109/3109/3105/3105/3105/3105/3105/3105/3105/3105/3122/3122/3122/3122/3122/3122/3122/3122/3108/3108/3108/3108/3108/3108/3108/3108/2207/972/3134/3134/3134/…
GOCC_MONOATOMIC_ION_CHANNEL_COMPLEX	GOCC_MONOATOMIC_ION_CHANNEL_COMPLEX	Monoatomic Ion Channel Complex	279	-0.455796	-1.56204	5.69413e-05	0.00221252	0.00203229	4873	tags=28%, list=18%, signal=23%	2897/2898/8911/729956/168507/347732/3786/64840/8973/3763/3756/375567/9196/1141/151254/1080/3783/11194/170572/1139/1139/1139/1181/3757/3748/3742/257062/6332/3780/2563/57628/6334/9992/6328/6330/149111/2905/30818/2903/3746/2562/246213/2569/93145/23630/610/2557/340393/340393/30820/1258/27092/10369/55879/3773/348980/2899/57828/786/57348/57348/57348/57348/2900/80131/2567/7224/254263/118427/2556/1142/28…
HP_ABNORMAL_LYMPHOCYTE_PROLIFERATION	HP_ABNORMAL_LYMPHOCYTE_PROLIFERATION	Abnormal Lymphocyte Proliferation	40	0.620506	2.08452	5.76747e-05	0.00223298	0.00205109	3752	tags=47%, list=14%, signal=40%	3575/3559/939/916/919/915/7535/7535/5880/3937/6850/1794/7456/3561/10125/3604/4247/5966/4261/3718
GOBP_MUSCLE_CELL_PROLIFERATION	GOBP_MUSCLE_CELL_PROLIFERATION	Muscle Cell Proliferation	211	0.358226	1.53027	6.15746e-05	0.00237546	0.00218196	5469	tags=36%, list=20%, signal=29%	4656/407007/4889/6910/3248/7472/9370/3458/27302/7057/6352/6352/4856/284/3586/3593/55512/406937/1991/1991/8840/1264/2254/407027/406904/3479/93649/652/23414/4318/6495/7128/10203/8013/3082/5292/26011/3351/5345/5345/407006/2627/2006/1906/4313/983/51135/4602/5724/3162/4208/407019/2066/27086/2081/5573/7046/3516/3717/10403/3776/5290/5739/3606/7161/6934/27250/10370/861/4846/9686/7099/7432/10818/199/199/1…
GOBP_CALCIUM_MEDIATED_SIGNALING	GOBP_CALCIUM_MEDIATED_SIGNALING	Calcium Mediated Signaling	204	0.37208	1.56978	6.32512e-05	0.00243146	0.0022334	3534	tags=29%, list=13%, signal=25%	1233/50852/5737/1237/1236/10663/2829/916/6401/1235/5788/5788/643/729230/3357/5156/4772/8600/1234/84174/5026/2833/10316/7535/7535/2904/7412/406904/7852/3479/1238/168620/9034/29995/1230/695/9495/920/4773/8445/2494/51778/374403/6850/64805/5350/51554/2214/10231/5341/1240/3708/2915/933/58529/89/1906/64581/1193/845/5587/55151/6351/6351/6351
GOBP_RESPONSE_TO_PROSTAGLANDIN	GOBP_RESPONSE_TO_PROSTAGLANDIN	Response To Prostaglandin	32	0.657686	2.10509	7.26295e-05	0.00278207	0.00255545	3888	tags=39%, list=14%, signal=34%	5737/6422/1236/6363/5732/11280/6366/7292/5080/54331/1906/5729/15
GOBP_REGULATION_OF_NATURAL_KILLER_CELL_MEDIATED_IMMUNITY	GOBP_REGULATION_OF_NATURAL_KILLER_CELL_MEDIATED_IMMUNITY	Regulation Of Natural Killer Cell Mediated Immunity	53	0.5585	1.9856	7.4297e-05	0.00283589	0.00260489	3523	tags=39%, list=13%, signal=34%	114836/59067/3820/10225/4068/3821/8302/56253/116449/8807/3593/22914/9437/9437/9437/9437/9437/9437/9437/9437/9437/9437/9437/9437/9437/9437/9437/9437/259197/259197/259197/259197/259197/259197/259197/259197/3105/3105/3105/3105/3105/3105/3105/3105/3824/100528032/84868/10859/10859/10859/10859/10859/10125/3134/3134/3134/3134/3134/3134/3134/387837
GOBP_NEGATIVE_REGULATION_OF_INTERLEUKIN_12_PRODUCTION	GOBP_NEGATIVE_REGULATION_OF_INTERLEUKIN_12_PRODUCTION	Negative Regulation Of Interleukin 12 Production	18	0.766871	2.14048	7.57274e-05	0.00287193	0.00263799	5134	tags=85%, list=19%, signal=69%	1236/201633/7057/51311/3586/6504/54/11213/10859/10859/10859/10859/10859/1240/3718/353514/353514/353514/353514/353514/409/4790
GOBP_NEGATIVE_REGULATION_OF_ADAPTIVE_IMMUNE_RESPONSE	GOBP_NEGATIVE_REGULATION_OF_ADAPTIVE_IMMUNE_RESPONSE	Negative Regulation Of Adaptive Immune Response	60	0.547218	2.00607	7.60387e-05	0.00287193	0.00263799	4274	tags=51%, list=16%, signal=43%	1380/3558/3575/3821/1378/5788/5788/30009/6504/64092/79987/6693/4092/50943/941/90865/196/6375/3071/3824/84868/7292/10859/10859/10859/10859/10859/80149/5777/3134/3134/3134/3134/3134/3134/3134/9466/9466/3718/2213/430/11006/11006/11006/11006/11006
GOBP_REGULATION_OF_IMMUNOGLOBULIN_PRODUCTION	GOBP_REGULATION_OF_IMMUNOGLOBULIN_PRODUCTION	Regulation Of Immunoglobulin Production	73	0.502919	1.90197	7.58228e-05	0.00287193	0.00263799	2047	tags=19%, list=8%, signal=18%	3558/51237/115352/959/59067/1378/5788/5788/940/30009/3586/50943/942/695/90865/54440/6375
GOMF_NON_MEMBRANE_SPANNING_PROTEIN_TYROSINE_KINASE_ACTIVITY	GOMF_NON_MEMBRANE_SPANNING_PROTEIN_TYROSINE_KINASE_ACTIVITY	Non Membrane Spanning Protein Tyrosine Kinase Activity	45	0.587227	2.04643	7.65386e-05	0.00288073	0.00264608	3929	tags=42%, list=15%, signal=36%	640/640/7294/6725/5753/3932/7535/7535/695/6850/9833/7006/79834/3716/2268/4145/2534/3055/3718/4067/3717
GOBP_POSITIVE_REGULATION_OF_SMOOTH_MUSCLE_CELL_PROLIFERATION	GOBP_POSITIVE_REGULATION_OF_SMOOTH_MUSCLE_CELL_PROLIFERATION	Positive Regulation Of Smooth Muscle Cell Proliferation	86	0.463498	1.76372	8.1546e-05	0.00305854	0.0028094	5336	tags=40%, list=20%, signal=33%	407007/4889/3248/7057/6352/6352/3586/55512/1991/1991/8840/2254/407027/3479/652/4318/10203/8013/3351/5345/5345/407006/1906/4313/51135/4602/5724/3162/407019/27086/2081/3717/5290/3606/7099/10818/199/199/199/199/199/199
GOBP_NATURAL_KILLER_CELL_MEDIATED_IMMUNITY	GOBP_NATURAL_KILLER_CELL_MEDIATED_IMMUNITY	Natural Killer Cell Mediated Immunity	79	0.502169	1.89475	8.55514e-05	0.00319767	0.0029372	3407	tags=35%, list=13%, signal=31%	114836/59067/3820/10225/914/4068/3821/57823/8302/56253/116449/8807/3593/22914/9437/9437/9437/9437/9437/9437/9437/9437/9437/9437/9437/9437/9437/9437/9437/9437/259197/259197/259197/259197/259197/259197/259197/259197/100431172/3105/3105/3105/3105/3105/3105/3105/3105/3824/100528032/84868/10859/10859/10859/10859/10859/2214/10125/5777/3002/3134/3134/3134/3134/3134/3134/3134
HP_ABNORMAL_MACROPHAGE_MORPHOLOGY	HP_ABNORMAL_MACROPHAGE_MORPHOLOGY	Abnormal Macrophage Morphology	46	0.597503	2.08503	8.71004e-05	0.00323641	0.00297278	5494	tags=47%, list=20%, signal=38%	939/4068/26191/3458/3988/51311/1493/84868/10019/5294/5551/1536/4485/9056/4688/3459/5873/3717/10507/6925/1535/55315/3702/3113/3113/3113/3113/3113/3113/3113/3113/6813
GOCC_IMMUNOLOGICAL_SYNAPSE	GOCC_IMMUNOLOGICAL_SYNAPSE	Immunological Synapse	45	0.584722	2.0377	8.71872e-05	0.00323641	0.00297278	3749	tags=59%, list=14%, signal=51%	916/923/940/3123/3123/3123/3123/3123/3123/399/56253/3001/3932/963/8631/7535/7535/388325/3122/3122/3122/3122/3122/3122/3122/3122/84868/951/10451/5588/5551/3002/490/8915/5573
HP_INFLAMMATION_OF_THE_LARGE_INTESTINE	HP_INFLAMMATION_OF_THE_LARGE_INTESTINE	Inflammation Of The Large Intestine	87	0.476405	1.81872	8.91915e-05	0.00329948	0.00303071	4919	tags=39%, list=18%, signal=32%	59067/3123/3123/3123/3123/3123/3123/3587/1493/1991/1991/356/7535/7535/50943/4629/4629/2162/6850/1794/7128/7456/5294/10125/5551/3716/58484/146206/4485/4261/7454/8915/27178/355/10507/50619/6925/843/9051/22900/5993/5979
HP_ABNORMALITY_OF_SERUM_CYTOKINE_LEVEL	HP_ABNORMALITY_OF_SERUM_CYTOKINE_LEVEL	Abnormality Of Serum Cytokine Level	40	0.612737	2.05842	9.2073e-05	0.00339445	0.00311795	3347	tags=31%, list=12%, signal=27%	3559/919/79722/26191/6775/356/3560/54440/8647/8647/25939/10125/5551/3594/3162
HP_DECREASED_CIRCULATING_COMPLEMENT_C3_CONCENTRATION	HP_DECREASED_CIRCULATING_COMPLEMENT_C3_CONCENTRATION	Decreased Circulating Complement C3 Concentration	41	0.605712	2.06902	9.29573e-05	0.00340381	0.00312655	2599	tags=36%, list=10%, signal=33%	1380/3500/640/640/26191/3123/3123/3123/3123/3123/3123/5133/5133/3586/6775/55024/1493/2113/7128/7292
GOCC_INNER_MITOCHONDRIAL_MEMBRANE_PROTEIN_COMPLEX	GOCC_INNER_MITOCHONDRIAL_MEMBRANE_PROTEIN_COMPLEX	Inner Mitochondrial Membrane Protein Complex	141	-0.509884	-1.65865	9.27327e-05	0.00340381	0.00312655	10389	tags=72%, list=38%, signal=45%	1345/4711/100128525/4707/4720/10440/4731/498/517/7388/4705/6391/4698/29796/79135/26520/100287932/29090/4717/56964/83943/27089/514/11331/440567/84701/4704/4724/91689/91689/91689/91689/4706/51660/7385/3313/84303/25874/4695/1347/10939/10975/1351/7381/55572/617/7384/4725/4712/26519/4694/9377/4709/4696/4696/4696/4696/4696/4696/4696/4696/4696/4696/84833/56901/51079/4715/539/293/293/25813/125988/1537/52…
HP_ATROPHIC_SCARS	HP_ATROPHIC_SCARS	Atrophic Scars	37	0.629277	2.08871	9.63248e-05	0.0035152	0.00322887	3753	tags=43%, list=14%, signal=38%	1303/3914/9509/1277/1278/1281/1281/51816/1289/716/715/715/1308/146206/29940/1075/1290/3918/3861/1291
GOBP_MATURE_B_CELL_DIFFERENTIATION_INVOLVED_IN_IMMUNE_RESPONSE	GOBP_MATURE_B_CELL_DIFFERENTIATION_INVOLVED_IN_IMMUNE_RESPONSE	Mature B Cell Differentiation Involved In Immune Response	30	0.678777	2.14131	9.6896e-05	0.00352415	0.00323708	5047	tags=52%, list=19%, signal=42%	5450/3558/59067/1378/3586/1015/1880/3394/55619/9452/139818/2213/4853/4242/604/6482
GOBP_T_CELL_MEDIATED_CYTOTOXICITY	GOBP_T_CELL_MEDIATED_CYTOTOXICITY	T Cell Mediated Cytotoxicity	60	0.541668	1.98573	0.00010066	0.00364876	0.00335155	4049	tags=48%, list=15%, signal=41%	3575/910/3821/5788/5788/913/911/3123/3123/3123/3123/3123/3123/56253/3593/912/3004/909/6375/3105/3105/3105/3105/3105/3105/3105/3105/3071/3122/3122/3122/3122/3122/3122/3122/3122/3824/10859/10859/10859/10859/10859/5551/149233/3594/1075/3134/3134/3134/3134/3134/3134/3134/567/567/51571/5873/51561/2213/4277/4277/4277/4277/4277/4277/4277/4277
HP_ABNORMALITY_OF_THE_UPPER_RESPIRATORY_TRACT	HP_ABNORMALITY_OF_THE_UPPER_RESPIRATORY_TRACT	Abnormality Of The Upper Respiratory Tract	497	0.289467	1.37342	0.000103558	0.00374124	0.00343649	3754	tags=16%, list=14%, signal=14%	3514/1380/389827/3507/3501/973/3575/931/11254/345643/29851/6424/8092/846/930/4068/23495/1303/3914/26191/3123/3123/3123/3123/3123/3123/115650/3932/5444/1493/340419/54/1991/1991/80144/7535/7535/5880/3394/7512/7852/63982/2517/54768/1513/974/695/54440/920/8481/2672/3953/8626/5745/7456/81704/51816/1610/100996717/4256/2255/9723/2214/3561/50615/1289/10736/3604/860/29967/1906/57379/22861/4247/146206/3055…
GOCC_CYTOSOLIC_RIBOSOME	GOCC_CYTOSOLIC_RIBOSOME	Cytosolic Ribosome	115	-0.53152	-1.70427	0.000106588	0.0038379	0.00352527	8800	tags=68%, list=33%, signal=46%	6166/6229/6164/6206/6232/6204/220717/10767/6124/9045/53918/6207/6210/6155/6217/6147/6203/6203/6203/6203/6203/6203/6203/6203/6203/6203/6191/6143/6161/6160/6134/7311/6122/9349/6194/4736/6188/6152/6170/6222/6222/6222/6222/6222/6222/6230/6230/6224/6159/6142/6205/3921/6157/6133/6187/6187/84164/4809/10399/6201/6175/11224/23521/55651/6132/6167/6181/6208/2197/6176/64320/6169/6168/90850/90850/6158/388524/…
GOBP_RESPONSE_TO_LECTIN	GOBP_RESPONSE_TO_LECTIN	Response To Lectin	23	0.730845	2.13479	0.000107115	0.00384404	0.00353092	4127	tags=54%, list=15%, signal=46%	3821/8302/22914/6850/3824/100528032/5063/2534/64581/7305/4067/93978/3823
GOBP_RECEPTOR_SIGNALING_PATHWAY_VIA_STAT	GOBP_RECEPTOR_SIGNALING_PATHWAY_VIA_STAT	Receptor Signaling Pathway Via Stat	152	0.39297	1.64137	0.000115899	0.00413183	0.00379527	4207	tags=29%, list=16%, signal=25%	3558/3575/59067/406911/11122/2322/5788/5788/5753/5617/3458/729230/6352/6352/3586/388646/3593/3815/6775/3587/3479/1647/3059/11314/11314/55801/10019/1545/1439/407006/3716/149233/2534/5311/338376/4485/387837/2066/3601/54741/1436/3718/51561/4067/3717/1438/1438/3606/3455
GOMF_CYTOKINE_ACTIVITY	GOMF_CYTOKINE_ACTIVITY	Cytokine Activity	192	0.36552	1.53742	0.000115899	0.00413183	0.00379527	3534	tags=32%, list=13%, signal=28%	6358/6358/3558/959/59067/6363/56300/10563/6362/6362/6362/4283/6356/6387/6357/3624/80326/6367/7472/944/7044/9370/3458/6361/27302/7478/6352/6352/6373/3586/6360/6360/7471/83729/3593/8600/7480/392255/26585/26585/26585/6846/9547/3627/356/151449/6369/7481/113540/652/58191/90865/6375/4254/51384/6366/2662/55801/7292/51192/9966/4050/4050/4050/4050/4050/4050/4050/4050/1906/10148/10673/338376/6351/6351/6351
GOBP_HEMATOPOIETIC_PROGENITOR_CELL_DIFFERENTIATION	GOBP_HEMATOPOIETIC_PROGENITOR_CELL_DIFFERENTIATION	Hematopoietic Progenitor Cell Differentiation	130	0.410886	1.68802	0.00011877	0.00422025	0.00387649	6071	tags=36%, list=22%, signal=28%	168002/89777/6422/2322/23495/5788/5788/3624/3988/5803/3815/55512/5156/83881/497189/6547/10538/115761/652/157570/4254/10019/5341/54502/5777/4602/2625/256957/256957/596/4067/5978/10468/22890/10370/79819/7153/121340/121340/4222/2624/3981/5914/6886/4300/57721/3791/6654/10443
GOBP_PHAGOCYTOSIS	GOBP_PHAGOCYTOSIS	Phagocytosis	229	0.349076	1.52792	0.00012322	0.004364	0.00400853	5916	tags=43%, list=22%, signal=34%	91937/5806/55423/5788/5788/9370/3458/7057/729230/948/6504/151647/26228/1991/1991/4153/3394/64005/3560/8291/51411/11031/7097/695/5175/3689/3683/3953/3071/6850/1794/9936/146722/26762/2207/4481/11314/11314/717/717/717/717/717/717/717/389610/389610/3561/134/10451/2219/3929/3385/2268/10417/81035/2534/64581/1265/7052/3055/7305/56990/4688/3601/55647/5873/5199/2213/4067/54734/22918/5290/51454/3685/19/464…
HP_PULMONARY_INFILTRATES	HP_PULMONARY_INFILTRATES	Pulmonary Infiltrates	55	0.557922	2.00673	0.000124975	0.00441171	0.00405234	5916	tags=47%, list=22%, signal=37%	3559/1235/26191/8302/3123/3123/3123/3123/3123/3123/3586/6775/5156/1493/356/1230/1794/53335/10125/149233/330/27086/8915/3459/5873/355/843/51752/7099/10892/3113/3113/3113/3113/3113/3113/3113/3113/1490/720/720/720/720
HP_RECURRENT_VIRAL_INFECTIONS	HP_RECURRENT_VIRAL_INFECTIONS	Recurrent Viral Infections	56	0.535528	1.92028	0.000125866	0.00442868	0.00406793	3752	tags=32%, list=14%, signal=27%	3507/3575/925/3559/10320/1991/1991/7535/7535/695/2313/2672/81704/2214/3561/3716/6789/4261/3718
HP_ABNORMAL_PIGMENTATION_OF_THE_ORAL_MUCOSA	HP_ABNORMAL_PIGMENTATION_OF_THE_ORAL_MUCOSA	Abnormal Pigmentation Of The Oral Mucosa	43	0.585835	2.02975	0.000135395	0.00473313	0.00434759	2599	tags=34%, list=10%, signal=31%	1380/3500/640/640/26191/3123/3123/3123/3123/3123/3123/5133/5133/3586/6775/55024/1493/2113/7128/7292
GOBP_POSITIVE_REGULATION_OF_ADAPTIVE_IMMUNE_RESPONSE	GOBP_POSITIVE_REGULATION_OF_ADAPTIVE_IMMUNE_RESPONSE	Positive Regulation Of Adaptive Immune Response	127	0.414228	1.69241	0.000134988	0.00473313	0.00434759	4104	tags=36%, list=15%, signal=31%	3558/910/5788/5788/913/940/911/3123/3123/3123/3123/3123/3123/30009/8809/729230/3593/6504/912/8631/50943/3554/909/695/54440/6375/920/3105/3105/3105/3105/3105/3105/3105/3105/3122/3122/3122/3122/3122/3122/3122/3122/114548/7292/5588/149233/64581/3594/10673/3134/3134/3134/3134/3134/3134/3134/2625/2208/567/567/51571/9466/9466/51561/3717/93978/4277/4277/4277/4277/4277/4277/4277/4277/3606
HP_RECURRENT_OTITIS_MEDIA	HP_RECURRENT_OTITIS_MEDIA	Recurrent Otitis Media	201	0.356804	1.51193	0.000140133	0.00488294	0.00448519	3754	tags=22%, list=14%, signal=19%	3514/1380/3507/3501/973/3575/345643/29851/917/930/23495/916/28755/915/51311/115650/5156/54/713/10551/5880/54768/3560/974/652/695/920/8481/3071/8626/6850/1794/81704/51816/4256/5294/2214/50615/2006/9839/56992/56992/27086/7403/7454/339829/3718/3426
HP_ABNORMAL_GRANULOCYTE_COUNT	HP_ABNORMAL_GRANULOCYTE_COUNT	Abnormal Granulocyte Count	257	0.332487	1.48464	0.000140754	0.00488882	0.00449059	3188	tags=20%, list=12%, signal=18%	3507/973/3575/29851/959/64919/4068/916/28755/919/3123/3123/3123/3123/3123/3123/915/3458/30009/51311/1041/1041/1041/1041/1041/1041/2328/3815/5156/1493/54/1991/1991/356/7535/7535/5880/3394/7852/50943/974/695/54440/2672/7456/81704/51816/114548/825/5294/3561/10125/7098/5551/3716/22861/51135
HP_ABNORMALITY_OF_THE_TONSILS	HP_ABNORMALITY_OF_THE_TONSILS	Abnormality Of The Tonsils	36	0.627269	2.08443	0.000144152	0.00497487	0.00456964	4241	tags=32%, list=16%, signal=27%	3514/3501/959/3559/219972/1991/1991/695/3561/221037/4644/19
GOBP_NEGATIVE_REGULATION_OF_IMMUNE_RESPONSE	GOBP_NEGATIVE_REGULATION_OF_IMMUNE_RESPONSE	Negative Regulation Of Immune Response	188	0.369692	1.55979	0.000143908	0.00497487	0.00456964	4278	tags=30%, list=16%, signal=26%	1380/3558/3575/4889/10225/3821/1378/5788/5788/3123/3123/3123/3123/3123/3123/30009/56833/729230/8832/5133/5133/3586/3593/6504/64092/11326/79987/6693/4092/50943/1281/1281/941/90865/196/6375/197358/3105/3105/3105/3105/3105/3105/3105/3105/11213/3071/6850/3824/7128/11314/11314/25939/84868/7292/10859/10859/10859/10859/10859/80149/171389/2268/5777/2534/3055/3134/3134/3134/3134/3134/3134/3134/387837/3428…
GOBP_POSITIVE_REGULATION_OF_PRODUCTION_OF_MOLECULAR_MEDIATOR_OF_IMMUNE_RESPONSE	GOBP_POSITIVE_REGULATION_OF_PRODUCTION_OF_MOLECULAR_MEDIATOR_OF_IMMUNE_RESPONSE	Positive Regulation Of Production Of Molecular Mediator Of Immune Response	130	0.406614	1.67047	0.000149661	0.00514852	0.00472914	3734	tags=28%, list=14%, signal=24%	3558/51237/59067/5788/5788/814/940/26191/30009/8809/116449/948/3586/3815/6504/3554/942/7805/388325/695/90865/54440/6375/3105/3105/3105/3105/3105/3105/3105/3105/6850/144811/114548/7292/8013/10859/10859/10859/10859/10859/7098/972/10417/64581/3134/3134/3134/3134/3134/3134/3134/2625/567/567/8915/51744
GOBP_CHRONIC_INFLAMMATORY_RESPONSE	GOBP_CHRONIC_INFLAMMATORY_RESPONSE	Chronic Inflammatory Response	18	0.754622	2.10629	0.00015016	0.00514929	0.00472985	2323	tags=38%, list=9%, signal=34%	10563/7057/6352/6352/3586/8876/1588/11280/7412/50943/3620/7128
HP_DECREASED_SPECIFIC_ANTIBODY_RESPONSE_TO_VACCINATION	HP_DECREASED_SPECIFIC_ANTIBODY_RESPONSE_TO_VACCINATION	Decreased Specific Antibody Response To Vaccination	31	0.645222	2.04215	0.000151812	0.00518947	0.00476675	3622	tags=45%, list=13%, signal=39%	1380/29851/930/23495/919/115650/5880/695/54440/3604/57379/146206/5966/567/567
GOBP_CELL_ADHESION_MEDIATED_BY_INTEGRIN	GOBP_CELL_ADHESION_MEDIATED_BY_INTEGRIN	Cell Adhesion Mediated By Integrin	87	0.468859	1.78992	0.000161034	0.00548734	0.00504036	3869	tags=43%, list=14%, signal=37%	10563/916/22915/6352/6352/4856/3676/8631/6423/2200/9358/3694/3689/3683/3071/6850/6366/3681/3695/64805/1545/5294/6591/255743/84034/1803/8516/5777/5328/8613/5054/9404/3687/83706/5140/3680/3680/23075/4067
HP_SEROSITIS	HP_SEROSITIS	Serositis	97	0.442239	1.73404	0.00016672	0.00566323	0.00520193	2599	tags=22%, list=10%, signal=20%	1380/3500/640/640/7490/26191/3662/8302/3123/3123/3123/3123/3123/3123/3932/5133/5133/3586/6775/55024/1493/1991/1991/4629/4629/1230/2113/7128/83478/144811/7292
HP_ABNORMAL_PROPORTION_OF_CD4_POSITIVE_T_CELLS	HP_ABNORMAL_PROPORTION_OF_CD4_POSITIVE_T_CELLS	Abnormal Proportion Of Cd4 Positive T Cells	44	0.571139	1.98605	0.000167767	0.00568093	0.00521818	5221	tags=38%, list=19%, signal=31%	3575/64919/3932/356/54440/3937/920/3953/81704/3561/10125/4261/7454/355/50619/843/10159/5993/57724/3702
GOBP_POSITIVE_REGULATION_OF_LEUKOCYTE_MIGRATION	GOBP_POSITIVE_REGULATION_OF_LEUKOCYTE_MIGRATION	Positive Regulation Of Leukocyte Migration	146	0.395781	1.6457	0.00017021	0.00574565	0.00527763	4641	tags=34%, list=17%, signal=28%	1236/6363/10894/7941/10563/6401/6387/1235/7057/729230/6352/6352/6504/6846/3676/7499/3627/6369/5880/5641/6693/728/3554/1230/719/6375/623/3071/4254/6366/81704/64805/1240/7060/3929/972/1906/5724/5054/2526/2529/6351/6351/6351/1436/51561/23075/6403/430/9750/3958/1907/3965/63940/63940/63940/63940/63940/63940/63940
HP_MILD_POSTNATAL_GROWTH_RETARDATION	HP_MILD_POSTNATAL_GROWTH_RETARDATION	Mild Postnatal Growth Retardation	16	0.767565	2.09857	0.000180119	0.00604236	0.00555017	3749	tags=69%, list=14%, signal=59%	3559/919/79722/26191/3483/6775/79633/147372/3560/9508/5573
GOMF_SCAVENGER_RECEPTOR_ACTIVITY	GOMF_SCAVENGER_RECEPTOR_ACTIVITY	Scavenger Receptor Activity	27	0.653826	1.99818	0.000180012	0.00604236	0.00555017	3367	tags=35%, list=12%, signal=31%	9332/948/1238/58191/5167/23166/4481/55576/1755/51554/81035/284297
HP_LYMPHOCYTOSIS	HP_LYMPHOCYTOSIS	Lymphocytosis	25	0.693881	2.08971	0.000182366	0.00608507	0.0055894	2816	tags=38%, list=10%, signal=34%	3575/4068/5788/5788/3123/3123/3123/3123/3123/3123/356/7535/7535/3071/10125
GOBP_ENDOTHELIAL_CELL_PROLIFERATION	GOBP_ENDOTHELIAL_CELL_PROLIFERATION	Endothelial Cell Proliferation	168	0.37385	1.57997	0.000182518	0.00608507	0.0055894	3985	tags=27%, list=15%, signal=23%	442890/8823/407007/2252/6356/6387/5617/9982/3988/7057/406893/3357/284/4804/3586/3593/51378/26051/187/3676/442909/6369/3481/240/240/652/168667/79805/2255/79400/79400/23213/7060/9839/3162/8829/5587/4208/2152/1960/407019/3339/7010/2081/94/7046/6678/1295
HP_ANTERIOR_UVEITIS	HP_ANTERIOR_UVEITIS	Anterior Uveitis	16	0.766883	2.09671	0.000183852	0.00611066	0.00561291	2528	tags=54%, list=9%, signal=49%	3559/919/79722/26191/3123/3123/3123/3123/3123/3123/6775/3560/7128/144811
HP_MYALGIA	HP_MYALGIA	Myalgia	172	0.373984	1.57984	0.000185787	0.00615604	0.00565459	6765	tags=40%, list=25%, signal=30%	3514/1380/3501/4625/3559/919/79722/26191/3662/8302/3123/3123/3123/3123/3123/3123/3586/3593/3815/6775/5156/6708/1493/54/270/3560/8291/1230/51816/114548/825/149233/58484/2318/29940/221037/3339/6335/3459/6329/355/487/1180/51752/7099/859/3113/3113/3113/3113/3113/3113/3113/3113/6899/84842/5468/54790/4618/339855/3930/64127/272/720/720/720/720/5213/6786/50484/1499/7148/7148/7148/7148/7148/7148/7148/7148…
GOMF_GAP_JUNCTION_CHANNEL_ACTIVITY	GOMF_GAP_JUNCTION_CHANNEL_ACTIVITY	Gap Junction Channel Activity	17	-0.794402	-1.85295	0.000186998	0.00617723	0.00567405	1905	tags=47%, list=7%, signal=44%	57165/10804/2700/56666/2707/2706/116337/2705
GOCC_TRANSPORTER_COMPLEX	GOCC_TRANSPORTER_COMPLEX	Transporter Complex	389	-0.412705	-1.43762	0.000189128	0.00622854	0.00572118	6945	tags=38%, list=26%, signal=28%	9296/10975/7381/55572/1678/617/7384/27345/55503/55503/8912/2902/4725/4712/2564/26519/6323/4694/4709/4696/4696/4696/4696/4696/4696/4696/4696/4696/4696/126129/54795/3750/3750/51079/4715/3770/402117/116444/1537/59283/4723/773/4697/4726/4722/4708/4716/4716/2892/3741/51614/4719/4719/3745/64241/1364/2566/54539/374291/477/126328/126328/26517/2897/2898/8911/729956/168507/347732/3786/64840/8973/3763/5348/…
GOBP_IMMUNOGLOBULIN_PRODUCTION_INVOLVED_IN_IMMUNOGLOBULIN_MEDIATED_IMMUNE_RESPONSE	GOBP_IMMUNOGLOBULIN_PRODUCTION_INVOLVED_IN_IMMUNOGLOBULIN_MEDIATED_IMMUNE_RESPONSE	Immunoglobulin Production Involved In Immunoglobulin Mediated Immune Response	59	0.520301	1.89973	0.000193582	0.00635583	0.00583811	4057	tags=31%, list=15%, signal=27%	3558/959/1235/5788/5788/940/30009/3586/50943/10538/695/6375/7292/9156/57379/9466/9466/23075/121260
GOBP_EPITHELIAL_CELL_PROLIFERATION	GOBP_EPITHELIAL_CELL_PROLIFERATION	Epithelial Cell Proliferation	431	0.287691	1.37892	0.000195484	0.00639885	0.00587762	4412	tags=27%, list=16%, signal=23%	442890/8823/407007/6422/2252/406911/64919/6356/4070/6387/864/5617/7472/9982/2191/3988/1749/7057/406893/2099/3357/4856/284/4804/3586/3593/3815/51378/8600/7480/51146/9420/5241/26051/187/5176/5176/3676/6423/442909/2254/6369/3481/3479/120425/728/6489/7421/240/240/652/2719/695/197358/367/6495/8626/168667/51384/116039/7128/2810/3487/1601/6331/55801/79805/8013/2255/79400/79400/3082/2138/5080/23213/7060/…
GOBP_MUSCLE_CELL_DEVELOPMENT	GOBP_MUSCLE_CELL_DEVELOPMENT	Muscle Cell Development	182	0.362962	1.53888	0.000202095	0.00659525	0.00605802	3814	tags=29%, list=14%, signal=25%	4656/1311/4625/6910/7139/4015/137868/27302/4892/5156/7480/406904/113622/10324/4211/3479/4629/4629/652/4621/70/4773/6495/51778/51676/51676/221476/25802/9096/80206/115701/825/79933/11214/785/58529/89/4624/1906/983/29767/131377/2318/3792/3792/6474/5587/51804/596/27086/11155/284612/5573/4205/7140/7140
GOBP_SENSORY_PERCEPTION_OF_LIGHT_STIMULUS	GOBP_SENSORY_PERCEPTION_OF_LIGHT_STIMULUS	Sensory Perception Of Light Stimulus	184	-0.474386	-1.58166	0.000205768	0.0066949	0.00614955	7352	tags=39%, list=27%, signal=29%	80207/51151/51151/84140/582/51761/368/368/10692/3766/5146/345193/2034/3983/25861/158046/158046/9478/129880/24139/8419/94137/94137/131890/11190/7399/440435/440435/2780/64072/92840/1280/1141/54437/1409/5145/6094/7101/5470/286204/7288/5957/11081/23418/4935/83552/145226/23746/8787/1417/6011/6011/6011/2918/10319/1258/7287/388531/1415/6096/2700/6121/6010/155051/1411/5995/4693/611/2916/2779/388939/1412/…
HP_INCREASED_CIRCULATING_INTERFERON_GAMMA_CONCENTRATION	HP_INCREASED_CIRCULATING_INTERFERON_GAMMA_CONCENTRATION	Increased Circulating Interferon Gamma Concentration	19	0.72475	2.04482	0.000206824	0.00670098	0.00615514	3012	tags=31%, list=11%, signal=27%	3559/919/79722/26191/6775/3560/25939/5551
HP_PURPURA	HP_PURPURA	Purpura	123	0.419046	1.70898	0.000207196	0.00670098	0.00615514	3992	tags=27%, list=15%, signal=23%	1380/931/29851/3207/930/23495/26191/3458/115650/1277/1493/54/55340/2517/2533/1281/1281/2811/3937/2162/7456/51816/114548/10019/64805/717/717/717/717/717/717/717/1289/5551/3055/221037/1290/83706/7454/7450/5573/5873/9103/3717/3078
GOMF_PATTERN_RECOGNITION_RECEPTOR_ACTIVITY	GOMF_PATTERN_RECOGNITION_RECEPTOR_ACTIVITY	Pattern Recognition Receptor Activity	31	0.636322	2.01398	0.000209189	0.00674524	0.0061958	5121	tags=53%, list=19%, signal=43%	51311/948/26253/9447/7097/1755/7098/171389/2219/81035/22861/64581/5724/338339/7100/93978/23643/22900/7099/8685
GOMF_C_C_CHEMOKINE_BINDING	GOMF_C_C_CHEMOKINE_BINDING	C C Chemokine Binding	24	0.697704	2.07806	0.000212116	0.00681928	0.0062638	1951	tags=58%, list=7%, signal=54%	1233/1237/1236/10663/2829/1235/643/729230/1234/2833/7852/1238/9034/1230
HP_ABNORMAL_PLEURA_MORPHOLOGY	HP_ABNORMAL_PLEURA_MORPHOLOGY	Abnormal Pleura Morphology	177	0.360141	1.5134	0.000220981	0.00708321	0.00650624	5964	tags=41%, list=22%, signal=32%	11254/5645/5645/4015/3914/940/26191/3662/8302/3123/3123/3123/3123/3123/3123/9509/3586/6775/79633/10320/1493/8076/147372/10551/2200/10516/1281/1281/4629/4629/1230/59/144811/10203/4638/5345/5345/149233/2006/29940/3162/1536/4485/9508/596/3918/3459/3426/7046/6329/2213/355/10507/7048/2729/50619/6925/23405/5921/604/51752/3832/7133/7099/2212/5265/5265/3702/3113/3113/3113/3113/3113/3113/3113/3113/2294/55…
GOMF_CHEMOKINE_ACTIVITY	GOMF_CHEMOKINE_ACTIVITY	Chemokine Activity	42	0.571855	1.96695	0.000226035	0.00720245	0.00661576	2364	tags=45%, list=9%, signal=42%	6358/6358/6363/10563/6362/6362/6362/4283/6356/6387/6357/6367/6361/6352/6352/6373/6360/6360/6846/9547/3627/6369/58191/6375/6366
GOBP_POSITIVE_REGULATION_OF_ERK1_AND_ERK2_CASCADE	GOBP_POSITIVE_REGULATION_OF_ERK1_AND_ERK2_CASCADE	Positive Regulation Of Erk1 And Erk2 Cascade	200	0.348759	1.47432	0.000225777	0.00720245	0.00661576	3609	tags=30%, list=13%, signal=27%	6358/6358/407007/846/1236/4889/6363/6362/6362/6362/6356/6357/5788/5788/3624/26191/6367/3123/3123/3123/3123/3123/3123/6361/3357/6352/6352/284/948/3356/6360/6360/5156/8600/6504/50507/6846/5320/1880/6369/3479/728/4920/1652/1652/652/1230/388325/799/116/4919/6375/4593/920/59/168667/6366/84868/55801/2255/5908/10125/255743/388121/5345/5345/407006/9290/972/56034/8829/407019/6351/6351/6351/2066/7010
GOBP_NEGATIVE_REGULATION_OF_LYMPHOCYTE_APOPTOTIC_PROCESS	GOBP_NEGATIVE_REGULATION_OF_LYMPHOCYTE_APOPTOTIC_PROCESS	Negative Regulation Of Lymphocyte Apoptotic Process	37	0.609578	2.02332	0.000234092	0.00743724	0.00683143	3752	tags=51%, list=14%, signal=44%	3558/3575/64919/939/6352/6352/5133/5133/84941/652/3620/81704/57864/5588/972/596/27086/1831/8915/3718
HP_CHRONIC_DIARRHEA	HP_CHRONIC_DIARRHEA	Chronic Diarrhea	101	0.42624	1.67191	0.000241624	0.00765402	0.00703055	3752	tags=20%, list=14%, signal=17%	3514/1380/3507/3575/917/3559/915/7535/7535/10551/50943/695/3689/1794/7456/3561/50615/118429/146206/5966/6523/7454/3718
GOBP_ACUTE_INFLAMMATORY_RESPONSE	GOBP_ACUTE_INFLAMMATORY_RESPONSE	Acute Inflammatory Response	97	0.436109	1.71001	0.000242788	0.00766842	0.00704378	3973	tags=32%, list=15%, signal=28%	3500/84699/5733/1236/26279/4889/9332/923/3988/8876/8600/1991/1991/11280/4153/6291/6693/695/6289/1268/114548/7292/2205/2205/9180/5294/2214/134/171389/5345/5345/3929/2152/2529/3240/2213/2683
GOMF_CHEMOKINE_BINDING	GOMF_CHEMOKINE_BINDING	Chemokine Binding	33	0.629444	2.05332	0.000245491	0.00771254	0.0070843	1951	tags=45%, list=7%, signal=42%	1233/1237/1236/10663/2829/1235/643/729230/1234/3676/2833/7852/1238/9034/1230
GOBP_POSITIVE_REGULATION_OF_ALPHA_BETA_T_CELL_DIFFERENTIATION	GOBP_POSITIVE_REGULATION_OF_ALPHA_BETA_T_CELL_DIFFERENTIATION	Positive Regulation Of Alpha Beta T Cell Differentiation	51	0.535228	1.89132	0.000245613	0.00771254	0.0070843	4274	tags=58%, list=16%, signal=49%	6363/864/3123/3123/3123/3123/3123/3123/3458/3593/7535/7535/50943/942/941/54440/3071/3122/3122/3122/3122/3122/3122/3122/3122/6850/114548/7292/3561/149233/3594/2737/51561/7048/3606/11006/11006/11006/11006/11006
GOBP_RIBOSOME_BIOGENESIS	GOBP_RIBOSOME_BIOGENESIS	Ribosome Biogenesis	319	-0.424887	-1.46674	0.000251589	0.0078773	0.00723564	12796	tags=67%, list=47%, signal=36%	401466/22927/51121/10556/317781/317781/6189/6189/23195/79707/161424/161424/85865/84135/84231/84864/55636/9816/30836/55720/51575/51406/79029/5036/11137/51118/29777/29777/51042/5303/84128/9188/134430/57109/57109/6154/9790/54433/55003/55003/23016/83939/6228/708/51081/6129/29889/1662/25983/55759/23378/6202/55341/6135/23404/54552/84549/1736/28987/6128/705/10799/55052/90441/51001/26164/163859/26155/552…
GOBP_CYTOKINE_PRODUCTION_INVOLVED_IN_IMMUNE_RESPONSE	GOBP_CYTOKINE_PRODUCTION_INVOLVED_IN_IMMUNE_RESPONSE	Cytokine Production Involved In Immune Response	117	0.419014	1.70882	0.000258074	0.00805699	0.00740069	5411	tags=29%, list=20%, signal=24%	55765/3805/3805/3805/3805/3805/3805/3805/3805/3805/3805/3805/3805/3805/3805/3805/3805/3805/3805/3805/3805/3805/3805/3805/3805/3805/3805/3805/3805/3805/3805/3805/3805/3805/3805/3805/3805/3805/3805/3805/3805/3805/51704/56848/353376/353091/1178/54210/3553/2867/8288/3135/3135/3135/3135/3135/3135/3135/3135
GOCC_LARGE_RIBOSOMAL_SUBUNIT	GOCC_LARGE_RIBOSOMAL_SUBUNIT	Large Ribosomal Subunit	115	-0.519067	-1.66434	0.00026097	0.00812392	0.00746217	10617	tags=75%, list=39%, signal=46%	6128/55052/6136/219927/6156/65005/64981/6130/6130/64983/78988/26156/6165/10884/63875/6171/64928/10573/84545/51253/29074/116541/6150/6150/6166/6164/220717/51069/6124/64975/29093/57129/84311/84311/122704/65080/9045/64979/51258/55168/6155/6147/51642/6143/65003/6161/6160/6134/7311/6122/9349/4736/6152/6170/65008/3396/6159/6142/84769/6157/6133/4809/29088/64976/6175/11224/23521/55651/6132/51073/6167/618…
HP_POOR_WOUND_HEALING	HP_POOR_WOUND_HEALING	Poor Wound Healing	45	0.560184	1.95219	0.000263521	0.00816698	0.00750173	6746	tags=54%, list=25%, signal=40%	1303/9509/1277/11280/5880/1278/10516/2162/3689/1289/715/715/2006/29940/5054/1290/3426/9517/101101692/84196/7148/7148/7148/7148/7148/7148/7148/7148/10558
HP_PAST_MEDICAL_HISTORY	HP_PAST_MEDICAL_HISTORY	Past Medical History	42	-0.647604	-1.79699	0.000263866	0.00816698	0.00750173	3219	tags=42%, list=12%, signal=37%	9915/2215/11330/4838/57216/346171/346171/346171/346171/346171/346171/346171/346171/6657/5053/6469/6927/2253/6690/7546/1482
GOBP_EOSINOPHIL_MIGRATION	GOBP_EOSINOPHIL_MIGRATION	Eosinophil Migration	27	0.644514	1.96972	0.000265016	0.00817915	0.00751291	3534	tags=49%, list=13%, signal=42%	6358/6358/6362/6362/6362/6356/6357/6367/6352/6352/6360/6360/6846/6369/6375/11314/11314/6351/6351/6351
GOBP_REGULATION_OF_T_HELPER_1_TYPE_IMMUNE_RESPONSE	GOBP_REGULATION_OF_T_HELPER_1_TYPE_IMMUNE_RESPONSE	Regulation Of T Helper 1 Type Immune Response	31	0.630293	1.9949	0.000266683	0.00820716	0.00753864	4104	tags=59%, list=15%, signal=50%	6363/30009/8809/729230/3593/6504/3554/941/90865/6375/84868/7292/149233/3594/9466/9466/3718/51561/430/3606
GOBP_ALPHA_BETA_T_CELL_PROLIFERATION	GOBP_ALPHA_BETA_T_CELL_PROLIFERATION	Alpha Beta T Cell Proliferation	46	0.574171	2.00361	0.000272768	0.00837056	0.00768873	4104	tags=50%, list=15%, signal=43%	3558/3559/916/5788/5788/940/26191/729230/3593/7535/7535/50943/6375/3105/3105/3105/3105/3105/3105/3105/3105/6850/1794/7292/5588/868/10148/64926/51561/3717/7048/3606
GOBP_POSITIVE_REGULATION_OF_B_CELL_PROLIFERATION	GOBP_POSITIVE_REGULATION_OF_B_CELL_PROLIFERATION	Positive Regulation Of B Cell Proliferation	41	0.58347	1.99305	0.000274311	0.00839407	0.00771032	3596	tags=40%, list=13%, signal=35%	3558/115352/59067/5788/5788/115650/1880/695/54440/4773/3071/952/10451/972/10673/4208/596
HP_UNUSUAL_VIRUS_REACTIVATION	HP_UNUSUAL_VIRUS_REACTIVATION	Unusual Virus Reactivation	25	0.684383	2.06111	0.000284576	0.00866941	0.00796323	3671	tags=44%, list=14%, signal=38%	3514/3501/916/919/915/4153/2214/3561/5966/4261/7454
GOMF_EXTRACELLULAR_MATRIX_STRUCTURAL_CONSTITUENT_CONFERRING_TENSILE_STRENGTH	GOMF_EXTRACELLULAR_MATRIX_STRUCTURAL_CONSTITUENT_CONFERRING_TENSILE_STRENGTH	Extracellular Matrix Structural Constituent Conferring Tensile Strength	44	0.559867	1.94685	0.000284914	0.00866941	0.00796323	4599	tags=48%, list=17%, signal=40%	256076/7373/255631/1300/1303/84570/1277/81578/1278/1310/1281/1281/1306/1288/169044/1286/1289/1308/1290/105378220/1291/1295/1282/1307/1296
GOBP_NEGATIVE_REGULATION_OF_ANTIGEN_RECEPTOR_MEDIATED_SIGNALING_PATHWAY	GOBP_NEGATIVE_REGULATION_OF_ANTIGEN_RECEPTOR_MEDIATED_SIGNALING_PATHWAY	Negative Regulation Of Antigen Receptor Mediated Signaling Pathway	32	0.63107	2.0199	0.000288463	0.00872824	0.00801727	4365	tags=59%, list=16%, signal=50%	115352/4068/26191/53347/84174/7805/11314/11314/933/868/5777/9404/5074/10385/2213/1997/11006/11006/11006/11006/11006/3958/2633
GOBP_HOMEOSTASIS_OF_NUMBER_OF_CELLS	GOBP_HOMEOSTASIS_OF_NUMBER_OF_CELLS	Homeostasis Of Number Of Cells	304	0.306439	1.40663	0.000288384	0.00872824	0.00801727	4889	tags=26%, list=18%, signal=21%	1233/3558/3575/407007/440712/1236/3559/2322/23495/30061/3624/3988/84636/729230/4856/27240/3815/6708/10320/83690/5320/3957/1880/608/9447/50943/5142/10018/652/695/9935/54440/6498/55619/3071/3059/4254/2113/7128/11167/57864/10019/139818/221395/171389/407006/9469/972/9770/4602/317719/10673/3162/4208/2625/596/567/567/1831/8915/92/3718/4067/3717/355/55366/121260/3784/3784/3202/23186/677/2149/29127/3965/…
GOBP_DENDRITIC_CELL_CHEMOTAXIS	GOBP_DENDRITIC_CELL_CHEMOTAXIS	Dendritic Cell Chemotaxis	26	0.673686	2.04526	0.0002903	0.00875926	0.00804576	2764	tags=50%, list=10%, signal=45%	1236/6363/1235/56833/729230/6352/6352/1234/6504/1880/7852/1230/6366/5294
HP_FOLLICULAR_HYPERPLASIA	HP_FOLLICULAR_HYPERPLASIA	Follicular Hyperplasia	15	0.784306	2.08187	0.000294655	0.0088659	0.00814372	2236	tags=44%, list=8%, signal=40%	1380/29851/930/23495/115650/356/6850
HP_ABNORMAL_MYELOID_LEUKOCYTE_MORPHOLOGY	HP_ABNORMAL_MYELOID_LEUKOCYTE_MORPHOLOGY	Abnormal Myeloid Leukocyte Morphology	377	0.298565	1.40174	0.000299354	0.00898228	0.00825061	5702	tags=29%, list=21%, signal=23%	3507/973/3575/29851/959/4625/64919/939/7139/4068/916/28755/919/26191/3123/3123/3123/3123/3123/3123/915/3458/3988/30009/51311/1041/1041/1041/1041/1041/1041/2328/3815/5156/10320/1493/54/1991/1991/356/7535/7535/5880/3394/7852/50943/974/695/54440/3937/70/91624/2672/7456/81704/51816/84868/6331/114548/10019/5350/825/5294/3561/10125/7098/5551/1674/3716/4624/22861/51135/1536/4485/9056/6789/4688/11155/426…
GOBP_CD4_POSITIVE_CD25_POSITIVE_ALPHA_BETA_REGULATORY_T_CELL_DIFFERENTIATION	GOBP_CD4_POSITIVE_CD25_POSITIVE_ALPHA_BETA_REGULATORY_T_CELL_DIFFERENTIATION	Cd4 Positive Cd25 Positive Alpha Beta Regulatory T Cell Differentiation	10	0.830656	1.99178	0.000304263	0.00910429	0.00836269	3498	tags=91%, list=13%, signal=79%	26279/3123/3123/3123/3123/3123/3123/3458/50943/3122/3122/3122/3122/3122/3122/3122/3122/3561/9760/2529
HP_DECREASED_LYMPHOCYTE_PROLIFERATION_IN_RESPONSE_TO_MITOGEN	HP_DECREASED_LYMPHOCYTE_PROLIFERATION_IN_RESPONSE_TO_MITOGEN	Decreased Lymphocyte Proliferation In Response To Mitogen	28	0.653015	2.01609	0.000305629	0.00911992	0.00837704	3752	tags=53%, list=14%, signal=46%	3575/3559/939/916/919/915/7535/7535/5880/6850/3561/10125/3604/4247/4261/3718
GOBP_GAMMA_DELTA_T_CELL_ACTIVATION	GOBP_GAMMA_DELTA_T_CELL_ACTIVATION	Gamma Delta T Cell Activation	25	0.680147	2.04835	0.000311895	0.00928123	0.00852521	4049	tags=66%, list=15%, signal=56%	6966/917/916/3821/5788/5788/919/2841/6932/120425/3071/6850/51176/10859/10859/10859/10859/10859/1960/4277/4277/4277/4277/4277/4277/4277/4277
HP_HEMOPTYSIS	HP_HEMOPTYSIS	Hemoptysis	85	0.444648	1.69172	0.000312787	0.00928222	0.00852612	5916	tags=46%, list=22%, signal=36%	11254/4015/26191/8302/3123/3123/3123/3123/3123/3123/3458/7092/3586/3593/6775/1493/8076/55340/2200/1281/1281/4629/4629/1230/59/4638/1289/149233/2006/64581/3162/1290/3459/94/7046/355/7048/2729/2153/51752/7099/2212/5265/5265/3113/3113/3113/3113/3113/3113/3113/3113/5592/7043/720/720/720/720
GOBP_POSITIVE_REGULATION_OF_LEUKOCYTE_CHEMOTAXIS	GOBP_POSITIVE_REGULATION_OF_LEUKOCYTE_CHEMOTAXIS	Positive Regulation Of Leukocyte Chemotaxis	93	0.440545	1.70859	0.000338323	0.0100125	0.00919693	5336	tags=45%, list=20%, signal=36%	1236/6363/7941/10563/6387/1235/7057/729230/6352/6352/6504/6846/3627/5880/5641/728/1230/719/6375/3071/6366/1240/7060/3929/972/1906/5054/6351/6351/6351/1436/51561/23075/9750/1907/3965/63940/63940/63940/63940/63940/63940/63940/199/199/199/199/199/199
HP_IRIDOCYCLITIS	HP_IRIDOCYCLITIS	Iridocyclitis	11	0.828828	2.04268	0.000342128	0.0100974	0.00927493	1796	tags=75%, list=7%, signal=70%	3559/919/79722/26191/3123/3123/3123/3123/3123/3123/6775/3560
HP_RECURRENT_SINUSITIS	HP_RECURRENT_SINUSITIS	Recurrent Sinusitis	71	0.490452	1.83399	0.000346398	0.0101679	0.00933968	3754	tags=28%, list=14%, signal=24%	1380/3507/345643/29851/930/23495/115650/54/5880/54768/695/54440/81704/51816/4256/2214/50615/1289/3604/6789/1290/7454/3426
GOCC_RESPIRASOME	GOCC_RESPIRASOME	Respirasome	87	-0.55387	-1.72563	0.000345808	0.0101679	0.00933968	10389	tags=83%, list=38%, signal=51%	1345/192286/4711/100128525/4707/4720/4731/7388/4705/6391/4698/29796/6834/6834/4717/56964/27089/440567/84701/647087/4704/4724/4706/7385/283951/55969/4695/1347/10975/1351/7381/55572/617/7384/4725/4712/4694/9377/4709/4696/4696/4696/4696/4696/4696/4696/4696/4696/4696/56901/51079/4715/1537/4723/4697/4726/4722/4708/4716/4716/1350/4719/4719/54539/1329/1329/374291/1327/388753/126328/126328/107075310/5420…
HP_COLOR_VISION_DEFECT	HP_COLOR_VISION_DEFECT	Color Vision Defect	106	-0.520945	-1.65894	0.000347867	0.0101834	0.00935385	2168	tags=18%, list=8%, signal=16%	23746/8787/6295/6295/92211/6011/6011/6011/7287/79152/6121/6010/1630/60675/611/2253/2916/2779/1261/6017
GOBP_MIDBRAIN_DOPAMINERGIC_NEURON_DIFFERENTIATION	GOBP_MIDBRAIN_DOPAMINERGIC_NEURON_DIFFERENTIATION	Midbrain Dopaminergic Neuron Differentiation	17	0.745936	2.06351	0.000353839	0.0103302	0.00948872	1753	tags=29%, list=6%, signal=27%	6422/4009/7472/7471/6423/22943
GOBP_RESPONSE_TO_PROSTAGLANDIN_E	GOBP_RESPONSE_TO_PROSTAGLANDIN_E	Response To Prostaglandin E	24	0.68899	2.0521	0.000357194	0.0103753	0.00953018	2858	tags=36%, list=11%, signal=32%	6422/1236/6363/5732/11280/6366/7292/5080/54331
GOBP_T_CELL_HOMEOSTASIS	GOBP_T_CELL_HOMEOSTASIS	T Cell Homeostasis	46	0.56605	1.97527	0.000357306	0.0103753	0.00953018	4876	tags=42%, list=18%, signal=34%	3558/3575/3559/84636/27240/3957/9447/50943/10018/3071/57864/9469/596/1831/3718/355/3965/11151/5366/5027
GOBP_HUMORAL_IMMUNE_RESPONSE	GOBP_HUMORAL_IMMUNE_RESPONSE	Humoral Immune Response	202	0.346645	1.47233	0.000360886	0.0104512	0.00959986	3167	tags=33%, list=12%, signal=30%	28912/1380/3512/3502/922/3503/3493/3500/3507/3501/5450/931/3119/3119/3119/3119/3119/3119/3119/1511/1236/5645/5645/8346/10563/4068/4283/1378/6357/1235/5788/5788/940/3123/3123/3123/3123/3123/3123/4069/3458/729230/5133/5133/6373/730/729/11326/79987/1991/1991/9547/3627/712/714/713/1880/4153/240/240/8343/1675/1675/3494/3105/3105/3105/3105/3105/3105/3105/3105/1755/717/717/717/717/717/717/717/716/6039/3…
HP_NEUROINFLAMMATION	HP_NEUROINFLAMMATION	Neuroinflammation	23	0.702734	2.05268	0.000367913	0.0106262	0.00976062	5916	tags=52%, list=22%, signal=40%	8302/3586/6775/1493/1230/114548/149233/3459/355/51752/7099/64127/720/720/720/720
GOBP_POSITIVE_REGULATION_OF_ANTIGEN_RECEPTOR_MEDIATED_SIGNALING_PATHWAY	GOBP_POSITIVE_REGULATION_OF_ANTIGEN_RECEPTOR_MEDIATED_SIGNALING_PATHWAY	Positive Regulation Of Antigen Receptor Mediated Signaling Pathway	25	0.676979	2.03881	0.000371085	0.0106892	0.00981853	3689	tags=50%, list=14%, signal=43%	50852/1236/5788/5788/3988/3932/9840/26228/5579/150372/5583/27086/8915
HP_ABNORMALITY_OF_TEMPERATURE_REGULATION	HP_ABNORMALITY_OF_TEMPERATURE_REGULATION	Abnormality Of Temperature Regulation	489	0.283643	1.34731	0.000374298	0.0107531	0.00987718	5916	tags=32%, list=22%, signal=25%	1380/3507/973/3575/5645/5645/6571/7490/7253/3559/939/4068/916/3914/5788/5788/919/128178/79722/26191/3662/8302/3123/3123/3123/3123/3123/3123/915/3458/3988/89884/3932/1134/3586/3593/3815/6775/1277/8600/6708/10320/1493/1991/1991/50506/11280/713/3394/1146/10913/3560/3554/974/1230/2719/4621/695/1244/2672/6850/1589/1589/1589/1589/1589/1589/1794/7128/5167/7456/83478/51816/144811/25939/84868/6331/114548/…
HP_VERRUCAE	HP_VERRUCAE	Verrucae	27	0.638442	1.95117	0.000384847	0.0110268	0.0101286	3431	tags=34%, list=13%, signal=30%	3507/973/399/7852/974/54440/920/81704/147138/146206/6789
GOBP_REGULATION_OF_T_HELPER_17_CELL_DIFFERENTIATION	GOBP_REGULATION_OF_T_HELPER_17_CELL_DIFFERENTIATION	Regulation Of T Helper 17 Cell Differentiation	20	0.723878	2.07773	0.000389739	0.0111375	0.0102302	4085	tags=55%, list=15%, signal=47%	3558/30009/3593/4092/50943/10538/80149/149233/3594/51561/430
GOBP_REGULATION_OF_ANTIGEN_PROCESSING_AND_PRESENTATION	GOBP_REGULATION_OF_ANTIGEN_PROCESSING_AND_PRESENTATION	Regulation Of Antigen Processing And Presentation	20	0.723515	2.07669	0.000398166	0.0112591	0.010342	3867	tags=74%, list=14%, signal=64%	1236/6363/7057/3112/3112/3112/3112/3112/3112/968/3111/3111/3111/3111/3111/3111/3111/6366/10288/10288/10288/10288/10288/972/7454/2213
GOBP_T_HELPER_17_CELL_LINEAGE_COMMITMENT	GOBP_T_HELPER_17_CELL_LINEAGE_COMMITMENT	T Helper 17 Cell Lineage Commitment	16	0.744384	2.03519	0.000395853	0.0112591	0.010342	3840	tags=62%, list=14%, signal=54%	114836/4063/3662/30009/3593/10538/3716/149233/3594/51561
GOBP_COLLAGEN_METABOLIC_PROCESS	GOBP_COLLAGEN_METABOLIC_PROCESS	Collagen Metabolic Process	99	0.429497	1.68427	0.000398125	0.0112591	0.010342	3674	tags=28%, list=14%, signal=24%	407000/8710/4322/5645/5645/4317/3624/2191/9509/55512/1277/1520/406937/1278/4239/4327/1513/652/4318/8510/90993/1289/5345/5345/4313/4602/9508/10893/4261/1508/1508
GOBP_POSITIVE_REGULATION_OF_MAPK_CASCADE	GOBP_POSITIVE_REGULATION_OF_MAPK_CASCADE	Positive Regulation Of Mapk Cascade	444	0.287112	1.36427	0.000397923	0.0112591	0.010342	4400	tags=28%, list=16%, signal=24%	6358/6358/407007/150/115352/846/1236/4889/6363/939/2322/6362/6362/6362/6356/6357/5788/5788/3624/26191/6367/2861/3123/3123/3123/3123/3123/3123/6361/7057/3357/6352/6352/284/948/3356/6360/6360/220164/3815/55024/5156/8600/9046/392255/6504/50507/5148/6846/23533/5320/1991/1991/1880/100133941/6369/3481/3479/10913/728/22943/4920/1652/1652/7805/652/1230/388325/799/116/4919/6375/4593/367/920/59/23286/1647/…
HP_HIP_OSTEOARTHRITIS	HP_HIP_OSTEOARTHRITIS	Hip Osteoarthritis	18	0.734882	2.0512	0.000404455	0.0114071	0.0104779	1796	tags=30%, list=7%, signal=28%	1311/3559/919/79722/26191/6775/3560
GOBP_MYELOID_CELL_DIFFERENTIATION	GOBP_MYELOID_CELL_DIFFERENTIATION	Myeloid Cell Differentiation	414	0.284799	1.35385	0.000417347	0.0117401	0.0107837	4655	tags=26%, list=17%, signal=22%	128506/29909/407007/440712/6422/1236/6363/406911/147710/4015/814/3624/3662/3123/3123/3123/3123/3123/3123/9370/3458/3988/3593/3815/8600/10320/2124/2124/406937/8111/81501/11025/11025/11025/11025/8840/714/1880/3394/4211/375387/497189/2200/4920/10538/2811/652/1230/799/2719/7097/90865/9935/4318/3694/920/2313/3071/3059/4254/2113/3204/7130/51176/284266/10019/10859/10859/10859/10859/10859/151176/5305/709…
GOBP_NEGATIVE_REGULATION_OF_CD4_POSITIVE_ALPHA_BETA_T_CELL_DIFFERENTIATION	GOBP_NEGATIVE_REGULATION_OF_CD4_POSITIVE_ALPHA_BETA_T_CELL_DIFFERENTIATION	Negative Regulation Of Cd4 Positive Alpha Beta T Cell Differentiation	22	0.690397	2.01625	0.000418965	0.011755	0.0107975	5603	tags=59%, list=21%, signal=47%	3558/864/30009/4092/50943/7292/80149/3718/430/861/604/3566/54542
GOBP_MYELOID_CELL_ACTIVATION_INVOLVED_IN_IMMUNE_RESPONSE	GOBP_MYELOID_CELL_ACTIVATION_INVOLVED_IN_IMMUNE_RESPONSE	Myeloid Cell Activation Involved In Immune Response	95	0.431918	1.69197	0.000422463	0.0118224	0.0108594	5595	tags=42%, list=21%, signal=33%	6571/3458/2922/116449/729230/8832/3815/6504/11280/5880/8291/695/90865/3689/6850/1794/2207/11314/11314/84868/2205/2205/8013/5294/10125/3929/2268/5777/5724/7305/5729/4067/58533/11027/11027/11027/11027/57126/5169/3965/56670/6814/3566/8673/2294/6813/2624
GOBP_REGULATION_OF_NEUTROPHIL_CHEMOTAXIS	GOBP_REGULATION_OF_NEUTROPHIL_CHEMOTAXIS	Regulation Of Neutrophil Chemotaxis	33	0.616577	2.01135	0.000424674	0.0118536	0.010888	4592	tags=58%, list=17%, signal=48%	1236/6363/27202/5880/728/719/6375/3071/6366/7130/9353/7060/1803/3929/972/1906/51561/9750/4354
GOBP_CELLULAR_RESPONSE_TO_INTERLEUKIN_1	GOBP_CELLULAR_RESPONSE_TO_INTERLEUKIN_1	Cellular Response To Interleukin 1	101	0.417294	1.63682	0.000438256	0.0121884	0.0111955	3534	tags=29%, list=13%, signal=25%	6358/6358/6422/6363/6362/6362/6362/6356/6357/6367/6361/6352/6352/6360/6360/8564/81030/6846/6369/5105/3554/6375/11213/7850/6366/2635/5740/80149/2634/1906/4313/51135/5603/6351/6351/6351
HP_BRONCHIECTASIS	HP_BRONCHIECTASIS	Bronchiectasis	171	0.363034	1.5242	0.000438925	0.0121884	0.0111955	2375	tags=16%, list=9%, signal=15%	3514/1380/3507/3501/973/931/11254/345643/29851/925/930/23495/3123/3123/3123/3123/3123/3123/115650/1493/219972/713/10551/5880/3394/7852/54768/10516/974/695/54440/8481/3071/6850/81704
GOBP_SOMATIC_DIVERSIFICATION_OF_IMMUNE_RECEPTORS	GOBP_SOMATIC_DIVERSIFICATION_OF_IMMUNE_RECEPTORS	Somatic Diversification Of Immune Receptors	78	0.449659	1.69409	0.000450946	0.01249	0.0114726	4057	tags=26%, list=15%, signal=22%	3558/959/64919/1235/5788/5788/940/30009/3586/50943/10538/10721/25939/51176/7292/9156/57379/9466/9466/23075/121260
GOCC_ASTROCYTE_PROJECTION	GOCC_ASTROCYTE_PROJECTION	Astrocyte Projection	19	-0.74999	-1.81071	0.000459904	0.0127056	0.0116706	2666	tags=53%, list=10%, signal=47%	361/6860/2913/246213/2912/6506/482/2706/4504/2670
GOBP_REGULATION_OF_NATURAL_KILLER_CELL_ACTIVATION	GOBP_REGULATION_OF_NATURAL_KILLER_CELL_ACTIVATION	Regulation Of Natural Killer Cell Activation	42	0.559907	1.92585	0.000464806	0.0128083	0.0117649	4310	tags=47%, list=16%, signal=40%	3821/26191/116449/3593/639/3824/84868/2214/10125/257101/149233/2268/9760/7305/3134/3134/3134/3134/3134/3134/3134/3601/51561/3717/3606/3823/22890/164
GOBP_ACTIVATED_T_CELL_PROLIFERATION	GOBP_ACTIVATED_T_CELL_PROLIFERATION	Activated T Cell Proliferation	46	0.557606	1.9458	0.00048277	0.0132035	0.012128	4518	tags=45%, list=17%, signal=37%	3558/3559/56253/3593/6504/23308/100133941/3481/126259/3479/50943/3620/149233/2534/3594/10385/5573/51561/3606/11006/11006/11006/11006/11006/80380/3965
GOMF_COLLAGEN_BINDING	GOMF_COLLAGEN_BINDING	Collagen Binding	66	0.488055	1.81772	0.000482533	0.0132035	0.012128	3891	tags=26%, list=14%, signal=23%	1311/4322/131578/7373/4060/4015/7057/1520/147372/4092/127435/1513/4318/1842/1842/43/57211/4811/3339/1508/1508/7450/1291/6678
GOBP_SMOOTH_MUSCLE_CELL_PROLIFERATION	GOBP_SMOOTH_MUSCLE_CELL_PROLIFERATION	Smooth Muscle Cell Proliferation	148	0.370925	1.5321	0.000482815	0.0132035	0.012128	5469	tags=36%, list=20%, signal=29%	407007/4889/3248/9370/3458/7057/6352/6352/4856/3586/3593/55512/406937/1991/1991/8840/1264/2254/407027/406904/3479/93649/652/4318/7128/10203/8013/3351/5345/5345/407006/2006/1906/4313/51135/4602/5724/3162/4208/407019/27086/2081/3717/5290/5739/3606/6934/27250/4846/7099/7432/10818/199/199/199/199/199/199/25817/5468/5592
GOBP_REGULATION_OF_HEMATOPOIETIC_STEM_CELL_PROLIFERATION	GOBP_REGULATION_OF_HEMATOPOIETIC_STEM_CELL_PROLIFERATION	Regulation Of Hematopoietic Stem Cell Proliferation	17	0.734366	2.0315	0.000493548	0.0133271	0.0122415	3824	tags=47%, list=14%, signal=40%	407007/7471/7480/4254/5292/6591/407006/8848
GOBP_POSITIVE_REGULATION_OF_HEART_GROWTH	GOBP_POSITIVE_REGULATION_OF_HEART_GROWTH	Positive Regulation Of Heart Growth	33	0.612918	1.99942	0.000493407	0.0133271	0.0122415	4072	tags=50%, list=15%, signal=43%	407007/7490/6910/7472/27302/2254/3479/23414/10409/5292/2627/1906/983/4208/2066/3516/9472
HP_MEDIASTINAL_LYMPHADENOPATHY	HP_MEDIASTINAL_LYMPHADENOPATHY	Mediastinal Lymphadenopathy	29	0.634192	1.96791	0.000495264	0.0133271	0.0122415	5395	tags=42%, list=20%, signal=34%	7490/26191/3662/3123/3123/3123/3123/3123/3123/10551/5294/10125/330/1536/4688/596/27086/8915/604/1535/10892/4689/4689
GOBP_INTERLEUKIN_10_PRODUCTION	GOBP_INTERLEUKIN_10_PRODUCTION	Interleukin 10 Production	60	0.50758	1.86076	0.000494387	0.0133271	0.0122415	4518	tags=54%, list=17%, signal=45%	959/201633/940/3662/3123/3123/3123/3123/3123/3123/3593/406937/50943/7097/695/54440/6375/6850/3620/7292/3082/10859/10859/10859/10859/10859/149233/54502/64581/7305/3718/51561/2213/11006/11006/11006/11006/11006/80380/353514/353514/353514/353514/353514/3965
GOBP_T_CELL_APOPTOTIC_PROCESS	GOBP_T_CELL_APOPTOTIC_PROCESS	T Cell Apoptotic Process	56	0.510578	1.83081	0.000495971	0.0133271	0.0122415	5604	tags=50%, list=21%, signal=40%	3575/3559/64919/939/3988/6352/6352/5133/5133/356/10018/652/3620/81704/57864/5588/2737/596/1831/8915/3718/355/3958/155038/3965/5027/6482/171558/57593/3091
GOBP_T_CELL_DIFFERENTIATION_IN_THYMUS	GOBP_T_CELL_DIFFERENTIATION_IN_THYMUS	T Cell Differentiation In Thymus	84	0.454029	1.72337	0.000490103	0.0133271	0.0122415	3622	tags=38%, list=13%, signal=33%	3575/1236/917/64919/916/1235/5788/5788/814/940/915/7471/8876/9840/7535/7535/6693/50943/652/9935/1794/678/3561/10125/3604/972/23240/9760/2625/1960/2737/596/567/567
GOBP_NEGATIVE_REGULATION_OF_LEUKOCYTE_PROLIFERATION	GOBP_NEGATIVE_REGULATION_OF_LEUKOCYTE_PROLIFERATION	Negative Regulation Of Leukocyte Proliferation	91	0.440785	1.69007	0.000490418	0.0133271	0.0122415	4574	tags=50%, list=17%, signal=41%	3558/26279/3559/23495/64600/1378/3123/3123/3123/3123/3123/3123/56253/3586/1493/26585/26585/26585/5320/11326/6693/83593/50943/942/652/941/695/90865/6375/3620/7128/8654/11314/11314/84868/10288/10288/10288/10288/10288/10859/10859/10859/10859/10859/868/5777/23240/7305/10077/5074/10385/5573/2213/4067/11006/11006/11006/11006/11006/80380/5169/3965/3635/3635
GOBP_POSITIVE_REGULATION_OF_IMMUNOGLOBULIN_PRODUCTION	GOBP_POSITIVE_REGULATION_OF_IMMUNOGLOBULIN_PRODUCTION	Positive Regulation Of Immunoglobulin Production	52	0.526665	1.86494	0.000519548	0.0138915	0.0127599	2599	tags=23%, list=10%, signal=21%	3558/51237/59067/5788/5788/940/30009/3586/942/695/90865/54440/6375/7292
HP_AORTIC_VALVE_CALCIFICATION	HP_AORTIC_VALVE_CALCIFICATION	Aortic Valve Calcification	10	-0.84406	-1.75222	0.000518826	0.0138915	0.0127599	127	tags=27%, list=0%, signal=27%	3081/1482/140628
HP_UNUSUAL_FUNGAL_INFECTION	HP_UNUSUAL_FUNGAL_INFECTION	Unusual Fungal Infection	109	0.420537	1.67337	0.0005215	0.0139092	0.0127762	3752	tags=30%, list=14%, signal=26%	5450/3575/11254/959/917/3559/3248/916/28755/919/915/51311/3932/10320/1493/713/7535/7535/6689/3689/1794/81704/3561/50615/9966/64581/146206/3594/3162/1536/6789/4688/4261/3718
GOBP_SECOND_MESSENGER_MEDIATED_SIGNALING	GOBP_SECOND_MESSENGER_MEDIATED_SIGNALING	Second Messenger Mediated Signaling	289	0.305397	1.38305	0.000540175	0.0143718	0.0132012	4605	tags=31%, list=17%, signal=26%	1233/50852/5737/1237/1236/10663/2829/916/6401/1235/5788/5788/643/7057/729230/3357/948/5156/4772/8600/1234/84174/5026/187/2833/10316/7535/7535/2904/7412/406904/7852/3479/1238/168620/9034/29995/1230/695/196/116/9495/920/4773/8445/2494/122042/6343/6343/51778/374403/6850/8654/64805/5350/1902/51554/2214/10231/5341/1240/3708/2915/933/58529/57211/89/5150/1906/64581/10335/1193/845/5587/50940/55151/6351/6…
HP_BAND_KERATOPATHY	HP_BAND_KERATOPATHY	Band Keratopathy	13	0.797401	2.04516	0.000542247	0.0143915	0.0132193	1796	tags=43%, list=7%, signal=40%	3559/919/79722/26191/6775/3560
GOBP_MAST_CELL_ACTIVATION	GOBP_MAST_CELL_ACTIVATION	Mast Cell Activation	69	0.470018	1.75466	0.000543814	0.0143977	0.0132249	6409	tags=56%, list=24%, signal=43%	6571/1269/399/2922/116449/8832/3815/11280/5880/695/3937/6850/1268/146722/26762/11314/11314/2205/2205/8013/5294/10125/2268/5777/5729/2213/4067/58533/5169/3965/10666/3566/8673/2294/6813/2624/5730/64109/64109/30817/8773/5293
GOBP_B_CELL_HOMEOSTASIS	GOBP_B_CELL_HOMEOSTASIS	B Cell Homeostasis	33	0.611379	1.99439	0.000547653	0.0144639	0.0132857	3869	tags=45%, list=14%, signal=39%	3575/23495/50943/10018/54440/55619/3071/7128/139818/972/10673/4208/596/8915/4067
GOBP_LEUKOCYTE_DEGRANULATION	GOBP_LEUKOCYTE_DEGRANULATION	Leukocyte Degranulation	79	0.470589	1.77559	0.000553453	0.0145815	0.0133937	6409	tags=58%, list=24%, signal=44%	6571/2922/116449/729230/8832/3815/11280/5880/695/100431172/3689/3071/6850/11314/11314/2205/2205/8013/5294/2214/10125/2268/3055/5724/3134/3134/3134/3134/3134/3134/3134/5873/5729/2213/4067/58533/164/57126/3965/11151/6814/3566/8673/2294/6813/2624/4818/3916/5730/6688/30817/8773/5293
GOBP_OXIDATIVE_PHOSPHORYLATION	GOBP_OXIDATIVE_PHOSPHORYLATION	Oxidative Phosphorylation	130	-0.489533	-1.58258	0.000562049	0.0147719	0.0135686	10456	tags=68%, list=39%, signal=42%	1716/1345/4711/100128525/4707/4720/4731/498/7388/4705/27069/6391/1738/215/4698/2395/29796/84300/4717/27089/514/440567/84701/4704/4724/10105/4706/7385/4695/790955/1347/10975/1351/7381/30968/7384/4725/4712/4694/9377/4709/4696/4696/4696/4696/4696/4696/4696/4696/4696/4696/51142/51079/6472/4715/2631/54949/539/1537/57017/10476/4723/4697/4726/4722/4708/4716/4716/1350/4719/4719/84277/54539/1329/1329/3742…
HP_DECREASED_CIRCULATING_IGG_SUBCLASS_LEVEL	HP_DECREASED_CIRCULATING_IGG_SUBCLASS_LEVEL	Decreased Circulating Igg Subclass Level	11	0.816011	2.01109	0.00056569	0.0148315	0.0136234	739	tags=27%, list=3%, signal=27%	1380/917/919
GOBP_REGULATION_OF_T_HELPER_17_TYPE_IMMUNE_RESPONSE	GOBP_REGULATION_OF_T_HELPER_17_TYPE_IMMUNE_RESPONSE	Regulation Of T Helper 17 Type Immune Response	30	0.635252	2.00401	0.000576923	0.0150674	0.0138401	4085	tags=52%, list=15%, signal=44%	3558/30009/3593/4092/50943/10538/80149/5588/149233/64581/3594/9466/9466/51561/3717/93978/430
HP_FATIGUE	HP_FATIGUE	Fatigue	376	0.287632	1.34806	0.000577477	0.0150674	0.0138401	4082	tags=21%, list=15%, signal=18%	3514/3507/3501/5450/973/56246/3753/59067/6571/4625/7253/30061/26191/3662/8302/3123/3123/3123/3123/3123/3123/89884/7092/5444/3586/3593/3815/6775/1277/5156/10320/1493/1991/1991/55340/1278/4635/3760/8291/974/146862/1230/695/5308/70/1244/6689/7456/2702/1610/84868/6331/114548/10019/5294/1289/7098/675/9966/2627/149233/58484/4624/146206/3594/23022/330/4485/3762/7068/1290/9829/2066/596/27086/4261/7454/89…
GOBP_POSITIVE_REGULATION_OF_INTERLEUKIN_17_PRODUCTION	GOBP_POSITIVE_REGULATION_OF_INTERLEUKIN_17_PRODUCTION	Positive Regulation Of Interleukin 17 Production	26	0.65752	1.99618	0.000611031	0.0158662	0.0145738	4856	tags=50%, list=18%, signal=41%	3558/114836/59067/4063/3593/695/5588/149233/51561/3717/3606/8877/3600
GOBP_REGULATION_OF_T_CELL_MIGRATION	GOBP_REGULATION_OF_T_CELL_MIGRATION	Regulation Of T Cell Migration	48	0.523003	1.84404	0.000610157	0.0158662	0.0145738	5336	tags=47%, list=20%, signal=37%	10563/6387/1235/729230/131450/6352/6352/6846/3676/3627/6693/6375/6366/81704/4345/9466/9466/430/9750/11151/23143/199/199/199/199/199/199
GOBP_REGULATION_OF_B_CELL_APOPTOTIC_PROCESS	GOBP_REGULATION_OF_B_CELL_APOPTOTIC_PROCESS	Regulation Of B Cell Apoptotic Process	20	0.712661	2.04554	0.000613961	0.0159041	0.0146086	3869	tags=52%, list=14%, signal=45%	3558/5133/5133/3586/84941/695/972/596/27086/8915/4067
HP_ABNORMAL_SYNOVIAL_MEMBRANE_MORPHOLOGY	HP_ABNORMAL_SYNOVIAL_MEMBRANE_MORPHOLOGY	Abnormal Synovial Membrane Morphology	17	0.728484	2.01523	0.000617905	0.0159324	0.0146346	1796	tags=35%, list=7%, signal=33%	3559/919/79722/26191/6775/3560
HP_ABNORMAL_CONJUNCTIVA_MORPHOLOGY	HP_ABNORMAL_CONJUNCTIVA_MORPHOLOGY	Abnormal Conjunctiva Morphology	159	0.363199	1.50567	0.000618003	0.0159324	0.0146346	3744	tags=19%, list=14%, signal=16%	1380/3507/973/29851/5075/930/23495/4070/8302/3123/3123/3123/3123/3123/3123/115650/3586/6775/10320/2517/2200/974/1230/695/5308/8626/7456/114548/2255/149233/22861/1308/3162/6335/3861/54941/7454/3459/94
GOBP_FC_EPSILON_RECEPTOR_SIGNALING_PATHWAY	GOBP_FC_EPSILON_RECEPTOR_SIGNALING_PATHWAY	Fc Epsilon Receptor Signaling Pathway	25	0.662463	1.99509	0.000636021	0.0163578	0.0150254	6005	tags=69%, list=22%, signal=54%	23547/23547/23547/23547/695/6850/2207/2205/2205/8013/10451/5588/5602/2208/4067/4214/7409/5336/3551/6654
HP_RECURRENT_TONSILLITIS	HP_RECURRENT_TONSILLITIS	Recurrent Tonsillitis	15	0.765487	2.03191	0.000668634	0.0170969	0.0157043	1444	tags=29%, list=5%, signal=28%	3514/3501/219972/1991/1991
HP_COLITIS	HP_COLITIS	Colitis	69	0.463871	1.73171	0.000668508	0.0170969	0.0157043	5853	tags=46%, list=22%, signal=36%	3587/1991/1991/356/7535/7535/50943/4629/4629/6850/1794/7128/5294/10125/5551/58484/146206/4485/4261/7454/8915/27178/355/10507/50619/6925/843/9051/22900/5993/5979/4689/4689/6813/5336/64127
GOMF_GLYCOSAMINOGLYCAN_BINDING	GOMF_GLYCOSAMINOGLYCAN_BINDING	Glycosaminoglycan Binding	217	0.329957	1.43064	0.000669505	0.0170969	0.0157043	3377	tags=27%, list=12%, signal=23%	3512/50859/3507/1511/1311/6422/2252/26279/10894/10563/5788/5788/84570/7058/3990/9982/6586/7057/3697/6373/4856/3491/1462/10631/340419/56925/1991/1991/3627/8840/2254/2200/1833/652/129804/7097/4745/11096/9806/51816/84870/7130/1842/1842/11167/23166/3730/83716/114548/55576/2255/9353/1289/23213/7060/1404/1634/8839/3024/4053/1308/59352/151887/9508/8829
GOBP_REGULATION_OF_NEUTROPHIL_MIGRATION	GOBP_REGULATION_OF_NEUTROPHIL_MIGRATION	Regulation Of Neutrophil Migration	45	0.542555	1.89076	0.00067546	0.0171678	0.0157694	3840	tags=48%, list=14%, signal=41%	1236/6363/27202/56833/7499/5880/728/3554/719/6375/3071/6366/7130/9353/7060/1803/3929/972/1906/2526/2529/51561
GOMF_INTEGRIN_BINDING	GOMF_INTEGRIN_BINDING	Integrin Binding	152	0.368155	1.53772	0.000673878	0.0171678	0.0157694	3869	tags=32%, list=14%, signal=27%	959/1311/846/1758/6387/2192/2191/7057/4856/5803/3491/3676/6423/1015/8840/7412/3481/3479/2200/120425/10516/1281/1281/9358/3936/3694/11096/3689/3683/6850/1842/1842/3681/3695/53616/1289/25975/7060/1903/255743/7103/8516/8839/3385/89/8613/3687/2208/83706/7450/3680/3680/4067
GOBP_NEGATIVE_REGULATION_OF_EPITHELIAL_CELL_PROLIFERATION	GOBP_NEGATIVE_REGULATION_OF_EPITHELIAL_CELL_PROLIFERATION	Negative Regulation Of Epithelial Cell Proliferation	138	0.381826	1.56827	0.000680684	0.01726	0.015854	3973	tags=26%, list=15%, signal=23%	442890/407007/6422/406911/864/5617/7057/4804/3593/7480/51146/5176/5176/6423/442909/7421/240/240/652/2719/197358/367/2810/1601/55801/5080/23213/6591/675/4208/26257/6789/2625/567/567/94/4781/7046/6678/2683
GOMF_ORGANIC_ANION_TRANSMEMBRANE_TRANSPORTER_ACTIVITY	GOMF_ORGANIC_ANION_TRANSMEMBRANE_TRANSPORTER_ACTIVITY	Organic Anion Transmembrane Transporter Activity	223	-0.440878	-1.48739	0.000685416	0.0173393	0.0159269	6080	tags=31%, list=23%, signal=24%	123264/8884/293/293/6573/79751/55630/55630/9498/10861/634/291/345274/94097/84912/9389/6520/201232/81796/347051/28231/83697/113235/1468/55065/1080/6522/65012/79581/79581/10998/9429/79085/376497/9311/64849/8714/6580/53919/246213/151295/92745/6508/85320/9390/83884/153201/55117/283600/283375/83546/1811/54716/6538/57709/340146/387700/6579/284427/6506/10991/10786/6545/146167/6521/222642/6540/347411/839…
GOBP_POSITIVE_REGULATION_OF_NEURAL_PRECURSOR_CELL_PROLIFERATION	GOBP_POSITIVE_REGULATION_OF_NEURAL_PRECURSOR_CELL_PROLIFERATION	Positive Regulation Of Neural Precursor Cell Proliferation	60	-0.585414	-1.72075	0.000696954	0.01759	0.0161571	5219	tags=39%, list=19%, signal=32%	6376/7422/9289/5629/2247/6608/80237/1813/9355/7101/63950/57165/60484/60484/8326/1524/6469/644943/9283/3642/23440/57540/63827/1463
GOBP_INTERLEUKIN_2_PRODUCTION	GOBP_INTERLEUKIN_2_PRODUCTION	Interleukin 2 Production	61	0.489618	1.78878	0.000700709	0.0176435	0.0162063	4365	tags=40%, list=16%, signal=33%	916/1378/5788/5788/940/3662/30009/729230/11326/50943/5142/942/7805/941/54440/6375/89795/920/7128/84868/5588/64581/2625/11006/11006/11006/11006/11006/2633
GOBP_NEGATIVE_REGULATION_OF_CHEMOTAXIS	GOBP_NEGATIVE_REGULATION_OF_CHEMOTAXIS	Negative Regulation Of Chemotaxis	62	0.484937	1.76292	0.000707641	0.0177499	0.0163041	5336	tags=47%, list=20%, signal=38%	10563/27202/7057/56833/4856/2841/22914/26585/26585/26585/26228/1588/1991/1991/1652/1652/100528032/7130/9723/9353/1803/223117/79890/8829/10507/89780/6091/10512/1843/56920/199/199/199/199/199/199
HP_NEPHRITIS	HP_NEPHRITIS	Nephritis	123	0.401556	1.63765	0.000708223	0.0177499	0.0163041	3418	tags=27%, list=13%, signal=24%	1380/3500/640/640/7490/26191/3123/3123/3123/3123/3123/3123/5133/5133/3586/6775/55024/1493/80114/712/356/7535/7535/50943/10516/4629/4629/3209/2113/7128/83478/7292/1286/10125/3716/2006/5311/3162/9056
HP_RESTRICTIVE_VENTILATORY_DEFECT	HP_RESTRICTIVE_VENTILATORY_DEFECT	Restrictive Ventilatory Defect	97	0.419419	1.64456	0.00071381	0.0178486	0.0163947	5304	tags=30%, list=20%, signal=24%	1380/931/29851/4625/930/23495/26191/3123/3123/3123/3123/3123/3123/115650/1134/10320/1493/54/4593/100996717/114548/1439/285489/29967/3055/1145/6329/1438/1438/1144/411/4790/7273/3113/3113/3113/3113/3113/3113/3113/3113
HP_PHARYNGITIS	HP_PHARYNGITIS	Pharyngitis	18	0.718001	2.00408	0.000771641	0.01925	0.017682	2195	tags=33%, list=8%, signal=31%	4068/26191/3123/3123/3123/3123/3123/3123/1991/1991/7852/2672
GOBP_DENDRITIC_CELL_ANTIGEN_PROCESSING_AND_PRESENTATION	GOBP_DENDRITIC_CELL_ANTIGEN_PROCESSING_AND_PRESENTATION	Dendritic Cell Antigen Processing And Presentation	14	0.760138	1.98288	0.000787231	0.0195487	0.0179563	2364	tags=73%, list=9%, signal=67%	1236/6363/3123/3123/3123/3123/3123/3123/7057/968/3122/3122/3122/3122/3122/3122/3122/3122/6366
HP_BLUE_SCLERAE	HP_BLUE_SCLERAE	Blue Sclerae	101	0.407174	1.59713	0.000785695	0.0195487	0.0179563	4864	tags=30%, list=18%, signal=25%	387733/5075/1303/9509/7471/1277/3481/1278/2200/4920/1281/1281/1513/157570/5167/90993/53335/1289/715/715/9469/29940/55151/7403/7046/5593/7048/9871/649/64131/64131/6263
HP_ENDOCARDITIS	HP_ENDOCARDITIS	Endocarditis	17	0.721516	1.99595	0.000835759	0.0207061	0.0190195	5916	tags=54%, list=22%, signal=42%	8302/3586/6775/1230/149233/3459/5573/355/51752/7099/720/720/720/720
GOBP_ACTIN_MYOSIN_FILAMENT_SLIDING	GOBP_ACTIN_MYOSIN_FILAMENT_SLIDING	Actin Myosin Filament Sliding	16	0.729541	1.99461	0.000841078	0.0207902	0.0190967	3059	tags=44%, list=11%, signal=39%	4622/4620/4625/7139/4621/70/4624
HP_PLEURITIS	HP_PLEURITIS	Pleuritis	27	0.613083	1.87367	0.000847601	0.0209036	0.0192009	5916	tags=54%, list=22%, signal=42%	26191/3662/8302/3586/6775/1493/1230/149233/3459/2213/355/51752/7099/2212/3113/3113/3113/3113/3113/3113/3113/3113/64127/720/720/720/720
HP_ABNORMAL_ORAL_MUCOSA_MORPHOLOGY	HP_ABNORMAL_ORAL_MUCOSA_MORPHOLOGY	Abnormal Oral Mucosa Morphology	370	0.28975	1.34764	0.000855364	0.021047	0.0193326	3768	tags=26%, list=14%, signal=23%	1380/3500/3575/640/640/3119/3119/3119/3119/3119/3119/3119/959/59067/3117/3117/3117/3117/3117/3117/3117/3117/3117/3117/3117/3117/3117/3117/10225/939/3914/3868/26191/8302/3123/3123/3123/3123/3123/3123/399/3458/51311/5133/5133/9509/3586/6775/55024/79633/3587/1493/1991/1991/147372/713/356/7535/7535/7852/4920/8942/5325/1281/1281/2239/2811/1230/2719/54440/2162/1830/3689/2672/6850/2113/7128/7456/51816/1…
GOBP_POSITIVE_REGULATION_OF_SMALL_GTPASE_MEDIATED_SIGNAL_TRANSDUCTION	GOBP_POSITIVE_REGULATION_OF_SMALL_GTPASE_MEDIATED_SIGNAL_TRANSDUCTION	Positive Regulation Of Small Gtpase Mediated Signal Transduction	66	0.474243	1.76628	0.000864274	0.0212179	0.0194896	4491	tags=42%, list=17%, signal=35%	27334/2846/84636/2841/3479/137735/1281/1281/4254/2255/79933/1902/5294/286530/286530/10125/11214/9290/90167/7052/5923/2843/2843/2843/653160/26053/8477/9002/3685/4853/6091/2149
GOBP_CD8_POSITIVE_ALPHA_BETA_T_CELL_ACTIVATION	GOBP_CD8_POSITIVE_ALPHA_BETA_T_CELL_ACTIVATION	Cd8 Positive Alpha Beta T Cell Activation	28	0.625125	1.92998	0.000867487	0.0212485	0.0195177	4274	tags=59%, list=16%, signal=50%	864/26191/944/56253/8320/2841/57705/6375/3105/3105/3105/3105/3105/3105/3105/3105/3071/10859/10859/10859/10859/10859/9760/596/11006/11006/11006/11006/11006
GOBP_NEGATIVE_REGULATION_OF_LEUKOCYTE_MEDIATED_IMMUNITY	GOBP_NEGATIVE_REGULATION_OF_LEUKOCYTE_MEDIATED_IMMUNITY	Negative Regulation Of Leukocyte Mediated Immunity	66	0.473592	1.76386	0.000877469	0.0214444	0.0196976	5335	tags=39%, list=20%, signal=32%	3805/3805/3805/3805/3805/3805/3805/3805/3805/3805/3805/3805/3805/3805/3805/3805/3805/3805/3805/3805/3805/3805/3805/3805/3805/3805/3805/3805/3805/3805/3805/3805/3805/3805/3805/3805/3805/3805/3805/3805/3805/634/100507436/100507436/100507436/100507436/100507436/6318/53833/3598/1524/3135/3135/3135/3135/3135/3135/3135/3135/2302
GOMF_NEUROTRANSMITTER_TRANSMEMBRANE_TRANSPORTER_ACTIVITY	GOMF_NEUROTRANSMITTER_TRANSMEMBRANE_TRANSPORTER_ACTIVITY	Neurotransmitter Transmembrane Transporter Activity	17	-0.758544	-1.76931	0.000884523	0.021568	0.0198111	2379	tags=44%, list=9%, signal=41%	6580/246213/55117/6532/222962/55879/6530/6582
GOBP_T_CELL_CHEMOTAXIS	GOBP_T_CELL_CHEMOTAXIS	T Cell Chemotaxis	25	0.654136	1.97002	0.000892255	0.0217075	0.0199393	2764	tags=41%, list=10%, signal=37%	10563/729230/6352/6352/6373/6846/3627/1880/58191/6375/6366/5294
GOBP_POSITIVE_REGULATION_OF_PHOSPHATIDYLINOSITOL_3_KINASE_PROTEIN_KINASE_B_SIGNAL_TRANSDUCTION	GOBP_POSITIVE_REGULATION_OF_PHOSPHATIDYLINOSITOL_3_KINASE_PROTEIN_KINASE_B_SIGNAL_TRANSDUCTION	Positive Regulation Of Phosphatidylinositol 3 Kinase Protein Kinase B Signal Transduction	159	0.357916	1.48377	0.000909998	0.0220894	0.0202901	4104	tags=27%, list=15%, signal=23%	407007/1236/6363/2322/940/7057/6352/6352/284/3815/5156/8600/50507/23533/57091/3481/3479/4058/4920/799/4919/4593/3059/51384/6366/55801/64805/9723/3082/151176/5294/118788/1634/10870/407006/2268/5777/56034/2625/2152/7010/1436/7046/6403/3717/5290/10507/3606
GOMF_CHEMOKINE_RECEPTOR_BINDING	GOMF_CHEMOKINE_RECEPTOR_BINDING	Chemokine Receptor Binding	54	0.516809	1.84596	0.000923509	0.0223671	0.0205452	3534	tags=47%, list=13%, signal=41%	6358/6358/6363/10563/6362/6362/6362/4283/6356/6387/6357/6367/6361/729230/6352/6352/6373/6360/6360/6846/9547/3627/6369/9034/58191/6375/6366/51192/3716/6351/6351/6351
HP_BLOODSTREAM_INFECTIOUS_AGENT	HP_BLOODSTREAM_INFECTIOUS_AGENT	Bloodstream Infectious Agent	19	0.689961	1.94667	0.000927342	0.0224097	0.0205843	5446	tags=60%, list=20%, signal=48%	22806/939/28755/1991/1991/3560/3604/6789/5966/50619/3702/54790
HP_IMPAIRED_T_CELL_FUNCTION	HP_IMPAIRED_T_CELL_FUNCTION	Impaired T Cell Function	30	0.620303	1.95685	0.000929745	0.0224177	0.0205916	3371	tags=31%, list=12%, signal=27%	1380/29851/930/23495/916/115650/8214/7456/10125/221037
GOBP_EXTRACELLULAR_MATRIX_DISASSEMBLY	GOBP_EXTRACELLULAR_MATRIX_DISASSEMBLY	Extracellular Matrix Disassembly	59	0.481741	1.75894	0.000934861	0.0224908	0.0206588	2091	tags=21%, list=8%, signal=19%	1511/1215/4322/5645/5645/7177/4317/2191/1520/1991/1991/4327/1513/4318/3936/11096
HP_RETROBULBAR_OPTIC_NEURITIS	HP_RETROBULBAR_OPTIC_NEURITIS	Retrobulbar Optic Neuritis	18	0.710364	1.98276	0.000937185	0.0224966	0.0206641	5916	tags=58%, list=22%, signal=45%	8302/3586/6775/1230/114548/149233/3459/355/51752/7099/64127/720/720/720/720
HP_PERICARDITIS	HP_PERICARDITIS	Pericarditis	36	0.580392	1.92865	0.000940661	0.02253	0.0206948	5916	tags=55%, list=22%, signal=43%	26191/3662/8302/3123/3123/3123/3123/3123/3123/3932/3586/6775/1493/1230/144811/149233/3459/2213/355/51752/7099/2212/3113/3113/3113/3113/3113/3113/3113/3113/64127/720/720/720/720
HP_INFECTION_FOLLOWING_LIVE_VACCINATION	HP_INFECTION_FOLLOWING_LIVE_VACCINATION	Infection Following Live Vaccination	19	0.687988	1.9411	0.00094405	0.0225611	0.0207234	4775	tags=53%, list=18%, signal=43%	3458/30009/3593/3394/2214/3594/1536/5966/3455/11151
GOMF_G_PROTEIN_COUPLED_CHEMOATTRACTANT_RECEPTOR_ACTIVITY	GOMF_G_PROTEIN_COUPLED_CHEMOATTRACTANT_RECEPTOR_ACTIVITY	G Protein Coupled Chemoattractant Receptor Activity	26	0.645778	1.96053	0.000951088	0.0226471	0.0208023	2835	tags=62%, list=10%, signal=55%	1233/1237/1236/10663/2829/1235/643/729230/1234/2833/7852/1238/9034/1230/51554/1240
GOCC_AXONEMAL_MICROTUBULE	GOCC_AXONEMAL_MICROTUBULE	Axonemal Microtubule	39	-0.636625	-1.75511	0.000951839	0.0226471	0.0208023	4208	tags=36%, list=16%, signal=30%	151651/26150/146845/138255/388701/161502/440585/219670/27285/129881/257177/83659/339778/389799
GOBP_CELL_CELL_ADHESION_MEDIATED_BY_INTEGRIN	GOBP_CELL_CELL_ADHESION_MEDIATED_BY_INTEGRIN	Cell Cell Adhesion Mediated By Integrin	17	0.717962	1.98612	0.00097635	0.0231792	0.0212911	3868	tags=58%, list=14%, signal=50%	10563/916/6352/6352/3676/8631/255743/1803/8613/83706/23075
HP_ABNORMAL_CIRCULATING_INTERFERON_CONCENTRATION	HP_ABNORMAL_CIRCULATING_INTERFERON_CONCENTRATION	Abnormal Circulating Interferon Concentration	23	0.680159	1.98674	0.000981476	0.0232498	0.0213559	3012	tags=27%, list=11%, signal=24%	3559/919/79722/26191/6775/3560/25939/5551
GOBP_POSITIVE_REGULATION_OF_INTERLEUKIN_12_PRODUCTION	GOBP_POSITIVE_REGULATION_OF_INTERLEUKIN_12_PRODUCTION	Positive Regulation Of Interleukin 12 Production	40	0.564591	1.89668	0.000994937	0.0235171	0.0216015	688	tags=13%, list=3%, signal=13%	3135/3135/3135/3135/3135/3135/3135/3135
GOBP_CANONICAL_NF_KAPPAB_SIGNAL_TRANSDUCTION	GOBP_CANONICAL_NF_KAPPAB_SIGNAL_TRANSDUCTION	Canonical Nf Kappab Signal Transduction	288	0.30947	1.39987	0.00102221	0.0241089	0.0221451	5266	tags=29%, list=19%, signal=24%	1236/6363/79931/3123/3123/3123/3123/3123/3123/399/9370/2099/51311/3357/284/948/388646/8600/356/497189/5579/10913/7097/695/4919/197358/920/286343/7128/10333/6366/286827/11040/11040/64116/825/1902/80149/11214/7098/6574/171389/4050/4050/4050/4050/4050/4050/4050/4050/972/1906/57708/2534/51135/64581/23085/330/3162/338339/5587/10346/407019/5966/8915/6275/93978/541468/11006/11006/11006/11006/11006/7335/…
HP_ABNORMAL_BRONCHUS_MORPHOLOGY	HP_ABNORMAL_BRONCHUS_MORPHOLOGY	Abnormal Bronchus Morphology	207	0.333058	1.40945	0.00103216	0.0242906	0.0223119	3725	tags=20%, list=14%, signal=18%	3514/1380/3507/3501/973/931/11254/345643/29851/925/930/23495/3123/3123/3123/3123/3123/3123/115650/1493/219972/713/10551/5880/3394/7852/54768/10516/974/4629/4629/695/54440/8481/3071/6850/81704/4256/3561/50615/10125/3604/2006/146206/3162/10144/6789/567/567/3861/23594/339829
GOBP_TOLL_LIKE_RECEPTOR_SIGNALING_PATHWAY	GOBP_TOLL_LIKE_RECEPTOR_SIGNALING_PATHWAY	Toll Like Receptor Signaling Pathway	69	0.454317	1.69604	0.00105123	0.0246856	0.0226748	3689	tags=32%, list=14%, signal=27%	79931/3662/2099/51311/948/1520/388325/7097/695/81793/2672/11213/10333/146722/11314/11314/27293/80231/7098/171389/7096/51135/330/7100/8915
GOBP_MACROPHAGE_ACTIVATION	GOBP_MACROPHAGE_ACTIVATION	Macrophage Activation	102	0.403454	1.59328	0.00106285	0.0249043	0.0228757	5336	tags=40%, list=20%, signal=32%	5788/5788/4317/3458/7057/8530/8832/3586/406937/26228/11326/712/728/8291/145581/7097/90865/3689/6850/10333/84868/2214/80149/7098/221395/161145/7096/3929/972/7305/1075/4345/2208/27086/3459/2213/3717/22918/1907/8877/7099/56670/6095/120892/3566/199/199/199/199/199/199
GOBP_AEROBIC_RESPIRATION	GOBP_AEROBIC_RESPIRATION	Aerobic Respiration	177	-0.456989	-1.5186	0.00108217	0.0253023	0.0232412	10456	tags=61%, list=39%, signal=37%	1716/1345/4711/100128525/4707/4967/4720/4731/498/1737/7388/4705/27069/6391/1738/215/4698/2395/29796/3420/6834/6834/84300/664/4717/27089/514/440567/84701/4704/55526/4724/10105/2271/4706/7385/5160/4695/790955/1347/10975/1351/7381/1352/30968/7384/50/4725/4712/4694/9377/4709/4696/4696/4696/4696/4696/4696/4696/4696/4696/4696/51142/51079/6472/4715/2631/54949/539/1537/57017/10476/402/4723/4697/4726/4722…
HP_HEMOPHAGOCYTOSIS	HP_HEMOPHAGOCYTOSIS	Hemophagocytosis	21	0.68124	1.97639	0.00110556	0.0257931	0.0236921	3929	tags=52%, list=15%, signal=45%	939/4068/3458/51311/84868/10019/5294/5551/9056/5873/3717
GOBP_REGULATION_OF_T_CELL_MEDIATED_CYTOTOXICITY	GOBP_REGULATION_OF_T_CELL_MEDIATED_CYTOTOXICITY	Regulation Of T Cell Mediated Cytotoxicity	50	0.52121	1.83488	0.001111	0.0258643	0.0237575	4049	tags=48%, list=15%, signal=41%	3575/910/3821/5788/5788/913/911/3123/3123/3123/3123/3123/3123/3593/912/909/6375/3105/3105/3105/3105/3105/3105/3105/3105/3071/3122/3122/3122/3122/3122/3122/3122/3122/3824/10859/10859/10859/10859/10859/149233/3594/3134/3134/3134/3134/3134/3134/3134/567/567/51571/51561/2213/4277/4277/4277/4277/4277/4277/4277/4277
HP_ABNORMAL_PROPORTION_OF_CD8_POSITIVE_T_CELLS	HP_ABNORMAL_PROPORTION_OF_CD8_POSITIVE_T_CELLS	Abnormal Proportion Of Cd8 Positive T Cells	21	0.679712	1.97196	0.00112297	0.0260866	0.0239617	4503	tags=61%, list=17%, signal=51%	3575/925/917/356/7535/7535/54440/7456/5294/3561/10125/7454/355/843
GOBP_MUSCLE_SYSTEM_PROCESS	GOBP_MUSCLE_SYSTEM_PROCESS	Muscle System Process	417	0.27864	1.33333	0.00112589	0.0260984	0.0239725	4550	tags=26%, list=17%, signal=22%	389827/4656/4622/3753/150/1311/4620/5733/4625/10911/7139/1129/27302/3357/1134/4608/3356/3815/4772/406937/11280/10316/1264/781/8735/30845/406904/10324/4211/1146/7852/497189/3479/4635/6833/6547/4092/3760/5142/29995/4629/4629/93649/4621/3768/5023/2258/59/51778/3751/952/2702/8654/221476/25802/8082/3363/6331/29119/8013/4638/5350/776/5294/23213/80149/134/80763/23704/255743/6769/58529/2627/1674/89/4624/…
HP_PERIANAL_ABSCESS	HP_PERIANAL_ABSCESS	Perianal Abscess	10	0.802618	1.92455	0.00115023	0.0265606	0.0243971	1444	tags=36%, list=5%, signal=34%	22806/3587/1991/1991
GOBP_TYPE_2_IMMUNE_RESPONSE	GOBP_TYPE_2_IMMUNE_RESPONSE	Type 2 Immune Response	38	0.558198	1.86686	0.00115075	0.0265606	0.0243971	5964	tags=62%, list=22%, signal=49%	30009/729230/3586/10538/942/90865/6375/3620/114548/7292/2205/2205/972/4602/2625/9466/9466/430/3606/604/3566/383/5914/64127/6778
GOMF_INORGANIC_ANION_TRANSMEMBRANE_TRANSPORTER_ACTIVITY	GOMF_INORGANIC_ANION_TRANSMEMBRANE_TRANSPORTER_ACTIVITY	Inorganic Anion Transmembrane Transporter Activity	141	-0.477885	-1.55456	0.00116325	0.026792	0.0246096	4481	tags=27%, list=17%, signal=22%	5348/83697/1468/1080/6522/50636/1181/65012/26266/2563/121601/121601/56996/8714/6580/2562/246213/2569/6508/22802/85320/2557/6532/1811/363/6538/55879/6530/6568/57348/57348/57348/57348/6521/2567/6540/2556/6561/83959/9356/2558/9376
GOCC_GAP_JUNCTION	GOCC_GAP_JUNCTION	Gap Junction	24	-0.694151	-1.75744	0.00116871	0.0268604	0.0246725	1905	tags=38%, list=7%, signal=36%	57165/10804/794/794/2700/56666/2707/2706/116337/2705
GOBP_T_HELPER_CELL_LINEAGE_COMMITMENT	GOBP_T_HELPER_CELL_LINEAGE_COMMITMENT	T Helper Cell Lineage Commitment	20	0.696126	1.99808	0.00118293	0.0269577	0.0247618	3840	tags=55%, list=14%, signal=47%	114836/4063/3662/30009/3593/6693/10538/3716/149233/3594/51561
GOBP_REGULATION_OF_CELL_ADHESION_MEDIATED_BY_INTEGRIN	GOBP_REGULATION_OF_CELL_ADHESION_MEDIATED_BY_INTEGRIN	Regulation Of Cell Adhesion Mediated By Integrin	48	0.508824	1.79405	0.0011805	0.0269577	0.0247618	3869	tags=44%, list=14%, signal=38%	10563/916/6352/6352/8631/6423/3071/6850/6366/64805/1545/5294/6591/1803/5777/5328/5054/9404/83706/5140/23075/4067
GOBP_REGULATION_OF_LYMPHOCYTE_MIGRATION	GOBP_REGULATION_OF_LYMPHOCYTE_MIGRATION	Regulation Of Lymphocyte Migration	68	0.461014	1.73469	0.00118205	0.0269577	0.0247618	5336	tags=44%, list=20%, signal=35%	10563/6387/1235/729230/131450/6352/6352/22914/257144/257144/6846/3676/148823/3627/6693/6375/100528032/6366/81704/6351/6351/6351/4345/9466/9466/430/9750/11151/80024/23143/84830/199/199/199/199/199/199
GOBP_ACTIVATION_OF_INNATE_IMMUNE_RESPONSE	GOBP_ACTIVATION_OF_INNATE_IMMUNE_RESPONSE	Activation Of Innate Immune Response	267	0.309332	1.3896	0.0011811	0.0269577	0.0247618	1582	tags=6%, list=6%, signal=6%	338322/338322/338322/7301/4057/78989/3304/3304/3304/3304/3304/11074/11074/11074/11074/11074/11074/11074/11074/92747
GOMF_MHC_CLASS_II_PROTEIN_COMPLEX_BINDING	GOMF_MHC_CLASS_II_PROTEIN_COMPLEX_BINDING	Mhc Class Ii Protein Complex Binding	25	0.645657	1.94448	0.00118636	0.026979	0.0247814	2394	tags=60%, list=9%, signal=55%	931/3119/3119/3119/3119/3119/3119/3119/3117/3117/3117/3117/3117/3117/3117/3117/3117/3117/3117/3117/3117/3117/3123/3123/3123/3123/3123/3123/3112/3112/3112/3112/3112/3112/3111/3111/3111/3111/3111/3111/3111/3127/3109/3109/3109/3109/3109/3109/3109/3109/920/3122/3122/3122/3122/3122/3122/3122/3122/3108/3108/3108/3108/3108/3108/3108/3108
GOBP_REGULATION_OF_GRANULOCYTE_CHEMOTAXIS	GOBP_REGULATION_OF_GRANULOCYTE_CHEMOTAXIS	Regulation Of Granulocyte Chemotaxis	50	0.519155	1.82764	0.00119418	0.0270998	0.0248923	3840	tags=45%, list=14%, signal=39%	1236/6363/27202/7057/6352/6352/6504/5880/728/719/6375/3071/6366/7130/9353/1240/7060/1803/3929/972/1906/1436/51561
HP_DECREASED_SPECIFIC_ANTIBODY_RESPONSE_TO_POLYSACCHARIDE_VACCINE	HP_DECREASED_SPECIFIC_ANTIBODY_RESPONSE_TO_POLYSACCHARIDE_VACCINE	Decreased Specific Antibody Response To Polysaccharide Vaccine	12	0.786249	1.95426	0.00120153	0.0271525	0.0249407	3622	tags=57%, list=13%, signal=50%	1380/29851/930/23495/115650/54440/567/567
GOBP_FC_GAMMA_RECEPTOR_SIGNALING_PATHWAY	GOBP_FC_GAMMA_RECEPTOR_SIGNALING_PATHWAY	Fc Gamma Receptor Signaling Pathway	33	0.594817	1.94037	0.00119988	0.0271525	0.0249407	3869	tags=46%, list=14%, signal=39%	5788/5788/919/3932/26253/64005/6850/2207/2214/10451/2268/2534/3055/338339/2213/4067
GOBP_NEGATIVE_REGULATION_OF_TUMOR_NECROSIS_FACTOR_SUPERFAMILY_CYTOKINE_PRODUCTION	GOBP_NEGATIVE_REGULATION_OF_TUMOR_NECROSIS_FACTOR_SUPERFAMILY_CYTOKINE_PRODUCTION	Negative Regulation Of Tumor Necrosis Factor Superfamily Cytokine Production	69	0.450523	1.68188	0.00120438	0.0271603	0.0249479	4590	tags=41%, list=17%, signal=34%	406911/27202/26191/9370/406893/2841/3586/23547/23547/23547/23547/6504/54/945/3479/50943/197358/11213/7128/84868/10859/10859/10859/10859/10859/80149/3929/5777/1149/9466/9466/27178/11006/11006/11006/11006/11006/3965/23405
GOBP_MYOBLAST_PROLIFERATION	GOBP_MYOBLAST_PROLIFERATION	Myoblast Proliferation	28	0.615545	1.90041	0.00121577	0.0273251	0.0250993	3046	tags=33%, list=11%, signal=30%	442890/2252/9982/406904/10324/3479/6495/3082/2627/2268
HP_RECURRENT_CUTANEOUS_FUNGAL_INFECTIONS	HP_RECURRENT_CUTANEOUS_FUNGAL_INFECTIONS	Recurrent Cutaneous Fungal Infections	59	0.472334	1.72459	0.0012172	0.0273251	0.0250993	3752	tags=33%, list=14%, signal=29%	3575/959/917/3559/916/28755/919/915/51311/3932/7535/7535/3689/1794/3561/64581/146206/6789/4261/3718
GOBP_INTERLEUKIN_6_PRODUCTION	GOBP_INTERLEUKIN_6_PRODUCTION	Interleukin 6 Production	154	0.362452	1.52727	0.00121928	0.0273251	0.0250993	5336	tags=39%, list=20%, signal=31%	5450/27202/26191/3458/406893/51311/131450/8832/948/3586/55024/6504/50943/388325/7097/695/90865/197358/11213/3071/6850/7128/10333/84868/7292/10288/10288/10288/10288/10288/3082/80149/7098/7096/3929/972/10417/5777/64581/5724/7305/5603/4345/8915/9466/9466/27178/4843/8808/11006/11006/11006/11006/11006/353514/353514/353514/353514/353514/11027/11027/11027/11027/2149/3965/3635/3635/1535/5027/3603/7099/40…
GOCC_MOTILE_CILIUM	GOCC_MOTILE_CILIUM	Motile Cilium	243	-0.438115	-1.49011	0.00122267	0.0273442	0.0251169	4900	tags=25%, list=18%, signal=20%	79781/9389/152015/347732/92749/7802/6676/348807/154865/84902/146279/83538/124045/3948/387885/136895/151254/8632/158067/200162/146845/91978/150159/6869/8372/27156/1813/64446/257062/57662/80217/133308/345895/1767/57821/161502/54763/441531/143379/143379/219670/27285/54967/85452/1811/340393/340393/81492/124912/57828/255101/6010/283598/83659/84075/388389/147700/84229/25876/374739/219938/378807/6756
GOBP_SOMATIC_DIVERSIFICATION_OF_IMMUNOGLOBULINS	GOBP_SOMATIC_DIVERSIFICATION_OF_IMMUNOGLOBULINS	Somatic Diversification Of Immunoglobulins	67	0.472179	1.77038	0.00123148	0.0274844	0.0252456	4057	tags=28%, list=15%, signal=23%	3558/959/1235/5788/5788/940/30009/3586/50943/10538/10721/25939/7292/9156/57379/9466/9466/23075/121260
GOBP_NEGATIVE_REGULATION_OF_T_HELPER_CELL_DIFFERENTIATION	GOBP_NEGATIVE_REGULATION_OF_T_HELPER_CELL_DIFFERENTIATION	Negative Regulation Of T Helper Cell Differentiation	18	0.700941	1.95646	0.00123575	0.0275228	0.0252809	5603	tags=61%, list=21%, signal=48%	3558/30009/4092/50943/7292/80149/3718/430/604/3566/54542
GOBP_POSITIVE_REGULATION_OF_NATURAL_KILLER_CELL_MEDIATED_IMMUNITY	GOBP_POSITIVE_REGULATION_OF_NATURAL_KILLER_CELL_MEDIATED_IMMUNITY	Positive Regulation Of Natural Killer Cell Mediated Immunity	34	0.572528	1.87041	0.00124142	0.0275923	0.0253447	5335	tags=50%, list=20%, signal=40%	3805/3805/3805/3805/3805/3805/3805/3805/3805/3805/3805/3805/3805/3805/3805/3805/3805/3805/3805/3805/3805/3805/3805/3805/3805/3805/3805/3805/3805/3805/3805/3805/3805/3805/3805/3805/3805/3805/3805/3805/3805/353091/3135/3135/3135/3135/3135/3135/3135/3135
HP_ORCHITIS	HP_ORCHITIS	Orchitis	16	0.716701	1.95951	0.00125024	0.0277312	0.0254723	5916	tags=54%, list=22%, signal=42%	8302/3586/6775/1230/149233/3459/355/51752/7099/720/720/720/720
HP_ABNORMAL_SHARPEY_FIBER_MORPHOLOGY	HP_ABNORMAL_SHARPEY_FIBER_MORPHOLOGY	Abnormal Sharpey Fiber Morphology	32	0.590715	1.89074	0.00128479	0.0284392	0.0261226	2325	tags=22%, list=9%, signal=20%	3559/1758/919/79722/26191/6775/3560/5167
GOBP_MITOCHONDRIAL_RESPIRATORY_CHAIN_COMPLEX_ASSEMBLY	GOBP_MITOCHONDRIAL_RESPIRATORY_CHAIN_COMPLEX_ASSEMBLY	Mitochondrial Respiratory Chain Complex Assembly	96	-0.516608	-1.62174	0.00129932	0.0286822	0.0263458	10795	tags=76%, list=40%, signal=46%	57226/55245/5018/137682/4711/100303755/4707/9131/4720/90624/79145/4705/4698/6834/6834/84300/29090/90871/84334/28976/4717/83943/51287/135154/84233/51241/647087/4704/4724/55744/4706/283951/29078/55101/4695/790955/55572/617/25880/57001/4725/4712/28958/440957/4694/284184/91942/4709/4696/4696/4696/4696/4696/4696/4696/4696/4696/4696/51079/4715/54949/25813/116228/51295/4722/4708/79064/4716/4716/4719/471…
GOBP_RESPIRATORY_ELECTRON_TRANSPORT_CHAIN	GOBP_RESPIRATORY_ELECTRON_TRANSPORT_CHAIN	Respiratory Electron Transport Chain	109	-0.498899	-1.5901	0.00130108	0.0286822	0.0263458	10713	tags=71%, list=40%, signal=43%	10891/1349/1716/1345/4711/83733/100128525/4707/4720/10514/4731/7388/4705/27069/6391/1738/4698/29796/4717/83943/27089/440567/84701/4704/4724/4706/7385/4695/790955/1347/10975/1351/7381/7384/10165/4725/4712/4694/9377/4709/4696/4696/4696/4696/4696/4696/4696/4696/4696/4696/51142/4715/54949/1537/57017/4723/4697/79751/4726/4722/4708/4716/4716/1350/4719/4719/1329/1329/374291/6648/1327/388753/84883/2819/1…
GOBP_PEPTIDE_ANTIGEN_ASSEMBLY_WITH_MHC_PROTEIN_COMPLEX	GOBP_PEPTIDE_ANTIGEN_ASSEMBLY_WITH_MHC_PROTEIN_COMPLEX	Peptide Antigen Assembly With Mhc Protein Complex	18	0.698544	1.94977	0.00133527	0.0293163	0.0269283	2394	tags=61%, list=9%, signal=56%	3119/3119/3119/3119/3119/3119/3119/3117/3117/3117/3117/3117/3117/3117/3117/3117/3117/3117/3117/3117/3117/3123/3123/3123/3123/3123/3123/3112/3112/3112/3112/3112/3112/3111/3111/3111/3111/3111/3111/3111/3127/3109/3109/3109/3109/3109/3109/3109/3109/3122/3122/3122/3122/3122/3122/3122/3122/3108/3108/3108/3108/3108/3108/3108/3108
GOBP_REGULATORY_T_CELL_DIFFERENTIATION	GOBP_REGULATORY_T_CELL_DIFFERENTIATION	Regulatory T Cell Differentiation	39	0.549473	1.83824	0.00133482	0.0293163	0.0269283	4748	tags=61%, list=18%, signal=50%	3558/26279/1378/940/3123/3123/3123/3123/3123/3123/3458/1493/50943/3122/3122/3122/3122/3122/3122/3122/3122/7292/10288/10288/10288/10288/10288/3561/9760/2529/10385/11006/11006/11006/11006/11006/2177/3965/84101/604
GOCC_INHIBITORY_SYNAPSE	GOCC_INHIBITORY_SYNAPSE	Inhibitory Synapse	15	-0.757427	-1.73176	0.00134607	0.0294934	0.0270909	2533	tags=35%, list=9%, signal=32%	57502/2571/57549/22829/2572/375323
HP_OPPORTUNISTIC_INFECTION	HP_OPPORTUNISTIC_INFECTION	Opportunistic Infection	46	0.531188	1.85362	0.00135523	0.029634	0.0272201	3349	tags=35%, list=12%, signal=31%	3514/3501/3575/11254/959/51311/219972/1991/1991/713/7535/7535/4153/3561/50615/3594/3162/1536
GOBP_NEGATIVE_REGULATION_OF_LYMPHOCYTE_MEDIATED_IMMUNITY	GOBP_NEGATIVE_REGULATION_OF_LYMPHOCYTE_MEDIATED_IMMUNITY	Negative Regulation Of Lymphocyte Mediated Immunity	55	0.503375	1.81053	0.00136363	0.0297574	0.0273335	5335	tags=41%, list=20%, signal=33%	3805/3805/3805/3805/3805/3805/3805/3805/3805/3805/3805/3805/3805/3805/3805/3805/3805/3805/3805/3805/3805/3805/3805/3805/3805/3805/3805/3805/3805/3805/3805/3805/3805/3805/3805/3805/3805/3805/3805/3805/3805/634/100507436/100507436/100507436/100507436/100507436/6318/53833/3135/3135/3135/3135/3135/3135/3135/3135/2302
GOCC_MHC_CLASS_II_PROTEIN_COMPLEX	GOCC_MHC_CLASS_II_PROTEIN_COMPLEX	Mhc Class Ii Protein Complex	15	0.74438	1.97588	0.00137459	0.0299361	0.0274976	2394	tags=65%, list=9%, signal=59%	3119/3119/3119/3119/3119/3119/3119/3117/3117/3117/3117/3117/3117/3117/3117/3117/3117/3117/3117/3117/3117/3123/3123/3123/3123/3123/3123/3112/3112/3112/3112/3112/3112/3111/3111/3111/3111/3111/3111/3111/3127/3109/3109/3109/3109/3109/3109/3109/3109/3122/3122/3122/3122/3122/3122/3122/3122/3108/3108/3108/3108/3108/3108/3108/3108
GOBP_MUSCLE_CONTRACTION	GOBP_MUSCLE_CONTRACTION	Muscle Contraction	332	0.291648	1.32252	0.00138209	0.0300146	0.0275697	4550	tags=28%, list=17%, signal=24%	4622/3753/150/1311/4620/5733/4625/10911/7139/1129/27302/3357/1134/4608/3356/3815/406937/11280/10316/1264/781/8735/30845/406904/10324/1146/7852/497189/4635/6547/4092/3760/5142/4629/4629/93649/4621/3768/5023/2258/59/3751/952/2702/8654/25802/8082/3363/6331/29119/4638/5350/776/5294/23213/80149/134/80763/23704/255743/6769/1674/89/4624/1906/29767/4660/5724/1193/3762/845/5587/10008/143872/1145/490/55151…
GOBP_REGULATION_OF_EPITHELIAL_CELL_PROLIFERATION	GOBP_REGULATION_OF_EPITHELIAL_CELL_PROLIFERATION	Regulation Of Epithelial Cell Proliferation	360	0.279099	1.30371	0.00138375	0.0300146	0.0275697	4343	tags=26%, list=16%, signal=22%	442890/8823/407007/6422/2252/406911/64919/6356/4070/6387/864/5617/7472/9982/1749/7057/406893/3357/284/4804/3586/3593/7480/51146/9420/5241/26051/187/5176/5176/3676/6423/442909/2254/6369/3481/3479/120425/728/6489/7421/240/240/652/2719/695/197358/367/6495/8626/116039/7128/2810/1601/6331/55801/79805/8013/2255/2138/5080/23213/7060/6591/675/860/3162/8829/5587/4208/26257/6789/2625/2152/1960/407019/3339/…
HP_GLOMERULONEPHRITIS	HP_GLOMERULONEPHRITIS	Glomerulonephritis	95	0.408392	1.59981	0.00142044	0.0307487	0.028244	3030	tags=26%, list=11%, signal=23%	1380/3500/640/640/7490/26191/3123/3123/3123/3123/3123/3123/5133/5133/3586/6775/55024/1493/712/356/7535/7535/50943/2113/7128/83478/7292/10125/3716
GOBP_REGULATION_OF_MACROPHAGE_CHEMOTAXIS	GOBP_REGULATION_OF_MACROPHAGE_CHEMOTAXIS	Regulation Of Macrophage Chemotaxis	26	0.633101	1.92204	0.00143124	0.0309204	0.0284018	2835	tags=41%, list=10%, signal=37%	7057/56833/6352/6352/6504/26228/1588/728/1652/1652/719/1240
GOBP_REGULATION_OF_PHOSPHOLIPASE_C_ACTIVITY	GOBP_REGULATION_OF_PHOSPHOLIPASE_C_ACTIVITY	Regulation Of Phospholipase C Activity	39	0.545028	1.82338	0.00143992	0.0310314	0.0285037	3001	tags=38%, list=11%, signal=33%	6401/7294/2099/3357/3356/3815/5156/10316/728/942/8698/64805/1902/10125/9290
GOBP_OSTEOCLAST_DIFFERENTIATION	GOBP_OSTEOCLAST_DIFFERENTIATION	Osteoclast Differentiation	99	0.407795	1.59916	0.00144499	0.0310314	0.0285037	4574	tags=36%, list=17%, signal=30%	128506/6422/147710/814/3458/3593/8600/8111/81501/11025/11025/11025/11025/8840/1880/2200/1230/799/2719/9935/7130/284266/10859/10859/10859/10859/10859/151176/7098/9290/149233/84959/9770/7305/79705/169200/27086/1436/51561/4853/11006/11006/11006/11006/11006/9644/3635/3635
GOCC_CATION_CHANNEL_COMPLEX	GOCC_CATION_CHANNEL_COMPLEX	Cation Channel Complex	179	-0.450274	-1.49517	0.00144269	0.0310314	0.0285037	4873	tags=26%, list=18%, signal=22%	2897/2898/8911/168507/347732/3786/3763/3756/9196/151254/3783/11194/170572/3757/3748/3742/257062/6332/3780/57628/6334/9992/6328/6330/30818/3746/23630/610/340393/340393/30820/1258/27092/10369/3773/348980/2899/57828/786/2900/7224/3785/3785/57113/3754/50801/1261/378807/3761/93107/59284
GOBP_REGULATION_OF_GAMMA_DELTA_T_CELL_ACTIVATION	GOBP_REGULATION_OF_GAMMA_DELTA_T_CELL_ACTIVATION	Regulation Of Gamma Delta T Cell Activation	11	0.789497	1.94574	0.00149153	0.0319672	0.0293632	3489	tags=75%, list=13%, signal=65%	5788/5788/6932/3071/6850/51176/10859/10859/10859/10859/10859/1960
GOBP_REGULATION_OF_MONOCYTE_DIFFERENTIATION	GOBP_REGULATION_OF_MONOCYTE_DIFFERENTIATION	Regulation Of Monocyte Differentiation	19	0.675564	1.90605	0.00149543	0.0319874	0.0293818	4574	tags=62%, list=17%, signal=51%	406911/3123/3123/3123/3123/3123/3123/8111/81501/920/3204/972/27086/677/3635/3635
GOBP_INTERLEUKIN_17_PRODUCTION	GOBP_INTERLEUKIN_17_PRODUCTION	Interleukin 17 Production	39	0.544247	1.82076	0.00150298	0.0320221	0.0294137	5853	tags=57%, list=22%, signal=45%	3558/114836/59067/4063/3458/3593/50943/695/3071/7292/5588/149233/9466/9466/51561/3717/3606/8877/3600/7099/64115/23180/64127
GOCC_GLIAL_CELL_PROJECTION	GOCC_GLIAL_CELL_PROJECTION	Glial Cell Projection	37	-0.627909	-1.70832	0.00150012	0.0320221	0.0294137	3061	tags=29%, list=11%, signal=26%	6332/361/6860/23418/2913/246213/2912/6506/482/2706/4504/1261/2670
GOBP_PEPTIDE_ANTIGEN_ASSEMBLY_WITH_MHC_CLASS_II_PROTEIN_COMPLEX	GOBP_PEPTIDE_ANTIGEN_ASSEMBLY_WITH_MHC_CLASS_II_PROTEIN_COMPLEX	Peptide Antigen Assembly With Mhc Class Ii Protein Complex	14	0.739334	1.92861	0.00152309	0.0323866	0.0297485	2394	tags=66%, list=9%, signal=60%	3119/3119/3119/3119/3119/3119/3119/3117/3117/3117/3117/3117/3117/3117/3117/3117/3117/3117/3117/3117/3117/3123/3123/3123/3123/3123/3123/3112/3112/3112/3112/3112/3112/3111/3111/3111/3111/3111/3111/3111/3127/3109/3109/3109/3109/3109/3109/3109/3109/3122/3122/3122/3122/3122/3122/3122/3122/3108/3108/3108/3108/3108/3108/3108/3108
GOBP_POSITIVE_REGULATION_OF_B_CELL_DIFFERENTIATION	GOBP_POSITIVE_REGULATION_OF_B_CELL_DIFFERENTIATION	Positive Regulation Of B Cell Differentiation	16	0.706085	1.93048	0.00156863	0.0332895	0.0305778	4574	tags=53%, list=17%, signal=44%	3558/939/3586/695/3071/6850/3561/3635/3635
GOBP_THYMIC_T_CELL_SELECTION	GOBP_THYMIC_T_CELL_SELECTION	Thymic T Cell Selection	23	0.665961	1.94526	0.00157969	0.033441	0.030717	3587	tags=60%, list=13%, signal=52%	1236/917/916/5788/5788/940/915/7535/7535/6693/1794/972/9760/2625/2737
HP_SEVERE_VIRAL_INFECTION	HP_SEVERE_VIRAL_INFECTION	Severe Viral Infection	35	0.568459	1.8761	0.00158196	0.033441	0.030717	4381	tags=35%, list=16%, signal=29%	3559/939/4068/28755/915/5880/3560/54440/1794/2214/5966/50619/135
GOMF_SULFOTRANSFERASE_ACTIVITY	GOMF_SULFOTRANSFERASE_ACTIVITY	Sulfotransferase Activity	48	-0.591842	-1.68251	0.00161778	0.0341314	0.0313511	4701	tags=43%, list=17%, signal=36%	79690/6819/9486/10164/64090/64090/23563/83539/222537/6818/64377/9951/9514/23302/6783/266722/6820/4166/6799/89792/25830/64579
GOBP_SYNCYTIUM_FORMATION	GOBP_SYNCYTIUM_FORMATION	Syncytium Formation	64	0.476093	1.75088	0.00162911	0.0343034	0.0315092	2578	tags=19%, list=10%, signal=17%	389827/128506/4656/4283/8038/7471/81501/963/1588/3627/11096/4773/1794/79805
GOBP_TRANSFORMING_GROWTH_FACTOR_BETA_PRODUCTION	GOBP_TRANSFORMING_GROWTH_FACTOR_BETA_PRODUCTION	Transforming Growth Factor Beta Production	45	0.516705	1.80067	0.00166169	0.0349213	0.0320767	4581	tags=45%, list=17%, signal=37%	8710/4060/7057/100133941/375387/50943/7481/1281/1281/6375/3694/10859/10859/10859/10859/10859/5345/5345/2627/4602/7305/4345/1001/3685/3965/10159
GOBP_GLIAL_CELL_DIFFERENTIATION	GOBP_GLIAL_CELL_DIFFERENTIATION	Glial Cell Differentiation	238	-0.422395	-1.43181	0.00167251	0.0350804	0.0322229	4339	tags=19%, list=16%, signal=16%	1020/2147/9639/9639/9241/745/55695/1181/6608/6279/5270/7732/11076/4915/30812/7101/3553/2596/2824/23418/1840/118738/2840/60484/60484/10319/79006/79628/6657/79152/128853/26227/10675/92737/4693/6469/4653/1745/1745/5454/9283/84504/1746/11023/6900/116448/63827/5076/2670/1463
HP_IMMUNOLOGIC_HYPERSENSITIVITY	HP_IMMUNOLOGIC_HYPERSENSITIVITY	Immunologic Hypersensitivity	196	0.325508	1.36125	0.00174756	0.0365835	0.0336035	2184	tags=20%, list=8%, signal=19%	3514/3501/5450/3119/3119/3119/3119/3119/3119/3119/11254/7941/3117/3117/3117/3117/3117/3117/3117/3117/3117/3117/3117/3117/3117/3117/64919/6356/5732/8302/30009/1041/1041/1041/1041/1041/1041/3586/3815/6775/1493/2206/10551/3481/50943/240/240/2811/1230/93986/1475/6689
HP_INCREASED_CIRCULATING_IGG_LEVEL	HP_INCREASED_CIRCULATING_IGG_LEVEL	Increased Circulating Igg Level	25	0.636079	1.91563	0.00175654	0.0366486	0.0336633	4503	tags=36%, list=17%, signal=30%	3575/919/356/3560/3071/81704/3561/10125/22861/3459/355/843
GOBP_AMINO_ACID_TRANSMEMBRANE_TRANSPORT	GOBP_AMINO_ACID_TRANSMEMBRANE_TRANSPORT	Amino Acid Transmembrane Transport	93	-0.512637	-1.60695	0.00175745	0.0366486	0.0336633	2241	tags=18%, list=8%, signal=17%	246213/92745/83884/153201/55117/54716/6538/57709/6506/10991/5999/6545/146167/80131/222642/6540/6582/340024/2670
GOBP_SODIUM_ION_TRANSPORT	GOBP_SODIUM_ION_TRANSPORT	Sodium Ion Transport	227	-0.432433	-1.4614	0.00180175	0.0375001	0.0344454	5388	tags=28%, list=20%, signal=23%	6640/9498/1272/284525/345274/10568/477/41/6520/347732/6575/347051/5348/83697/29098/479/57731/5318/142680/5270/150159/130497/79570/1813/6549/6543/6332/26266/65267/6334/6328/6330/133308/9311/64849/5652/246213/4842/65268/92745/610/55117/6532/54716/6538/81832/6569/389015/478/6530/65266/348980/10991/6568/10786/146167/150094/482/55515/6540/6561/83959/525/63928/340024/1482/378807
HP_LOW_GRADE_FEVER	HP_LOW_GRADE_FEVER	Low Grade Fever	11	0.784654	1.93381	0.00184729	0.03837	0.0352445	1796	tags=55%, list=7%, signal=51%	3559/919/79722/26191/6775/3560
GOCC_CONNEXIN_COMPLEX	GOCC_CONNEXIN_COMPLEX	Connexin Complex	14	-0.773883	-1.74129	0.00185065	0.03837	0.0352445	1905	tags=43%, list=7%, signal=40%	57165/10804/2700/2707/2706/2705
GOBP_REGULATION_OF_INFLAMMATORY_RESPONSE_TO_ANTIGENIC_STIMULUS	GOBP_REGULATION_OF_INFLAMMATORY_RESPONSE_TO_ANTIGENIC_STIMULUS	Regulation Of Inflammatory Response To Antigenic Stimulus	43	0.521589	1.80716	0.00188007	0.0389052	0.0357361	3869	tags=34%, list=14%, signal=29%	1236/26279/4889/940/3123/3123/3123/3123/3123/3123/3586/3593/6693/695/6850/1268/171389/2268/2534/3055/2529/2213/4067
GOBP_POSITIVE_REGULATION_OF_NEUTROPHIL_MIGRATION	GOBP_POSITIVE_REGULATION_OF_NEUTROPHIL_MIGRATION	Positive Regulation Of Neutrophil Migration	34	0.560189	1.8301	0.0018958	0.0391558	0.0359663	4237	tags=51%, list=16%, signal=43%	1236/6363/7499/5880/728/3554/719/6375/3071/6366/7060/3929/972/1906/2526/2529/51561/9750
HP_CELIAC_DISEASE	HP_CELIAC_DISEASE	Celiac Disease	30	0.598809	1.88904	0.00194534	0.0401021	0.0368355	511	tags=48%, list=2%, signal=47%	3514/3501/5450/3119/3119/3119/3119/3119/3119/3119/3117/3117/3117/3117/3117/3117/3117/3117/3117/3117/3117/3117/3117/3117
HP_REDUCED_NATURAL_KILLER_CELL_ACTIVITY	HP_REDUCED_NATURAL_KILLER_CELL_ACTIVITY	Reduced Natural Killer Cell Activity	16	0.695351	1.90113	0.00196458	0.0402036	0.0369287	3671	tags=50%, list=14%, signal=43%	4068/3937/7456/2214/3561/5551/58484/7454
GOBP_REGULATION_OF_SYSTEMIC_ARTERIAL_BLOOD_PRESSURE_BY_CIRCULATORY_RENIN_ANGIOTENSIN	GOBP_REGULATION_OF_SYSTEMIC_ARTERIAL_BLOOD_PRESSURE_BY_CIRCULATORY_RENIN_ANGIOTENSIN	Regulation Of Systemic Arterial Blood Pressure By Circulatory Renin Angiotensin	16	0.694817	1.89967	0.00196458	0.0402036	0.0369287	6106	tags=75%, list=23%, signal=58%	1511/1215/1359/5125/2028/1522/2149/10159/56670/1910/8509/81285
HP_NON_HODGKIN_LYMPHOMA	HP_NON_HODGKIN_LYMPHOMA	Non Hodgkin Lymphoma	40	0.545327	1.83197	0.00195646	0.0402036	0.0369287	5221	tags=49%, list=19%, signal=39%	22806/4068/5788/5788/940/399/1493/356/4773/6850/84868/10125/330/27086/8915/355/843/7133/10892/3702
GOBP_MYELOID_LEUKOCYTE_MEDIATED_IMMUNITY	GOBP_MYELOID_LEUKOCYTE_MEDIATED_IMMUNITY	Myeloid Leukocyte Mediated Immunity	109	0.394687	1.57051	0.00196737	0.0402036	0.0369287	3869	tags=27%, list=14%, signal=23%	3500/1511/6571/814/2922/116449/729230/8832/3815/26228/1991/1991/11280/5880/695/3689/6850/11314/11314/2205/2205/8013/5294/2214/10125/171389/2268/10417/51135/5724/7305/5729/2213/4067
GOBP_ACTIN_FILAMENT_BASED_MOVEMENT	GOBP_ACTIN_FILAMENT_BASED_MOVEMENT	Actin Filament Based Movement	129	0.357487	1.47581	0.00196887	0.0402036	0.0369287	4345	tags=31%, list=16%, signal=26%	4622/3753/4620/4625/7139/781/406904/64005/3760/5142/4621/2258/59/70/440193/7456/2702/6331/29119/5350/776/134/23704/4624/9839/4642/3762/10008/23171/122786/7454/22998/4644/6548/5290/4643/3784/3784/487/4647/488
GOBP_CELLULAR_RESPONSE_TO_NUTRIENT	GOBP_CELLULAR_RESPONSE_TO_NUTRIENT	Cellular Response To Nutrient	47	0.510868	1.78919	0.00197589	0.0402709	0.0369905	3989	tags=29%, list=15%, signal=25%	6422/846/406911/1277/10631/7421/2350/83990/5292/6591/2348/8473/5179/5337/4330
HP_SEPSIS	HP_SEPSIS	Sepsis	118	0.366546	1.49779	0.00198408	0.0403616	0.0370739	3671	tags=26%, list=14%, signal=23%	3514/3507/3501/973/3575/959/939/3914/10320/1493/1991/1991/713/5880/7852/50943/974/4629/4629/695/54440/7456/25802/4638/3561/643418/223117/3162/1536/6789/4688/3918/3861/83706/7454
GOBP_BERGMANN_GLIAL_CELL_DIFFERENTIATION	GOBP_BERGMANN_GLIAL_CELL_DIFFERENTIATION	Bergmann Glial Cell Differentiation	11	-0.823803	-1.74342	0.00200289	0.0405155	0.0372152	780	tags=27%, list=3%, signal=26%	6469/9283/2670
GOBP_MACROPHAGE_MIGRATION	GOBP_MACROPHAGE_MIGRATION	Macrophage Migration	58	0.47177	1.71099	0.00200004	0.0405155	0.0372152	4815	tags=45%, list=18%, signal=37%	7057/56833/729230/131450/6352/6352/6504/151647/26228/1588/728/4920/1652/1652/719/255231/64805/1240/51192/4313/1265/4345/1436/2683/3958/1907/6288/6288/11117
GOBP_ERK1_AND_ERK2_CASCADE	GOBP_ERK1_AND_ERK2_CASCADE	Erk1 And Erk2 Cascade	313	0.297492	1.36245	0.00200176	0.0405155	0.0372152	3609	tags=25%, list=13%, signal=22%	442890/6358/6358/1852/407007/846/1236/4889/6363/6362/6362/6362/6356/6357/5788/5788/3624/2192/26191/6367/3123/3123/3123/3123/3123/3123/9370/6361/3357/6352/6352/284/948/3356/6360/6360/3491/5156/8600/406937/6504/50507/6846/5320/1880/6369/3479/728/4920/6098/1652/1652/652/1230/388325/799/116/4919/6375/4593/920/59/374403/6850/168667/6366/678/1601/84868/55801/2255/5908/10125/255743/388121/171389/5345/53…
GOBP_CELLULAR_RESPONSE_TO_VITAMIN	GOBP_CELLULAR_RESPONSE_TO_VITAMIN	Cellular Response To Vitamin	29	0.599972	1.86173	0.00203951	0.0411791	0.0378248	3989	tags=38%, list=15%, signal=33%	6422/846/406911/1277/10631/7421/2350/83990/5292/6591/2348/5179/4330
GOBP_REGULATION_OF_MACROPHAGE_MIGRATION	GOBP_REGULATION_OF_MACROPHAGE_MIGRATION	Regulation Of Macrophage Migration	42	0.518684	1.78406	0.00204736	0.0412604	0.0378995	3745	tags=38%, list=14%, signal=33%	7057/56833/729230/131450/6352/6352/6504/26228/1588/728/1652/1652/719/64805/1240/1265/4345/1436
GOBP_NEGATIVE_REGULATION_OF_HEMOPOIESIS	GOBP_NEGATIVE_REGULATION_OF_HEMOPOIESIS	Negative Regulation Of Hemopoiesis	104	0.393968	1.54298	0.00209628	0.0421676	0.0387328	4274	tags=41%, list=16%, signal=35%	3558/407007/6422/406911/1378/864/3624/9370/30009/1493/8111/11025/11025/11025/11025/714/2200/4092/50943/652/9935/3204/7130/55365/28959/7292/10859/10859/10859/10859/10859/151176/6591/80149/7098/407006/9290/972/84959/23240/2737/3718/8848/2213/4067/430/11006/11006/11006/11006/11006
GOBP_BONE_DEVELOPMENT	GOBP_BONE_DEVELOPMENT	Bone Development	205	0.317563	1.3415	0.00210997	0.0423641	0.0389133	3724	tags=25%, list=14%, signal=22%	387733/6424/1311/4322/338773/3207/4015/5788/5788/3988/1749/7471/55512/1277/8600/8111/26585/26585/26585/54/8840/497189/3479/2200/1833/1281/1281/652/5308/3694/3953/116039/51715/284266/658/10859/10859/10859/10859/10859/23213/11214/860/89/56034/7052/7305/6474/79705/4208/55151/2737/7010/27086/5915/11173
GOBP_NEGATIVE_REGULATION_OF_INTERLEUKIN_2_PRODUCTION	GOBP_NEGATIVE_REGULATION_OF_INTERLEUKIN_2_PRODUCTION	Negative Regulation Of Interleukin 2 Production	27	0.58607	1.79111	0.00211427	0.0423718	0.0389203	4365	tags=47%, list=16%, signal=40%	1378/5788/5788/30009/11326/50943/7805/6375/89795/7128/84868/2625/11006/11006/11006/11006/11006/2633
GOBP_REGULATION_OF_T_CELL_APOPTOTIC_PROCESS	GOBP_REGULATION_OF_T_CELL_APOPTOTIC_PROCESS	Regulation Of T Cell Apoptotic Process	38	0.541867	1.81224	0.00214617	0.0429314	0.0394343	5604	tags=56%, list=21%, signal=45%	3575/64919/939/6352/6352/5133/5133/10018/652/3620/81704/57864/5588/596/1831/3718/3958/155038/3965/5027/6482/171558/3091
GOBP_IMMUNOLOGICAL_MEMORY_PROCESS	GOBP_IMMUNOLOGICAL_MEMORY_PROCESS	Immunological Memory Process	17	0.693688	1.91897	0.00215072	0.0429429	0.0394449	3840	tags=67%, list=14%, signal=57%	3123/3123/3123/3123/3123/3123/3593/5105/3122/3122/3122/3122/3122/3122/3122/3122/7292/149233/3594/51561
GOMF_WIDE_PORE_CHANNEL_ACTIVITY	GOMF_WIDE_PORE_CHANNEL_ACTIVITY	Wide Pore Channel Activity	27	-0.665266	-1.72185	0.00217857	0.0434187	0.0398819	1905	tags=29%, list=7%, signal=27%	57165/10804/2700/56666/2707/2706/116337/2705
GOBP_REGULATION_OF_NEURAL_PRECURSOR_CELL_PROLIFERATION	GOBP_REGULATION_OF_NEURAL_PRECURSOR_CELL_PROLIFERATION	Regulation Of Neural Precursor Cell Proliferation	94	-0.50255	-1.57696	0.00221268	0.0440172	0.0404317	5484	tags=31%, list=20%, signal=25%	284467/131405/131405/6376/7422/9289/5629/2247/6608/80237/1813/9355/7101/63950/57165/51286/60484/60484/6532/8326/1524/6469/644943/9283/11023/3642/23440/57540/63827/1463
GOBP_PHOSPHOLIPASE_C_ACTIVATING_G_PROTEIN_COUPLED_RECEPTOR_SIGNALING_PATHWAY	GOBP_PHOSPHOLIPASE_C_ACTIVATING_G_PROTEIN_COUPLED_RECEPTOR_SIGNALING_PATHWAY	Phospholipase C Activating G Protein Coupled Receptor Signaling Pathway	103	0.390089	1.54508	0.00223188	0.0443175	0.0407076	3847	tags=39%, list=14%, signal=34%	150/5733/846/27334/1816/27202/1129/2846/2922/84636/2099/3357/2841/3356/2359/51764/10316/5579/728/719/9651/9651/5745/886/64805/1902/286530/286530/23620/1240/3708/2915/9290/7052/5724/2843/2843/2843/653160/147/80045/8477/9002
GOBP_CYTOPLASMIC_TRANSLATION	GOBP_CYTOPLASMIC_TRANSLATION	Cytoplasmic Translation	152	-0.459866	-1.50817	0.00226124	0.0448182	0.0411675	11596	tags=67%, list=43%, signal=39%	6144/10480/6154/51389/8665/728689/728689/6228/6129/10605/51386/6202/6135/6128/6301/6136/1819/6156/55854/8664/6130/6130/8891/200916/6165/6171/8668/6233/6229/6164/6206/6232/6204/220717/6124/9045/6207/6210/6155/6217/6147/4733/6203/6203/6203/6203/6203/6203/6203/6203/6203/6203/6191/8666/6143/1939/6161/6160/6134/7311/6122/9349/5315/6194/4736/6188/6152/6170/6222/6222/6222/6222/6222/6222/6230/6230/6224/6…
GOBP_ACUTE_INFLAMMATORY_RESPONSE_TO_ANTIGENIC_STIMULUS	GOBP_ACUTE_INFLAMMATORY_RESPONSE_TO_ANTIGENIC_STIMULUS	Acute Inflammatory Response To Antigenic Stimulus	25	0.629359	1.8954	0.00227353	0.0449793	0.0413154	3867	tags=48%, list=14%, signal=42%	3500/1236/26279/4889/923/1991/1991/6693/695/1268/2205/2205/2214/171389/2529/2213
HP_CHORIORETINAL_HYPOPIGMENTATION	HP_CHORIORETINAL_HYPOPIGMENTATION	Chorioretinal Hypopigmentation	10	0.782417	1.87611	0.0022854	0.0451314	0.0414552	3057	tags=55%, list=11%, signal=48%	7490/3458/6492/5080/54551/54551
GOBP_RESPONSE_TO_PROTOZOAN	GOBP_RESPONSE_TO_PROTOZOAN	Response To Protozoan	26	0.622976	1.89131	0.00231985	0.0452607	0.041574	3427	tags=50%, list=13%, signal=44%	3662/3586/388646/3593/8870/8870/8870/8870/8870/8870/3394/6693/10538/2634/64581/10077
HP_DECREASED_PROPORTION_OF_CD4_POSITIVE_HELPER_T_CELLS	HP_DECREASED_PROPORTION_OF_CD4_POSITIVE_HELPER_T_CELLS	Decreased Proportion Of Cd4 Positive Helper T Cells	31	0.569879	1.80369	0.00232128	0.0452607	0.041574	6409	tags=59%, list=24%, signal=45%	3575/3932/356/54440/3953/81704/3561/10125/4261/7454/355/843/5993/57724/3702/3551/472/5580/5293
HP_INCREASED_CIRCULATING_IGM_LEVEL	HP_INCREASED_CIRCULATING_IGM_LEVEL	Increased Circulating Igm Level	38	0.538059	1.79951	0.00231286	0.0452607	0.041574	4503	tags=39%, list=17%, signal=33%	5450/959/4068/919/356/6689/10125/9966/57379/3594/4485/3459/355/10507/6925/843
HP_ALLERGY	HP_ALLERGY	Allergy	39	0.535895	1.79282	0.00230259	0.0452607	0.041574	3630	tags=41%, list=13%, signal=35%	3514/3501/7941/1041/1041/1041/1041/1041/1041/1493/2206/50943/1475/81704/50615/3716/146206/27086
HP_CENTRAL_APNEA	HP_CENTRAL_APNEA	Central Apnea	41	-0.610467	-1.69007	0.00232081	0.0452607	0.041574	3202	tags=20%, list=12%, signal=18%	415/2261/23007/4838/478/6469/2253/10716/7546
HP_ABNORMAL_FULL_FIELD_ELECTRORETINOGRAM	HP_ABNORMAL_FULL_FIELD_ELECTRORETINOGRAM	Abnormal Full Field Electroretinogram	58	-0.564835	-1.65201	0.00231759	0.0452607	0.041574	2281	tags=23%, list=8%, signal=22%	83552/23746/6295/6295/6011/6011/6011/6121/6010/5995/611/2916/2779/1261/6017
GOBP_MITOCHONDRIAL_GENE_EXPRESSION	GOBP_MITOCHONDRIAL_GENE_EXPRESSION	Mitochondrial Gene Expression	162	-0.448303	-1.47705	0.00231723	0.0452607	0.041574	12227	tags=72%, list=45%, signal=39%	25821/51263/740/56945/63931/5188/79736/9553/55173/87178/51204/118487/708/26995/51081/51649/55278/11222/55699/80222/55052/51001/26164/219927/65005/64432/28957/64981/54460/6832/64983/51654/78988/28973/28973/28973/28973/28973/28973/28973/10884/23107/64960/23395/63875/51021/64928/4528/84300/10573/56652/84545/22868/10128/51253/29074/124454/133522/79828/116541/6150/6150/7978/7284/3035/51116/51069/64975…
HP_BASAL_ENCEPHALOCELE	HP_BASAL_ENCEPHALOCELE	Basal Encephalocele	16	-0.75126	-1.72113	0.00235261	0.045789	0.0420591	1741	tags=29%, list=6%, signal=28%	4838/257/6469/2253/7546
GOBP_NEUROENDOCRINE_CELL_DIFFERENTIATION	GOBP_NEUROENDOCRINE_CELL_DIFFERENTIATION	Neuroendocrine Cell Differentiation	15	-0.742881	-1.6985	0.00239153	0.0463605	0.0425842	841	tags=33%, list=3%, signal=32%	8022/2253/5454/3642/23440
GOBP_NEGATIVE_REGULATION_OF_NOTCH_SIGNALING_PATHWAY	GOBP_NEGATIVE_REGULATION_OF_NOTCH_SIGNALING_PATHWAY	Negative Regulation Of Notch Signaling Pathway	38	-0.615362	-1.68245	0.00239168	0.0463605	0.0425842	3082	tags=22%, list=11%, signal=20%	79094/65989/10683/1745/1745/8788/655/1746/4100
GOBP_ORGANIC_ANION_TRANSPORT	GOBP_ORGANIC_ANION_TRANSPORT	Organic Anion Transport	403	-0.388016	-1.35573	0.00239485	0.0463605	0.0425842	6596	tags=31%, list=24%, signal=24%	3993/2550/2550/2550/2550/2550/2550/2550/6536/6576/5465/6515/59272/7355/7355/1375/1645/123264/8884/54677/293/293/391013/6573/2911/79751/55630/55630/5743/51024/552/6517/6517/9498/10861/634/291/2806/345274/94097/119559/84912/477/9389/6520/201232/81796/5322/9900/2780/347051/28231/5947/83697/113235/1468/10755/55065/1080/18/6522/8529/65012/1381/79581/79581/10998/1813/4915/4923/9429/51629/762/79085/3553…
HP_PANCYTOPENIA	HP_PANCYTOPENIA	Pancytopenia	126	0.374619	1.53461	0.00239975	0.0463723	0.042595	5685	tags=32%, list=21%, signal=25%	3207/939/4068/5788/5788/3123/3123/3123/3123/3123/3123/3458/8600/10320/54/1991/1991/5880/2672/51816/84868/3604/5551/58484/4261/5573/5873/3717/6948/2177/9051/861/5993/1719/3702/8029/79718/7518/54790/2624/3981/2187/5914/166785
GOBP_REGULATION_OF_RECEPTOR_SIGNALING_PATHWAY_VIA_STAT	GOBP_REGULATION_OF_RECEPTOR_SIGNALING_PATHWAY_VIA_STAT	Regulation Of Receptor Signaling Pathway Via Stat	89	0.41601	1.59527	0.00241015	0.0464901	0.0427032	3929	tags=29%, list=15%, signal=25%	3575/406911/11122/5788/5788/5617/3458/6352/6352/3586/388646/3593/3815/3587/1647/11314/11314/55801/10019/1545/407006/149233/338376/4485/387837/2066/54741/3718/51561/3717
HP_CELLULITIS	HP_CELLULITIS	Cellulitis	49	0.513859	1.8115	0.00242132	0.0465715	0.042778	2195	tags=21%, list=8%, signal=20%	3507/973/3559/1277/219972/1991/1991/5880/7852/974/695/2672
GOBP_POSITIVE_REGULATION_OF_RECEPTOR_SIGNALING_PATHWAY_VIA_STAT	GOBP_POSITIVE_REGULATION_OF_RECEPTOR_SIGNALING_PATHWAY_VIA_STAT	Positive Regulation Of Receptor Signaling Pathway Via Stat	45	0.50759	1.76891	0.002423	0.0465715	0.042778	3929	tags=30%, list=15%, signal=26%	3575/5617/6352/6352/3586/3593/3815/3587/11314/11314/55801/1545/407006/149233/2066/51561/3717
GOBP_POSITIVE_REGULATION_OF_STRIATED_MUSCLE_CELL_DIFFERENTIATION	GOBP_POSITIVE_REGULATION_OF_STRIATED_MUSCLE_CELL_DIFFERENTIATION	Positive Regulation Of Striated Muscle Cell Differentiation	45	0.507522	1.76867	0.00246665	0.0473264	0.0434714	5340	tags=45%, list=20%, signal=36%	442890/4656/27302/406904/3479/93649/652/89/1906/6474/5587/4208/596/9472/89780/56603/4654/409/859/221662/6899
HP_AORTIC_ROOT_ANEURYSM	HP_AORTIC_ROOT_ANEURYSM	Aortic Root Aneurysm	69	0.434302	1.62132	0.00247663	0.0474337	0.0435699	4082	tags=28%, list=15%, signal=24%	4883/4015/1277/8076/80114/1278/2200/1281/1281/4629/4629/59/4638/1289/2006/9469/5311/1290/490/7046/7048
GOBP_SMOOTH_MUSCLE_CELL_MIGRATION	GOBP_SMOOTH_MUSCLE_CELL_MIGRATION	Smooth Muscle Cell Migration	74	0.435662	1.64068	0.00249192	0.047642	0.0437612	5469	tags=38%, list=20%, signal=30%	407000/9370/6352/6352/4856/10631/8840/2254/3479/93649/652/8013/1545/1902/9353/407006/5328/5054/8829/4208/596/54434/85440/7099/3037/199/199/199/199/199/199/25817/5592
GOBP_POSITIVE_REGULATION_OF_T_HELPER_CELL_DIFFERENTIATION	GOBP_POSITIVE_REGULATION_OF_T_HELPER_CELL_DIFFERENTIATION	Positive Regulation Of T Helper Cell Differentiation	21	0.657828	1.90847	0.00250197	0.0476653	0.0437827	5683	tags=67%, list=21%, signal=53%	6363/3593/942/941/114548/7292/149233/3594/51561/3606/10892/3566/8767/5914
GOBP_NEGATIVE_REGULATION_OF_PRODUCTION_OF_MOLECULAR_MEDIATOR_OF_IMMUNE_RESPONSE	GOBP_NEGATIVE_REGULATION_OF_PRODUCTION_OF_MOLECULAR_MEDIATOR_OF_IMMUNE_RESPONSE	Negative Regulation Of Production Of Molecular Mediator Of Immune Response	43	0.515852	1.78728	0.00249851	0.0476653	0.0437827	4274	tags=52%, list=16%, signal=44%	115352/10225/1378/30009/284/3586/6504/54/4092/50943/90865/6375/11213/10859/10859/10859/10859/10859/933/3134/3134/3134/3134/3134/3134/3134/3718/2213/11006/11006/11006/11006/11006
GOBP_POSITIVE_REGULATION_OF_ISOTYPE_SWITCHING_TO_IGG_ISOTYPES	GOBP_POSITIVE_REGULATION_OF_ISOTYPE_SWITCHING_TO_IGG_ISOTYPES	Positive Regulation Of Isotype Switching To Igg Isotypes	10	0.778707	1.86721	0.00252318	0.0477328	0.0438447	909	tags=45%, list=3%, signal=44%	3558/5788/5788/940/30009
GOBP_ANTIGEN_PROCESSING_AND_PRESENTATION_OF_PEPTIDE_ANTIGEN	GOBP_ANTIGEN_PROCESSING_AND_PRESENTATION_OF_PEPTIDE_ANTIGEN	Antigen Processing And Presentation Of Peptide Antigen	70	0.446791	1.67538	0.00251716	0.0477328	0.0438447	5304	tags=59%, list=20%, signal=48%	3119/3119/3119/3119/3119/3119/3119/3117/3117/3117/3117/3117/3117/3117/3117/3117/3117/3117/3117/3117/3117/3123/3123/3123/3123/3123/3123/1520/3112/3112/3112/3112/3112/3112/10332/5641/3111/3111/3111/3111/3111/3111/3111/3127/30835/3109/3109/3109/3109/3109/3109/3109/3109/3105/3105/3105/3105/3105/3105/3105/3105/3122/3122/3122/3122/3122/3122/3122/3122/3108/3108/3108/3108/3108/3108/3108/3108/2207/972/550…
GOMF_TRANSFERASE_ACTIVITY_TRANSFERRING_SULPHUR_CONTAINING_GROUPS	GOMF_TRANSFERASE_ACTIVITY_TRANSFERRING_SULPHUR_CONTAINING_GROUPS	Transferase Activity Transferring Sulphur Containing Groups	66	-0.536325	-1.61053	0.00252109	0.0477328	0.0438447	5168	tags=36%, list=19%, signal=29%	4357/348180/79690/6819/9486/100131187/10164/64090/64090/23563/83539/222537/6818/64377/9951/9514/23302/6783/266722/6820/4166/6799/89792/25830/64579
GOBP_POSITIVE_REGULATION_OF_CELL_DEVELOPMENT	GOBP_POSITIVE_REGULATION_OF_CELL_DEVELOPMENT	Positive Regulation Of Cell Development	431	0.268184	1.28542	0.00251415	0.0477328	0.0438447	4311	tags=27%, list=16%, signal=23%	128506/4656/3558/3575/407007/6363/3207/3559/406911/939/1378/6387/5788/5788/864/7472/3123/3123/3123/3123/3123/3123/399/9370/3458/443/4099/3586/3593/5803/8876/3815/8600/7480/9840/1462/2124/2124/406937/8111/81501/10800/5176/5176/646/7535/7535/5105/7852/4092/50943/4920/942/652/941/1230/7097/695/90865/54440/6498/920/6792/3071/3122/3122/3122/3122/3122/3122/3122/3122/3059/6850/23316/4254/8654/51176/2592…
HP_TYPE_II_DIABETES_MELLITUS	HP_TYPE_II_DIABETES_MELLITUS	Type Ii Diabetes Mellitus	177	-0.443001	-1.47212	0.00253421	0.0478575	0.0439592	5159	tags=31%, list=19%, signal=25%	84277/155382/3159/114049/26121/26121/26121/26121/26121/26121/26121/26121/26121/26121/7399/5982/389692/51085/24148/92840/155368/9479/5145/6094/791114/23600/6928/6928/10644/762/654/84163/23418/145226/11330/6295/6295/92211/1258/57709/7287/7461/6121/7681/6010/8468/5995/6927/5506/6690/23742/4340/4340/4340/4340/4340/4340/4340/4340/388939/135886/4760/56729/6017
GOBP_POSITIVE_REGULATION_OF_CYTOKINE_PRODUCTION_INVOLVED_IN_IMMUNE_RESPONSE	GOBP_POSITIVE_REGULATION_OF_CYTOKINE_PRODUCTION_INVOLVED_IN_IMMUNE_RESPONSE	Positive Regulation Of Cytokine Production Involved In Immune Response	80	0.42652	1.61972	0.00256213	0.0483004	0.044366	5411	tags=36%, list=20%, signal=29%	55765/3805/3805/3805/3805/3805/3805/3805/3805/3805/3805/3805/3805/3805/3805/3805/3805/3805/3805/3805/3805/3805/3805/3805/3805/3805/3805/3805/3805/3805/3805/3805/3805/3805/3805/3805/3805/3805/3805/3805/3805/3805/51704/56848/353376/353091/3553/2867/3135/3135/3135/3135/3135/3135/3135/3135
GOBP_NEGATIVE_REGULATION_OF_BEHAVIOR	GOBP_NEGATIVE_REGULATION_OF_BEHAVIOR	Negative Regulation Of Behavior	10	-0.803764	-1.66857	0.00260223	0.0489708	0.0449818	3389	tags=50%, list=13%, signal=44%	7349/1813/1392/387129/56729
GOBP_PROTON_MOTIVE_FORCE_DRIVEN_ATP_SYNTHESIS	GOBP_PROTON_MOTIVE_FORCE_DRIVEN_ATP_SYNTHESIS	Proton Motive Force Driven Atp Synthesis	66	-0.535316	-1.6075	0.00261033	0.0490378	0.0450434	6763	tags=78%, list=25%, signal=59%	4711/4707/4720/4731/498/517/4705/6391/4698/527/4717/514/4704/4724/4706/4695/30968/4725/4712/4694/4709/4696/4696/4696/4696/4696/4696/4696/4696/4696/4696/84833/51079/4715/539/10476/4723/4726/4722/4708/4716/4716/518/4719/4719/84277/54539/374291/126328/126328/9605/9551/4728/513/4700/4700/4700/4700/4700/4713/4701/516/65990/267020
GOBP_RESPONSE_TO_KETONE	GOBP_RESPONSE_TO_KETONE	Response To Ketone	199	0.31939	1.34807	0.00263616	0.0494371	0.0454101	4276	tags=25%, list=16%, signal=21%	5737/6422/1236/6363/3207/266743/5788/5788/3624/5732/3988/6586/7057/10631/5176/5176/442909/11280/5105/978/387758/50943/7097/196/367/3209/6366/952/11184/7292/1545/9353/5080/54331/2203/1906/5724/1536/5587/6663/10628/27086/5729/15/3717/5290/10499/7054/3490/2153/55809
