# Supplementary material for: Cracking Chordoma's Conundrum: Immune Checkpoints Provide a Potential Modality
Source: Int J Med Sci. 2025 Apr 22;22(10):2318–32. doi: 10.7150/ijms.109721 (PMC12080586; doi:10.7150/ijms.109721)
Supplement: Supplementary file 1 — Supplementary figures and tables. [file ijmsv22p2318s1.zip › TableS5.xlsx]

## Sheet: GO
ONTOLOGY	ID	Description	GeneRatio	BgRatio	pvalue	p.adjust	qvalue	geneID	Count
BP	GO:0030217	T Cell Differentiation	7/9	310/18888	1.0498e-11	3.72678e-09	1.46972e-09	CD2/CD3E/CD8A/CD3D/IL7R/CCR7/CD27	7
BP	GO:0030098	Lymphocyte Differentiation	7/9	432/18888	1.07988e-10	1.91679e-08	7.55916e-09	CD2/CD3E/CD8A/CD3D/IL7R/CCR7/CD27	7
BP	GO:1903131	Mononuclear Cell Differentiation	7/9	484/18888	2.39365e-10	2.83248e-08	1.11703e-08	CD2/CD3E/CD8A/CD3D/IL7R/CCR7/CD27	7
BP	GO:0050852	T Cell Receptor Signaling Pathway	5/9	146/18888	3.16619e-09	2.80999e-07	1.10817e-07	CD247/CD3E/CD8A/CD3D/CCR7	5
BP	GO:0050851	Antigen Receptor-Mediated Signaling Pathway	5/9	208/18888	1.87641e-08	1.33225e-06	5.25395e-07	CD247/CD3E/CD8A/CD3D/CCR7	5
BP	GO:0002429	Immune Response-Activating Cell Surface Receptor Signaling Pathway	5/9	332/18888	1.93635e-07	8.59253e-06	3.3886e-06	CD247/CD3E/CD8A/CD3D/CCR7	5
BP	GO:0002768	Immune Response-Regulating Cell Surface Receptor Signaling Pathway	5/9	360/18888	2.89504e-07	1.05639e-05	4.16605e-06	CD247/CD3E/CD8A/CD3D/CCR7	5
BP	GO:0002696	Positive Regulation of Leukocyte Activation	5/9	362/18888	2.97575e-07	1.05639e-05	4.16605e-06	CD2/CD3E/IL7R/CCR7/CD27	5

## Sheet: KEGG
	category	subcategory	ID	Description	GeneRatio	BgRatio	pvalue	p.adjust	qvalue	geneID	Count
hsa04640	Organismal Systems	Immune system	hsa04640	Hematopoietic cell lineage	5/9	99/8854	1.92021e-08	4.11601e-07	1.31863e-07	914/916/925/915/3575	5
hsa05340	Human Diseases	Immune disease	hsa05340	Primary immunodeficiency	4/9	38/8854	3.57914e-08	4.11601e-07	1.31863e-07	916/925/915/3575	4
hsa04658	Organismal Systems	Immune system	hsa04658	Th1 and Th2 cell differentiation	4/9	92/8854	1.32201e-06	1.01354e-05	3.24704e-06	919/916/915/3560	4
hsa04659	Organismal Systems	Immune system	hsa04659	Th17 cell differentiation	4/9	108/8854	2.51716e-06	1.44737e-05	4.63688e-06	919/916/915/3560	4
hsa04660	Organismal Systems	Immune system	hsa04660	T cell receptor signaling pathway	4/9	122/8854	4.0993e-06	1.88568e-05	6.04108e-06	919/916/925/915	4
hsa05235	Human Diseases	Cancer: overview	hsa05235	PD-L1 expression and PD-1 checkpoint pathway in cancer	3/9	90/8854	8.16322e-05	0.000312924	0.00010025	919/916/915	3
hsa05142	Human Diseases	Infectious disease: parasitic	hsa05142	Chagas disease	3/9	103/8854	0.000122073	0.000398534	0.000127677	919/916/915	3
hsa04060	Environmental Information Processing	Signaling molecules and interaction	hsa04060	Cytokine-cytokine receptor interaction	4/9	298/8854	0.000138621	0.000398534	0.000127677	3560/3575/1236/939	4
